# Supplementary material for: Network analyses reveal new insights into the effect of multicomponent Tr14 compared to single-component diclofenac in an acute inflammation model
Source: J Inflamm (Lond). 2023 Mar 27;20:12. doi: 10.1186/s12950-023-00335-0 (PMC10044762; doi:10.1186/s12950-023-00335-0)
Supplement: Supplementary file 2 — Additional file 2: Excel sheets containing adjusted p-values and log2 fold change values from the DESeq2 analysis of Tr14 and Diclofenac RNAseq data compared to their respective controls at timepoint 12h, 24h, 36h, 48h, 72h, 120h, and 192h. [file 12950_2023_335_MOESM2_ESM.xlsx]

## Sheet: Diclofenac
gene	12 hr	12 hr (p-value)	24 hr	24 hr (p-value)	36 hr	36 hr (p-value)	72 hr	72 hr (p-value)	96 hr	96 hr (p-value)	120 hr	120 hr (p-value)	192 hr	192 hr (p-value)
0610005C13Rik	1.17666	1	0.0357008	1	0.302105	1	-0.270446	1	-0.210879	1	-2.22157	1	0.304212	1
0610006L08Rik	0	1	-0.534117	1	-0.525116	1	-1.89145	1	-0.538387	1	-0.115447	1	-0.0732639	1
0610009B22Rik	0.282263	0.426813	0.0431467	0.920895	-0.0858365	0.732531	-0.0071724	0.988028	-0.216701	0.617193	-0.102163	0.749204	-0.149346	0.813469
0610009E02Rik	-1.02303	0.00796779	-0.110112	0.877173	0.429983	0.375384	-0.328913	0.522145	-0.219829	0.702676	0.135352	0.820709	0.0116691	0.992867
0610009L18Rik	0.0717527	0.945096	0.0973421	0.932333	-0.482068	0.527715	-0.424425	0.578237	0.0462739	0.971979	-0.731245	0.355931	0.296024	0.84297
0610010F05Rik	0.166327	0.422239	0.373944	0.0681448	0.0592989	0.749034	0.38452	0.0284466	0.0744373	0.8318	0.0189007	0.951629	0.101701	0.779813
0610010K14Rik	0.243838	0.401217	0.479159	0.234564	0.00828931	0.978105	-0.179619	0.677376	0.0586111	0.920355	0.095706	0.784454	0.00326069	0.996432
0610012D04Rik	0.464687	1	-0.146928	1	-0.214791	0.890705	-0.716861	0.553344	0.187378	1	-1.43666	1	-0.444355	1
0610012G03Rik	-0.0355089	0.9237	-0.0247551	0.954338	-0.852703	3.12971e-09	-0.0469035	0.90589	-0.193623	0.594809	-0.0576519	0.821865	-0.0527761	0.929286
0610025J13Rik	-0.538954	1	-0.121923	1	0	1	-0.489987	1	-1.36279	1	0.245222	1	-0.96635	1
0610030E20Rik	0.0933254	0.635202	0.0426504	0.861409	0.271613	0.0385489	-0.0910678	0.739713	0.263804	0.195154	0.179179	0.211427	0.123999	0.74357
0610031O16Rik	0	1	0	1	0.36797	1	-0.902182	1	0	1	-0.888311	1	-0.0732639	1
0610033M10Rik	-0.807288	1	-0.696409	1	3.02718	1	-1.17945	1	-0.538387	1	1.56312	1	0	1
0610037L13Rik	0.0239438	0.950863	-0.100283	0.731374	-0.366997	0.0567815	-0.171707	0.378679	0.204869	0.542981	-0.0382788	0.878083	0.0394218	0.948614
0610038B21Rik	0.522874	0.361336	0.243784	0.797109	0.331938	0.396315	-0.148903	0.833506	0.0763741	0.937744	0.100843	0.882178	-0.31603	0.779582
0610039K10Rik	0.428079	1	0.325493	1	-1.70704	0.116301	-0.607213	0.489881	0.257515	0.847199	0.264828	1	0.206865	0.924229
0610040B10Rik	0.726786	0.545591	1.61662	1	0.341865	0.720136	0.339834	0.783782	0.589219	0.678669	0.153023	1	0.664938	0.707855
0610040F04Rik	-0.151131	0.910443	-0.463781	0.702418	-0.167755	0.881998	-0.477411	0.634781	0.307821	0.817581	0.538492	0.526581	0.408879	0.829987
0610040J01Rik	0.327778	0.790861	-0.0830117	0.948564	-0.996841	0.0991876	0.949008	0.209162	0.151175	0.894885	0.610429	0.537765	-0.22611	0.911439
0610043K17Rik	1.40637	1	0.99871	1	-0.0316563	0.987381	0.215128	1	0.751024	1	-0.448341	1	0.469411	0.839041
0710001A04Rik	0.442279	1	-0.946322	1	-0.937311	1	0.0870815	1	-1.77497	1	0.245222	1	-0.0732639	1
1010001B22Rik	-1.05983	1	-0.825397	1	-0.0379452	1	-1.09533	1	-0.983528	1	0.841988	1	1.44927	1
1010001N08Rik	0	1	0	1	-0.937311	1	0	1	-0.950583	1	-0.939846	1	-1.03506	1
1100001I12Rik	0	1	0	1	0	1	0	1	0	1	-0.115447	1	0	1
1110002E22Rik	-0.545655	0.351976	-0.0987383	0.910771	-1.45316	0.00373974	-0.895879	0.00489586	-0.127075	0.758824	-0.935867	0.00137274	-0.901437	0.0353819
1110002J07Rik	0.769709	0.468615	-1.0841	0.270265	-0.344297	0.746174	0.618959	1	-0.393705	1	-1.37464	1	1.09905	1
1110002L01Rik	-0.40562	0.287076	0.276182	0.573411	0.26644	0.42341	0.0265824	0.963728	-0.379796	0.4271	-0.337586	0.383828	-0.433177	0.603164
1110002O04Rik	0	1	-0.946322	1	-0.815741	1	-0.357278	1	-0.950597	1	-0.115447	1	0.825196	1
1110003F10Rik	-0.810789	0.341507	-0.325104	0.824626	0.405978	0.707939	-0.0446263	0.976244	0.302407	0.879441	-0.494747	1	-0.406903	0.856542
1110004F10Rik	0.210229	0.530241	0.0261967	0.961736	0.39218	0.0865294	0.0407852	0.936147	-0.104738	0.850044	0.089926	0.815325	0.112224	0.902535
1110006O24Rik	-0.769239	1	0.335976	0.8495	-0.710508	0.584982	-0.49372	1	-0.259277	0.878052	-0.949267	1	-0.600611	0.743306
1110008E08Rik	0	1	0	1	0	1	0	1	0	1	-0.888311	1	0	1
1110008L16Rik	-0.401006	0.511693	-0.278853	0.634462	0.142217	0.756131	-0.107224	0.905891	0.248288	0.801818	-0.201954	0.753271	-0.0429765	0.979113
1110008P14Rik	-0.17185	0.568423	-0.254254	0.540757	0.44993	0.0245178	-0.671356	0.0201934	-0.281714	0.460698	0.272347	0.452364	-0.093752	0.921933
1110012L19Rik	0.179068	0.688855	0.117801	0.792274	0.166122	0.563569	0.335405	0.273465	0.211518	0.657077	0.0587119	0.895837	0.231987	0.647766
1110013H19Rik	-0.762367	1	0.843481	1	0.170021	0.914419	-0.081131	1	1.49828	1	0.241033	1	0.420756	1
1110015O18Rik	-1.77553	1	0	1	0	1	-1.47925	1	-0.538387	1	0.245222	1	-0.96635	1
1110017D15Rik	0.260823	1	1.03156	1	2.62564	1	0.85224	1	-0.154869	1	-0.371774	1	1.42914	1
1110018N20Rik	-0.204374	1	-0.173613	1	-1.22754	1	0.501766	1	0.349546	1	0.453064	1	0.512379	1
1110019B22Rik	-2.99277	1	-4.73888	0.000378013	-0.937311	1	-1.31439	1	-0.538387	1	-0.939846	1	0.0860527	1
1110019D14Rik	0.0918513	1	1.7559	0.182083	-0.555924	0.427849	0.747607	0.318133	0.105754	0.937038	-0.779554	0.319185	-0.246138	0.902535
1110020A21Rik	-0.623279	0.634467	0.496282	1	-1.36711	0.110512	-0.329989	1	-0.971488	1	-0.350207	1	-1.23426	1
1110025L11Rik	-1.26911	0.0264778	-3.09917	1.60416e-13	3.23693	4.5986e-05	0.603049	0.791424	1.25403	0.590623	0.119349	0.971404	-4.79212	0.0510672
1110025M09Rik	0.667195	0.234239	0.491468	0.51821	0.400906	0.442278	0.928877	0.0434808	0.316943	0.65876	-0.345479	0.421604	0.0446402	0.974169
1110028F11Rik	-0.258234	0.824283	-1.17159	0.348167	1.78643	0.0893582	0.991176	1	0.823804	1	0.677989	1	-0.93631	1
1110028F18Rik	-0.951158	1	0	1	0.446869	1	0.0870815	1	-0.538396	1	0.60589	1	-0.0732639	1
1110032A03Rik	0.0299024	0.95453	0.131744	0.854734	0.242578	0.423396	-0.0624823	0.904	0.180225	0.737374	-0.0539819	0.892754	0.0603081	0.9505
1110032F04Rik	-1.36334	1	0.343651	1	-0.456421	1	-1.031	1	-0.155202	1	-0.235275	1	1.51767	1
1110035H17Rik	-0.575365	0.362902	-0.541086	0.514978	-1.42033	0.0186345	-0.510362	0.412791	-0.0537535	0.964123	0.122216	0.881277	0.411068	0.731984
1110036E04Rik	0	1	0	1	0	1	0	1	0	1	-0.888311	1	-0.0732639	1
1110038B12Rik	0.157632	0.663281	0.327666	0.257344	0.55643	0.0118624	0.386455	0.165421	-0.224636	0.560871	0.658755	0.0307989	0.291028	0.680726
1110038F14Rik	0.0866072	0.85409	-0.256532	0.569924	-0.066962	0.820939	0.295388	0.421188	0.170675	0.750726	0.267092	0.370222	-0.0847448	0.927576
1110046J04Rik	1.61208	0.120334	1.14496	0.189235	-0.385182	0.500567	0.422216	0.565377	-0.339388	0.684623	-0.206017	0.827894	0.290855	0.875105
1110051M20Rik	-0.0586783	0.863335	-0.347631	0.256147	-0.168714	0.596421	-0.414853	0.100406	-0.0437966	0.918708	0.0612111	0.848778	0.0729648	0.911053
1110057P08Rik	-2.97154	1	-2.19003	1	1.99059	1	3.61523	1	6.5489	0.0834789	-2.1458	0.0951425	-5.47095	0.114101
1110059E24Rik	0.686086	0.156458	0.896932	0.128011	0.298328	0.437431	0.123516	0.877636	-0.423015	0.448406	-0.180813	0.810154	-0.341365	0.698203
1110059G10Rik	0.360532	0.150476	0.223729	0.410363	0.440895	0.00814861	0.124861	0.656381	-0.103436	0.764556	0.093176	0.736003	0.23503	0.640194
1110060G06Rik	0	1	-1.01501	1	0	1	-1.47925	1	0	1	0	1	-0.0732639	1
1110065P20Rik	-0.71366	0.0209055	-0.0611213	0.905265	-1.07486	0.000117948	-0.344869	0.229	-0.624394	0.0607752	0.00675791	0.990786	-0.230341	0.7427
1190001M18Rik	0.815509	1	0.260613	1	-0.392128	0.712819	1.03729	1	-0.725921	1	-0.692915	1	-1.20099	1
1190002N15Rik	-0.150488	0.672266	0.189005	0.558416	1.26672	5.5519e-08	0.0169783	0.973507	-0.268445	0.509757	0.0518996	0.872758	-0.0768302	0.808733
1190005I06Rik	-1.12358	0.393993	0.243316	1	-0.782198	0.572964	-0.293396	0.831132	0.8685	0.499459	0.975503	1	-0.155875	0.949366
1190007I07Rik	-0.0750049	0.958901	0.405877	0.81959	-0.473986	0.66133	-0.606478	0.533958	-0.264493	1	0.0485127	1	1.56783	1
1190028D05Rik	-0.538954	1	0	1	-0.525116	1	0	1	0	1	-0.115447	1	0	1
1200007C13Rik	0.0504661	0.945623	-0.296541	0.607876	0.0569714	0.927712	0.387094	0.760497	-1.72372	0.0648428	-0.517182	1	0.851754	1
1300002E11Rik	-0.409261	0.460498	0.41569	0.462283	0.381378	0.322117	0.536721	0.228298	0.359508	0.539557	-0.0322032	0.957173	0.482209	0.387605
1300014J16Rik	-0.821434	0.192593	0.0271081	0.980588	0.797495	0.187414	0.611754	0.458623	-0.558476	0.542301	-0.383615	0.660519	-0.229356	0.899543
1300017J02Rik	-1.3896	1	-0.946322	1	0.760659	1	0.155083	1	1.27905	1	-0.639151	1	1.0909	1
1500002C15Rik	-0.161764	0.6932	-0.0515537	0.925747	-0.693475	0.00348281	-0.343954	0.12055	-0.182362	0.66189	-0.0620133	0.851437	0.101633	0.866474
1500002F19Rik	-0.706536	0.16365	-0.445225	0.514917	-0.193948	0.717525	-0.286503	0.650369	-0.231778	0.75335	-0.0530278	0.934687	0.0371253	0.977756
1500004A13Rik	-0.974598	1	-1.36791	1	-1.00613	1	-1.31439	1	-0.106666	1	0.727634	1	-1.11297	1
1500005C15Rik	-0.731053	1	0.130426	1	-0.419422	0.713498	-0.759109	1	0.12353	0.957731	0.826277	1	0.00552309	0.998393
1500009C09Rik	0.569053	1	-0.721078	1	-0.822808	0.594564	-0.708676	1	-1.46249	1	1.14924	1	0.487964	1
1500009L16Rik	1.75945	0.0619933	1.77431	0.024209	-1.48756	1.33013e-05	0.502146	0.311919	-0.168543	0.839086	-0.735005	0.0646664	0.189108	0.868191
1500011B03Rik	0.682552	0.316015	0.397762	0.59551	-0.138549	0.75096	0.441747	0.338242	0.0184235	0.985696	-0.000167594	0.999636	0.192448	0.866148
1500012K07Rik	-0.951147	1	-0.946322	1	0.0169069	1	-1.31438	1	-1.36277	1	-0.218505	1	0.63303	1
1500015A07Rik	0.131504	0.838438	-0.307757	0.650952	0.410417	0.262295	-0.359734	0.447674	-0.0985683	0.902761	-0.212747	0.693877	0.0573582	0.967332
1500015L24Rik	-0.481461	1	-0.121923	1	1.48455	1	0	1	-0.538387	1	-0.888311	1	-0.0732639	1
1500015O10Rik	1.56679	0.19664	1.29526	0.222952	-1.35907	0.0173404	-0.859809	0.09398	-0.381572	0.686233	0.0254075	0.981063	0.0161031	0.992311
1500026H17Rik	-0.260918	1	-0.0143751	1	0.775623	1	0.465657	1	1.14508	1	0.584627	1	0.730117	1
1500035N22Rik	-0.966117	1	-1.36597	1	-2.7853	1	0.0644652	1	-1.01515	1	-0.381646	1	-0.31348	1
1520401A03Rik	-0.548624	1	-1.36805	1	0.0317878	1	-0.576904	1	-0.301958	1	0.842741	1	-1.26142	1
1600002K03Rik	-0.466772	0.224367	-0.299178	0.54868	-0.403515	0.209986	-0.114642	0.85392	0.361127	0.659415	-0.0253121	0.971254	0.0970373	0.947222
1600010M07Rik	0.910266	0.29784	-0.0794317	1	-0.0316314	0.96148	1.28016	0.000736024	1.09278	0.00441674	0.440232	0.365439	-0.172391	0.897824
1600012H06Rik	-0.0747519	0.881599	-0.287681	0.586994	-0.165973	0.669539	-0.212364	0.585341	0.0701118	0.918106	-0.0174668	0.97191	0.0992626	0.922324
1600012P17Rik	0	1	0	1	-0.525116	1	-1.47925	1	-1.36277	1	-0.115447	1	-1.44724	1
1600014C10Rik	0.960143	0.0207916	0.363365	0.5493	-0.537201	0.243967	-0.104194	0.856093	-0.22999	0.719997	-0.120745	0.797126	-0.320238	0.657953
1600014C23Rik	-1.36334	1	-1.01501	1	-0.525116	1	0	1	-0.538387	1	0	1	0	1
1600015I10Rik	-0.951147	1	-0.946322	1	0.36797	1	0.658756	1	-0.538387	1	0	1	0.338929	1
1600017P15Rik	-2.26176	1	-0.084302	1	0.416693	1	-0.32512	1	0.267217	1	-1.36492	1	-0.141969	1
1600019K03Rik	0	1	0	1	-0.0442249	1	0	1	0	1	0	1	-0.96635	1
1600020E01Rik	-0.673902	0.0915199	-0.432592	0.454255	0.0190871	0.966398	-0.150401	0.828391	-0.0394382	0.967051	0.0265013	0.967227	0.0133476	0.991068
1600023N17Rik	-0.0370304	0.98329	-0.0600627	1	-0.907949	0.423892	-0.119867	0.93594	0.431431	1	0.635448	1	-0.554984	1
1600025M17Rik	-0.951147	1	0	1	0	1	-1.31439	1	0	1	0.245222	1	0	1
1600027J07Rik	-1.77553	1	-1.01501	1	0	1	-0.489987	1	-0.538387	1	0	1	0.745377	1
1600029O15Rik	0.022733	0.987552	-1.80046	0.192205	-0.0641248	0.95822	0.449653	0.728336	0.846919	0.522022	0.662259	1	0.404382	1
1700001C02Rik	0	1	0	1	0	1	0	1	0	1	0	1	0	1
1700001C19Rik	-1.25533	0.0272241	-1.19249	0.0664224	1.34079	0.134348	-0.510763	0.696616	-0.468416	1	1.6433	1	0.544307	1
1700001D01Rik	0.0573871	1	-1.08786	0.346828	1.04596	0.249	-0.792426	0.566906	-0.535691	0.76068	-0.341815	1	-0.815477	1
1700001F09Rik	0	1	0	1	0	1	0	1	0	1	0	1	0	1
1700001G01Rik	0	1	0	1	0	1	-1.89145	1	0	1	-0.115447	1	0	1
1700001G11Rik	0.516115	1	0.0888073	1	-0.576218	0.742796	-0.520589	1	0.460119	1	-1.23128	1	-0.516827	1
1700001G17Rik	-0.361115	1	-0.871752	1	0.356863	0.786771	1.29648	1	-0.745838	1	0.354276	1	-0.541333	1
1700001J03Rik	-2.22723	1	0.311443	1	-1.36916	1	0	1	-0.538391	1	-1.30051	1	-0.622868	1
1700001J04Rik	-0.951147	1	0	1	0	1	0	1	-0.538387	1	-0.888311	1	0.338929	1
1700001J11Rik	-0.186183	1	-0.914723	1	0.307133	1	0.219018	1	1.60045	1	-0.278554	1	-2.30708	1
1700001K19Rik	-0.680939	1	-0.741565	1	-0.573482	1	-2.14792	1	-1.20819	1	0.275391	1	-0.686287	1
1700001L05Rik	-0.591642	0.111326	-0.112317	0.86591	0.325437	0.381071	0.172995	0.790371	-0.0744292	0.945165	-0.176125	0.718676	0.459134	0.628723
1700001L19Rik	-1.27735	0.435343	-1.9302	1	-0.724418	1	0.734362	1	0.228029	1	0.750283	1	-1.15508	1
1700001N15Rik	0	1	0	1	0	1	0	1	0	1	0	1	0	1
1700001O22Rik	-0.504175	1	-2.52032	1	-0.880519	0.587986	-0.0891063	1	0.0445696	1	0.857184	1	0.324045	1
1700001P01Rik	-0.58328	1	-1.47453	1	0.560046	0.665896	0.859294	1	-2.15009	1	-0.377336	1	0.48371	1
1700003C15Rik	0	1	0	1	0	1	0	1	0	1	0	1	0	1
1700003D09Rik	0.650488	1	0.373955	1	1.81821	1	0.659399	1	0.331722	1	0	1	0.275802	1
1700003E16Rik	-1.41535	1	-0.117409	1	0.707421	1	-1.07252	1	0.0352612	1	0.821596	1	0.777661	1
1700003E24Rik	0	1	0	1	0	1	0	1	0	1	0	1	0	1
1700003F12Rik	-2.52313	1	0.608214	1	-1.22726	1	-0.336855	1	0.96119	1	0.0668009	1	1.0293	1
1700003G13Rik	-1.37073	1	-0.823308	1	2.01575	1	-1.7679	1	0.168862	1	0.747515	1	1.02608	1
1700003G18Rik	-1.37149	1	-0.534117	1	0.083802	1	0.0856762	1	0.684643	1	-0.57917	1	1.21101	1
1700003H04Rik	-1.77553	1	0	1	0	1	-0.902182	1	0	1	0	1	0	1
1700003I16Rik	-0.538954	1	-0.534117	1	-0.525116	1	-1.89145	1	-1.77497	1	-1.70261	1	0	1
1700003I22Rik	0	1	0	1	0	1	0	1	0	1	0	1	0	1
1700003L19Rik	0	1	0	1	0.36797	1	-0.489987	1	0	1	-0.115447	1	0	1
1700003M07Rik	-0.951147	1	-0.121923	1	0.427618	1	-0.489987	1	-0.126194	1	-0.579177	1	1.13149	1
1700003N22Rik	0.371281	1	-0.816252	1	-0.0765519	1	-0.55528	1	-0.106619	1	0.287684	1	-1.52152	1
1700003P14Rik	-0.538954	1	1.52567	1	0.861484	1	-1.47925	1	0	1	-0.527642	1	-1.44725	1
1700006A11Rik	-1.36334	1	0.0422294	1	0	1	-1.89146	1	-0.126194	1	0.193693	1	0.338929	1
1700006F04Rik	0	1	0	1	0	1	0	1	-0.538387	1	0	1	-0.55416	1
1700006H21Rik	0	1	0	1	0.36797	1	-0.489987	1	-1.36277	1	0	1	-0.14197	1
1700006J14Rik	0.991207	0.439674	0.575496	0.653285	-0.720207	0.278036	-0.0782024	0.965476	-0.198356	0.900622	-0.307033	0.760861	-0.882002	0.701149
1700006P03Rik	0	1	0	1	0	1	0	1	0	1	0	1	0	1
1700007E05Rik	-0.593298	1	-1.01501	1	0.83821	1	-1.47925	1	-0.950582	1	0.193692	1	0.338929	1
1700007F19Rik	-1.36334	1	-0.534117	1	-0.0442276	1	0	1	-0.538387	1	-0.939846	1	-0.554159	1
1700007J10Rik	-0.18843	1	0.0369076	1	-0.794147	0.494256	0.773837	1	-0.159478	0.940417	-0.387696	1	-0.328501	1
1700007K13Rik	-0.369494	1	-0.326925	0.839725	0.932487	0.567321	-1.97003	1	-0.0528282	1	0.353611	1	0.125142	1
1700007L15Rik	0.0166753	1	0.58467	0.715321	-0.858801	0.353566	0.413994	0.77711	0.733767	1	0.299876	1	0.451416	1
1700007M16Rik	0	1	0	1	-0.525116	1	0	1	0	1	0	1	0	1
1700007P06Rik	0	1	0	1	-0.525116	1	-1.89145	1	-0.950581	1	0	1	-0.96635	1
1700008A23Rik	-2.40396	1	0.00262355	1	1.4853	1	0.328673	1	-1.33482	1	-0.137606	1	0.891204	1
1700008B11Rik	0.249858	0.868394	-1.19154	1	-1.52779	0.0544862	1.31479	0.151122	0.536322	0.63135	-0.160584	0.878765	0.739517	0.604831
1700008C04Rik	0	1	0	1	-0.525116	1	-1.89145	1	0	1	-0.527642	1	-1.03506	1
1700008H02Rik	0	1	0	1	0.36797	1	-0.489987	1	0	1	-0.115447	1	-0.141969	1
1700008J07Rik	-0.244898	0.657692	0.31215	0.595855	-0.103165	0.846888	-0.408586	0.379628	0.179835	0.798963	0.275584	0.544274	0.0954217	0.935803
1700008K24Rik	0	1	0	1	0	1	-0.489987	1	0	1	0	1	0	1
1700008N11Rik	0	1	0	1	0	1	0	1	0	1	0	1	-0.0732639	1
1700008O03Rik	-1.36334	1	0.311443	1	1.28167	1	-1.47925	1	-0.538387	1	-0.115447	1	0.338929	1
1700008P02Rik	0	1	0.454423	1	0	1	-1.89145	1	-1.36278	1	-0.888311	1	-0.0732639	1
1700009C05Rik	0	1	0	1	0	1	-1.47925	1	-1.36277	1	-0.115447	1	0	1
1700009J07Rik	-1.36334	1	0.952817	1	-0.81542	1	-1.14404	1	0.596369	1	-0.0846303	1	0.268834	1
1700009N14Rik	-1.78433	1	-1.29103	1	0.36797	1	-1.10299	1	-0.950581	1	-0.579177	1	1.20829	1
1700010B08Rik	-2.24979	1	-1.01501	1	0.252945	1	-0.489987	1	-0.538387	1	-0.166978	1	-0.710035	1
1700010B13Rik	-1.36335	1	-1.32671	1	-0.0442265	1	-0.583948	1	-0.538387	1	-0.218506	1	-1.93416	1
1700010D01Rik	0	1	0	1	0	1	0	1	0	1	0	1	0	1
1700010G06Rik	-0.928829	1	1.84836	1	-1.80553	0.180531	-0.189235	1	-0.720756	1	-1.04767	1	-0.0434635	1
1700010H22Rik	0	1	-1.85046	1	0	1	-0.902182	1	-1.77497	1	-0.888311	1	-0.96635	1
1700010I02Rik	-1.77553	1	0	1	0	1	0	1	0	1	0	1	-0.0732639	1
1700010I14Rik	1.71669	0.106772	0.655769	0.588884	-0.996894	0.0835165	0.161506	0.886916	0.253479	0.823092	-0.0132481	0.990871	0.29573	0.841516
1700010J16Rik	0	1	0	1	0	1	0	1	0	1	0	1	0	1
1700010K23Rik	0	1	-0.0406673	1	-0.525116	1	-0.73732	1	-0.072164	1	-1.70895	1	-1.10286	1
1700010K24Rik	-0.415758	1	1.01504	1	0.459777	1	1.03967	1	-0.510891	1	-1.3434	1	0.623827	1
1700010L04Rik	-1.77553	1	0	1	0	1	-0.143421	1	-0.538387	1	-0.166978	1	0	1
1700010N08Rik	0	1	0	1	0	1	0	1	0	1	0	1	0	1
1700011B04Rik	-1.36334	1	0.35327	1	-0.0442249	1	-1.47925	1	-0.538387	1	0	1	-0.96635	1
1700011C11Rik	0	1	0	1	0	1	-0.489987	1	-0.538387	1	0	1	-0.96635	1
1700011D18Rik	-0.951147	1	0	1	0	1	0	1	-0.538387	1	-0.115447	1	-0.0732639	1
1700011L03Rik	-0.0666444	1	-1.01501	1	0.861484	1	-0.590641	1	0.274826	1	-0.527642	1	-0.622868	1
1700011L22Rik	-1.36334	1	-0.946316	1	0.416693	1	1.0936	1	-1.36278	1	-0.115447	1	-1.39485	1
1700011M02Rik	0	1	0	1	0	1	0	1	0	1	0	1	0	1
1700012A03Rik	-1.77553	1	-1.01501	1	0	1	0	1	-0.538387	1	-0.115447	1	0	1
1700012B07Rik	-0.538954	1	-1.01501	1	-0.0442253	1	0.189823	1	-1.36277	1	-0.115447	1	-0.622868	1
1700012B09Rik	-1.73469	1	-0.731518	1	-0.891105	1	-1.47925	1	-0.538396	1	-0.888311	1	-0.554158	1
1700012C08Rik	0	1	0	1	0	1	-0.902183	1	-0.538387	1	0	1	-0.96635	1
1700012C14Rik	-1.77553	1	0	1	0	1	-0.902183	1	0	1	-0.888311	1	0.338929	1
1700012D14Rik	0.544213	0.693312	0.30145	0.851764	0.9512	0.262672	-0.0503343	0.978332	0.76278	1	1.3051	1	-0.0293846	1
1700012D16Rik	-0.538954	1	1.43932	1	-1.56683	1	-0.305656	1	1.60205	1	0.935404	1	0.930328	1
1700012E03Rik	0	1	0	1	0	1	0	1	0	1	-0.115447	1	0	1
1700012I11Rik	-1.77553	1	0.0244612	1	0	1	-0.902182	1	-0.126194	1	-0.888311	1	-0.0732639	1
1700012J15Rik	0	1	0	1	0	1	0	1	0	1	0	1	0	1
1700012J22Rik	-0.538954	1	0	1	-0.525116	1	0	1	-0.538387	1	0.245222	1	0	1
1700012P22Rik	0.0380911	1	-2.91421	1	1.15471	1	0.0870815	1	0.224344	1	1.93899	1	-0.554158	1
1700013A02Rik	0	1	-1.01501	1	0	1	-0.489987	1	0	1	0.193692	1	-0.554158	1
1700013D24Rik	-1.77553	1	0.953644	1	0.890437	1	-0.489987	1	0	1	-0.115447	1	0	1
1700013F07Rik	-1.77553	1	0	1	0.36797	1	0	1	-1.36277	1	0	1	0	1
1700013G24Rik	0	1	0	1	0.36797	1	0	1	-1.36277	1	0	1	0	1
1700013H16Rik	0	1	0.0282841	1	0	1	0	1	-0.538387	1	-0.166978	1	-0.554159	1
1700013M08Rik	-1.76168	1	0.373103	1	0.436478	1	0.949924	1	1.0562	1	0.930685	1	-1.1401	1
1700013N06Rik	0	1	0	1	0	1	0	1	0	1	0	1	0	1
1700014D04Rik	-1.24895	1	-2.47066	0.149737	0.96061	1	-1.31439	1	-0.950581	1	-0.324376	1	-0.642682	1
1700014F14Rik	0	1	0	1	0	1	0	1	0	1	0	1	0	1
1700014L14Rik	0	1	0	1	0	1	0	1	0	1	0	1	0	1
1700015C15Rik	0	1	0	1	0	1	0	1	0	1	0	1	0	1
1700015C17Rik	0	1	0	1	-0.937311	1	-1.72106	1	-0.126194	1	0.245222	1	0.76899	1
1700015F17Rik	-1.77553	1	-2.2402	1	0	1	0	1	-0.538387	1	-0.115447	1	0	1
1700015G11Rik	0	1	0	1	0	1	0	1	0	1	0	1	-0.0732639	1
1700015H07Rik	-0.951147	1	-0.121923	1	0	1	0	1	-0.538387	1	-0.115447	1	-0.0732639	1
1700015I17Rik	-1.36334	1	0	1	-0.044225	1	-0.73732	1	-0.147977	1	0.245222	1	-0.0732639	1
1700015O11Rik	-1.77553	1	0	1	0	1	-1.89145	1	0	1	-0.115447	1	-1.03506	1
1700016A09Rik	-0.758487	0.60002	-1.13221	1	1.72756	1	-1.23608	1	-0.191692	1	0.165439	1	0.21618	1
1700016B01Rik	0	1	-0.534117	1	0	1	0	1	0	1	0	1	-0.0732639	1
1700016B15Rik	-1.10434	1	0.0043648	1	0.0265462	1	-2.53741	1	0.67067	1	-0.0654311	1	-0.529472	1
1700016C15Rik	-0.538954	1	-0.121923	1	0.826848	1	0.711306	1	-1.77497	1	-0.115447	1	-0.96635	1
1700016D06Rik	-1.36334	1	-0.121923	1	-0.525116	1	0	1	-1.36277	1	-0.115447	1	0.338929	1
1700016D08Rik	-2.62228	1	0.529832	1	-2.39685	1	0.172919	1	0.248862	1	0.126939	1	1.13861	1
1700016F12Rik	-0.538954	1	-1.01501	1	0	1	0	1	0.267217	1	0.245222	1	0	1
1700016G22Rik	-2.05779	0.13466	-4.29049	0.00202636	2.05921	1	-0.325121	1	0	1	-0.939839	1	0.905936	1
1700016H03Rik	0	1	-0.121923	1	0	1	-0.489987	1	0	1	0	1	-0.0732639	1
1700016H13Rik	-0.221441	0.840418	-1.49489	0.114994	1.94282	0.0374501	0.740392	1	-0.235209	1	-1.88969	1	0.0107022	1
1700016J18Rik	-0.951149	1	-1.42721	1	0.0324688	1	0	1	-2.24367	1	-0.115447	1	-0.96635	1
1700016K05Rik	0	1	-1.01501	1	-0.417047	1	-1.68758	1	-0.950581	1	-1.30051	1	-0.141969	1
1700016K19Rik	-2.04914	1	-0.946323	1	0.861484	1	0.444058	1	-1.40969	1	0.144618	1	-1.56654	1
1700016L21Rik	0	1	0	1	0	1	-1.47925	1	0	1	0	1	-0.0732639	1
1700016P03Rik	-0.393266	0.658091	-1.85234	0.00254678	-0.0280966	0.971407	-0.473847	0.524458	-0.612462	0.52581	-0.587157	0.478236	-0.317811	0.850397
1700016P04Rik	0	1	0	1	0	1	-0.489987	1	0	1	0	1	0	1
1700017B05Rik	0.327133	0.303711	0.0362781	0.954455	-0.977059	7.7569e-09	0.142864	0.67098	0.283418	0.246484	0.112756	0.697409	0.35463	0.401934
1700017D01Rik	-0.951147	1	-0.121923	1	0	1	0	1	0.676601	1	-0.115447	1	-0.0732639	1
1700017G19Rik	-0.951157	1	-0.121923	1	0.36797	1	-0.32512	1	-0.538387	1	-0.115447	1	1.1801	1
1700017I07Rik	0	1	0	1	0	1	0	1	-0.538387	1	0	1	0	1
1700017J07Rik	-1.36334	1	0	1	0	1	0	1	0	1	-0.115447	1	-0.0732639	1
1700017L05Rik	0	1	-0.121923	1	0	1	-1.47925	1	-0.126194	1	0	1	0	1
1700017M07Rik	-1.7837	1	0.171076	1	-0.0306341	1	-0.902182	1	-1.36277	1	0.245222	1	-0.214579	1
1700017N19Rik	-0.951147	1	-0.387589	1	-0.525116	1	-0.489987	1	0	1	0	1	-0.554158	1
1700018A04Rik	-2.19879	1	0.333067	1	1.33005	1	-0.737317	1	-0.538397	1	0	1	-0.554158	1
1700018A14Rik	0	1	-0.121923	1	0	1	-1.31439	1	0	1	0	1	0	1
1700018A23Rik	0.150541	0.851675	0.546202	0.345815	-0.227471	0.588362	0.0359691	0.957235	-0.0640988	0.943754	0.306483	0.581688	0.333543	0.683037
1700018B08Rik	0	1	-0.534117	1	0	1	0	1	0	1	-0.115447	1	0	1
1700018B24Rik	-1.77553	1	0	1	0	1	0	1	-0.538387	1	0	1	-0.554158	1
1700018F24Rik	0	1	0	1	0	1	0	1	-0.538387	1	0	1	0	1
1700018G05Rik	0	1	0	1	0	1	0	1	-1.36277	1	0	1	0	1
1700018L02Rik	-0.27115	0.707689	-0.0835379	0.95481	-0.308629	0.639866	-0.11405	0.914735	0.250544	0.761157	-0.0314954	0.97059	-0.0339513	0.984825
1700018M17Rik	-2.28709	0.0659051	-0.862096	1	-0.184721	0.910714	-1.44028	1	0.081434	1	-0.470155	1	0.237398	1
1700018P08Rik	-0.951157	1	-1.01501	1	0.416867	1	0	1	-0.950581	1	-0.115447	1	-0.14197	1
1700019A02Rik	0.587041	1	-0.811469	1	1.25145	1	0	1	-0.538397	1	0.60589	1	0.338929	1
1700019A23Rik	0	1	-1.42721	1	0.890805	1	-0.489987	1	0	1	-0.527642	1	0.338929	1
1700019C18Rik	-1.78351	1	-0.534117	1	-0.525116	1	-0.489987	1	0	1	0	1	0	1
1700019D03Rik	0.525346	0.718512	1.5457	1	1.31886	0.49028	-0.533028	0.67683	0.519066	0.762178	0.255813	0.858209	0.56258	0.736144
1700019E08Rik	-1.36334	1	0	1	-0.937311	1	-0.902182	1	-0.126194	1	-0.888311	1	0	1
1700019F05Rik	0	1	0	1	0	1	0	1	0	1	0	1	0	1
1700019G24Rik	0	1	-0.534117	1	0.36797	1	-1.89145	1	0	1	0	1	0	1
1700019J19Rik	-0.951157	1	-1.01501	1	-0.0442249	1	0	1	-0.130028	1	-0.166978	1	-0.0732639	1
1700019L13Rik	-2.15641	0.0161253	-1.80972	0.0130417	0.0719126	0.94989	-0.78583	1	0.127321	1	-0.233071	1	0.429245	1
1700019M22Rik	-1.77553	1	0	1	0	1	0	1	-0.538387	1	0	1	0	1
1700019N19Rik	0	1	-1.01501	1	0.838371	1	-0.902182	1	0	1	0	1	0	1
1700019P21Rik	0	1	0	1	0.826848	1	-1.47925	1	-0.126194	1	0	1	-0.0732639	1
1700020A23Rik	-0.259726	1	0.885676	1	-1.11672	1	0	1	-0.950581	1	0.581847	1	1.02885	1
1700020D05Rik	0.144543	1	-0.130716	0.949121	-0.715258	0.393705	-0.171733	0.904336	-0.0755401	0.963078	-0.429059	0.600581	-0.266812	0.883537
1700020D12Rik	0	1	0	1	0	1	0	1	-1.36277	1	0	1	0	1
1700020G03Rik	-0.951147	1	-1.01501	1	0	1	0	1	-0.538387	1	0.193692	1	0	1
1700020G17Rik	0	1	0.454423	1	-0.0442249	1	-1.47925	1	0	1	0	1	0	1
1700020I14Rik	0.134018	0.223668	0.161989	0.114826	0.167993	0.0380484	0.217765	0.000903687	0.265192	0.017502	-0.283457	0.0696153	-0.0560879	0.924413
1700020L24Rik	0.00480861	0.997364	-0.0264557	1	-0.582219	0.557676	-0.456608	0.663895	0.368912	0.736927	-0.0295228	0.977879	0.0742812	0.971412
1700020M21Rik	0.0143164	1	-0.121923	1	0	1	0	1	-0.126194	1	-0.115447	1	-0.14197	1
1700020N01Rik	-0.951147	1	-0.502995	1	1.25419	1	1.27361	1	-0.126194	1	0	1	-0.141969	1
1700020N15Rik	0	1	0	1	0	1	0	1	0	1	0	1	0	1
1700020N18Rik	0	1	-1.01501	1	0	1	0	1	0	1	0	1	0	1
1700021A07Rik	0	1	0	1	0.36797	1	0	1	0	1	0	1	0	1
1700021F02Rik	-1.36334	1	-0.534117	1	0	1	-0.489987	1	-1.36277	1	-0.115447	1	-0.0732639	1
1700021F05Rik	0.0101619	0.985789	0.110385	0.805612	0.488928	0.00695854	0.238459	0.438737	0.388256	0.35232	-0.0803005	0.815559	-0.0133622	0.987331
1700021F07Rik	0	1	0	1	0	1	0	1	0	1	-0.115447	1	0	1
1700021F13Rik	0	1	0	1	0.838371	1	-1.47925	1	0	1	0	1	0	1
1700021G15Rik	0	1	0	1	0	1	-0.489987	1	-0.538387	1	0	1	0	1
1700021J08Rik	-0.228287	0.779	-0.301091	0.667943	-0.939929	0.0063668	-0.424865	0.346687	0.00169483	0.998402	-0.201731	0.646782	-0.147629	0.877644
1700021L23Rik	0	1	-1.01501	1	0.36797	1	0	1	-0.538387	1	-0.166978	1	0	1
1700021N21Rik	-0.951147	1	0	1	0	1	0	1	-0.950583	1	-0.115447	1	0	1
1700021P04Rik	0	1	0	1	0	1	0	1	0	1	0	1	0	1
1700022A21Rik	0	1	0	1	0	1	-0.902183	1	0	1	0	1	0	1
1700022A22Rik	0	1	0	1	-0.0442249	1	-0.902183	1	0	1	0	1	0	1
1700022E09Rik	0	1	0	1	0	1	0	1	0	1	0	1	0	1
1700022H01Rik	-1.36334	1	-0.121923	1	-0.885146	1	0.597737	1	-0.538387	1	-0.639156	1	-0.0732639	1
1700022H16Rik	0	1	0	1	0	1	0	1	0	1	0	1	0	1
1700022I11Rik	0.200184	0.863234	0.149511	0.902153	-0.809029	0.124085	-0.313051	0.544592	-0.298586	0.756017	0.335453	0.574283	0.373687	0.772836
1700022N22Rik	0.193634	1	0.479661	1	-0.285592	1	-0.618277	1	-0.680945	1	-0.670497	1	0.612251	1
1700023C21Rik	0	1	0	1	0	1	0	1	-1.36277	1	-0.115447	1	0	1
1700023F02Rik	0	1	0	1	0	1	0	1	-0.538387	1	0	1	-0.96635	1
1700023F06Rik	-1.71818	1	0.231987	1	-1.53888	1	1.20006	1	-1.28485	1	0.193693	1	0.717326	1
1700023G09Rik	-1.36334	1	0	1	0.36797	1	0	1	0	1	0	1	0	1
1700023H06Rik	-0.358786	0.6545	0.0984006	0.929767	0.144804	0.807812	-0.185081	0.803508	-0.0414969	0.965441	-0.43076	0.339819	0.505701	0.537174
1700024B05Rik	0	1	0	1	0	1	0	1	0	1	0	1	0	1
1700024B18Rik	0	1	0.454423	1	-0.525116	1	0	1	0	1	0.193692	1	-0.141969	1
1700024G13Rik	-2.19712	1	0.45201	1	0	1	-1.47925	1	-1.36277	1	0	1	0	1
1700024I08Rik	0	1	0	1	0	1	-0.489987	1	0	1	-0.115447	1	0	1
1700024J04Rik	0	1	-0.534117	1	0	1	-0.489987	1	0	1	0	1	0	1
1700024P04Rik	-2.19712	1	-1.06309	1	-0.525116	1	-0.489987	1	0	1	0	1	0	1
1700025A08Rik	0	1	0	1	0.36797	1	0	1	0	1	-0.115447	1	-0.0732639	1
1700025B11Rik	-0.951147	1	0	1	0	1	-0.489987	1	-0.538387	1	0	1	-0.96635	1
1700025C18Rik	-0.951147	1	0	1	0	1	0	1	0	1	-0.115447	1	-0.141969	1
1700025D23Rik	-0.951147	1	0	1	0	1	0	1	0	1	0	1	0	1
1700025F22Rik	0	1	-0.455982	1	0.36797	1	-0.902185	1	-0.538387	1	-0.888311	1	-0.0732639	1
1700025F24Rik	-1.77553	1	0	1	0	1	0	1	0	1	-0.888311	1	-0.0732639	1
1700025G04Rik	0.291293	0.444633	0.437081	0.37947	0.0561543	0.823261	0.0515399	0.909988	0.0230214	0.972672	-0.392659	0.134274	-0.227496	0.648472
1700025H01Rik	-1.36334	1	0	1	0	1	-1.47925	1	0	1	-0.115447	1	-0.554159	1
1700025J12Rik	0	1	0	1	0	1	0	1	0	1	0	1	0	1
1700025K04Rik	-1.36334	1	0.0380233	1	0.36797	1	-1.47925	1	0	1	-0.115447	1	-0.554158	1
1700025K24Rik	-1.77553	1	0	1	0	1	-0.902182	1	0	1	-0.888311	1	0	1
1700025L06Rik	0	1	0	1	0.36797	1	-1.55622	1	-0.950581	1	0	1	-0.96635	1
1700025M24Rik	0	1	0	1	0	1	0	1	0	1	0	1	-0.0732639	1
1700025N21Rik	-1.39403	1	0.0162418	1	-0.339385	1	-0.325118	1	0.884111	1	-0.361481	1	-0.35005	1
1700025N23Rik	-0.0450749	1	-0.160104	1	-1.97134	1	0.167777	1	-1.05485	1	-1.34896	1	-0.0763127	1
1700025O08Rik	0	1	0	1	0	1	0	1	0	1	0	1	0	1
1700026D11Rik	-0.538954	1	-0.121923	1	-0.525116	1	0	1	-0.538397	1	-0.939846	1	-0.554159	1
1700026F02Rik	-0.951147	1	0	1	0	1	0	1	0	1	-0.888311	1	0	1
1700026J12Rik	0	1	0	1	0	1	-0.489987	1	0	1	0	1	0	1
1700026J14Rik	-0.59448	1	-1.01501	1	-2.05912	1	-0.73732	1	-1.34882	1	1.77494	1	-0.701635	1
1700026N04Rik	-0.951157	1	-0.455992	1	-0.856402	1	0.0870815	1	-1.80075	1	0.193693	1	-0.14197	1
1700027A07Rik	0	1	-0.534117	1	-0.525116	1	-0.32512	1	0.597959	1	-0.639005	1	-0.20512	1
1700027A15Rik	-0.951149	1	0.373955	1	-0.044225	1	-0.198166	1	-0.538396	1	0.138173	1	-0.55416	1
1700027F06Rik	0	1	-1.01501	1	0.36797	1	0	1	0	1	0	1	0	1
1700027F09Rik	-1.77553	1	0	1	0.36797	1	0	1	0	1	0	1	-0.0732639	1
1700027H10Rik	-1.77553	1	0	1	0	1	0	1	0	1	-0.888311	1	-0.0732639	1
1700027I24Rik	0	1	0	1	-0.937311	1	-0.489987	1	-0.538387	1	-0.527642	1	-0.0732639	1
1700027J07Rik	-0.538954	1	0	1	0	1	-0.902182	1	-1.36277	1	-0.166978	1	-0.96635	1
1700028B04Rik	-1.53325	1	0.345086	1	-1.72764	0.349888	-0.218992	1	-0.0515433	1	1.057	1	-0.205128	1
1700028D13Rik	0	1	0	1	-0.525116	1	0	1	0	1	0	1	0	1
1700028E10Rik	0.437422	1	0.18803	1	0.534241	0.723704	0.0774484	1	0.230886	1	0.89933	1	-0.195991	1
1700028I16Rik	0.349073	1	-0.12115	1	0.447266	1	-1.74515	1	-1.34731	1	0.193692	1	0.75821	1
1700028J19Rik	-0.740811	1	0.129511	1	-1.1546	1	-1.13581	1	-0.704166	1	0.193692	1	0.77788	1
1700028K03Rik	-0.46454	1	-0.247204	0.867534	-0.587172	0.464389	-0.155945	0.912513	-0.0112663	0.996035	-1.12662	1	-0.546519	0.813469
1700028M03Rik	0	1	-0.121923	1	0	1	0.0870815	1	-0.126194	1	-0.527642	1	-0.0732639	1
1700028N14Rik	0.651195	0.540441	0.439308	0.67639	-1.44803	0.00117427	0.212391	0.7745	-0.191172	0.874208	-0.190347	0.761754	-0.171236	0.885593
1700028P14Rik	-1.77553	1	0	1	0	1	0	1	0	1	0	1	-0.0732639	1
1700028P15Rik	0	1	-1.01501	1	0	1	0	1	-0.126194	1	-0.115447	1	0	1
1700029B22Rik	0	1	0	1	0	1	0	1	-0.538387	1	-0.115447	1	0	1
1700029B24Rik	0	1	-1.01501	1	0	1	0	1	0	1	-0.888311	1	-0.0732639	1
1700029E06Rik	-1.77553	1	0	1	0	1	-0.489987	1	0	1	-0.115447	1	0	1
1700029F12Rik	0.036321	1	0.454423	1	0.36797	1	0	1	0	1	0	1	-0.0732639	1
1700029H14Rik	0.135027	1	0.422267	1	-1.6499	1	-0.0352219	1	-0.0243742	1	-0.616554	1	-0.216971	1
1700029I15Rik	-1.15424	1	-0.453826	1	-1.10836	1	-0.608902	1	-1.02341	1	1.71314	1	0.748914	1
1700029J03Rik	0	1	-0.121923	1	0.36797	1	0	1	0	1	0	1	-0.0732639	1
1700029J07Rik	-0.448281	0.520068	-0.98588	0.101559	1.23674	0.00523266	0.0735521	0.941795	-0.102538	0.929003	-0.337795	0.573398	0.253659	0.880017
1700029M03Rik	0	1	0	1	0	1	-0.489987	1	0	1	0	1	0	1
1700029M20Rik	-1.36334	1	-1.35244	1	-1.26114	1	-1.47925	1	0	1	-1.34336	1	0.338929	1
1700029N11Rik	-0.951147	1	-0.534117	1	-1.98615	1	-0.926414	1	-0.189831	1	-0.675441	1	-0.303	1
1700029P11Rik	-1.77553	1	0	1	0	1	0	1	0	1	-0.888311	1	0	1
1700030A11Rik	0	1	-0.121923	1	-0.525116	1	0	1	-1.36277	1	0	1	-0.0732639	1
1700030C10Rik	-1.36335	1	0.373955	1	-0.0442249	1	-0.489987	1	-0.514124	1	0	1	0.622148	1
1700030C12Rik	-0.373037	1	-0.817012	1	-1.58591	0.21089	-2.10299	1	-1.16425	1	-0.780453	1	-0.711257	1
1700030C14Rik	-1.46532	1	-0.396119	1	0.469349	1	-0.489987	1	-1.77497	1	-0.527642	1	-0.141966	1
1700030E10Rik	-2.24755	1	-1.75998	1	0	1	0	1	-1.36277	1	-0.888311	1	0.27592	1
1700030F04Rik	0	1	0	1	0	1	-0.902182	1	0	1	-0.115447	1	0	1
1700030I03Rik	0	1	0.429058	1	0.890805	1	-0.902185	1	-0.950583	1	-0.888311	1	-0.0732639	1
1700030J22Rik	-0.571181	0.53147	-1.10959	0.182414	0.0064754	0.993756	0.150409	0.911554	-0.0334925	0.984816	-0.43376	1	-0.128838	1
1700030K09Rik	-0.138621	0.763947	0.0858489	0.884122	-0.1731	0.599013	-0.250518	0.531695	-0.201687	0.678027	0.13949	0.702794	-0.112705	0.893663
1700030L20Rik	0	1	0	1	0	1	0	1	0	1	-0.888311	1	-0.0732639	1
1700030L22Rik	0	1	-1.01501	1	-0.0442265	1	-1.47925	1	-0.538396	1	0	1	-0.96635	1
1700030M09Rik	-0.951147	1	0	1	0	1	-0.489987	1	-0.538387	1	0.245222	1	-0.0732639	1
1700030N03Rik	0	1	0	1	0	1	0	1	0	1	-0.115447	1	-0.96635	1
1700030N18Rik	-1.77553	1	-1.01501	1	0.44714	1	0	1	0	1	-0.939846	1	-0.0732639	1
1700030O20Rik	0.0222184	1	-1.42628	1	-0.55381	1	-0.32512	1	-0.126194	1	-1.36271	1	0	1
1700031A10Rik	-0.631401	1	-0.059117	1	0.448465	1	-0.489987	1	0	1	-0.166978	1	0.338929	1
1700031F05Rik	0	1	0	1	-0.0442249	1	0	1	0	1	0	1	0	1
1700031F10Rik	0	1	-1.01501	1	-0.525116	1	0	1	-1.77497	1	0	1	-0.0732639	1
1700031L13Rik	-1.77553	1	0	1	0	1	0	1	-0.538387	1	0	1	0	1
1700031M16Rik	0	1	-1.4272	1	0	1	-0.902182	1	-0.538387	1	-0.115447	1	0.338929	1
1700031P21Rik	0	1	0	1	0	1	0	1	-0.538387	1	0	1	0	1
1700034B16Rik	0	1	0	1	-0.525116	1	0	1	0	1	0	1	-0.96635	1
1700034E13Rik	0	1	0	1	-0.525116	1	0	1	0	1	0	1	-0.0732639	1
1700034G24Rik	0	1	-1.01501	1	0.36797	1	0	1	0	1	0	1	0	1
1700034H15Rik	0.0453232	1	0.707646	1	-0.0442249	1	-1.10308	1	-1.36277	1	0.60589	1	-0.96635	1
1700034I23Rik	-0.973248	1	-0.121923	1	-0.505802	1	-1.6947	1	1.25599	1	0.537461	1	-0.719752	1
1700034J04Rik	-1.77553	1	-0.121923	1	-0.525116	1	-0.489987	1	0	1	0	1	0	1
1700034J05Rik	-0.219752	0.865857	-0.22123	0.89657	-0.261273	0.753669	-1.05767	0.194311	-0.312132	0.809846	-0.73691	0.342549	0.12032	0.954978
1700034K08Rik	0	1	0	1	0	1	0	1	0	1	0	1	0	1
1700034P13Rik	-0.683159	0.0332878	-0.0507728	0.941303	-0.627411	0.0200835	-0.379979	0.250003	-0.183717	0.633139	-0.341844	0.320554	-0.626622	0.15837
1700036A12Rik	-0.0368516	1	-0.810778	1	0.427674	1	-1.20111	1	0.0325789	1	-0.172686	1	0.587586	1
1700036G14Rik	-1.77553	1	-1.01501	1	0	1	-0.489987	1	0	1	0	1	-0.96635	1
1700036O09Rik	0	1	0	1	0	1	0	1	-1.36277	1	0	1	0	1
1700037C06Rik	-1.77553	1	-0.946321	1	0	1	-0.489987	1	0	1	0.245222	1	-0.622868	1
1700037C18Rik	-0.119509	0.914751	-0.571494	0.553284	-0.934586	0.084607	-0.408778	0.568771	-0.350932	0.687219	-0.415876	0.624406	0.399281	0.818129
1700037F03Rik	-0.140318	1	0	1	0.427341	1	-0.325116	1	-0.950581	1	-0.115447	1	0	1
1700037F24Rik	-0.95115	1	0	1	0	1	-1.47925	1	-0.538387	1	1.30273	1	-0.96635	1
1700037H04Rik	0.487573	0.065029	0.263452	0.509631	-0.274202	0.232548	-0.244084	0.341971	0.223755	0.470051	0.169455	0.525546	0.181048	0.72754
1700039E22Rik	0	1	0	1	0	1	0.0870815	1	0	1	-1.30051	1	-0.0732639	1
1700039I01Rik	0	1	-1.01501	1	-0.525116	1	0	1	-1.36277	1	-0.888311	1	-1.44724	1
1700039M10Rik	-0.538954	1	0.732252	1	0.83821	1	0.988641	1	-0.538391	1	0.245222	1	1.13268	1
1700039M15Rik	-1.35703	1	-1.24211	1	-0.858116	1	-0.489987	1	0	1	-1.39074	1	-0.141969	1
1700040D17Rik	0	1	1.15953	1	-0.525116	1	0.328494	1	1.29103	1	-2.05486	1	0.812681	1
1700040E09Rik	0	1	-1.01501	1	0	1	-0.489987	1	-0.538387	1	-0.115447	1	0	1
1700040F15Rik	0	1	0	1	0	1	0	1	0	1	0	1	0	1
1700040F17Rik	-0.163308	1	0	1	-0.0449495	1	-1.31439	1	0.271313	1	-0.579177	1	-0.741704	1
1700040K01Rik	-1.77553	1	0	1	-0.0442249	1	-0.489987	1	0	1	0	1	-0.0732639	1
1700040L08Rik	-0.0893402	1	-0.191939	1	-1.56765	0.170163	-0.896446	0.56516	-0.767748	1	0.34444	1	-0.254391	1
1700041B01Rik	0	1	0	1	0	1	-0.489987	1	0	1	0	1	-0.0732639	1
1700041C23Rik	-2.18066	1	0	1	0.36797	1	0	1	0	1	0	1	0	1
1700041G16Rik	-1.17567	1	-0.0816218	1	0.125678	0.931737	0.277247	1	-0.43473	1	-0.457049	1	0.29178	1
1700041I07Rik	0	1	0	1	-0.525116	1	0	1	0	1	0	1	0	1
1700041M05Rik	-1.77553	1	0	1	-0.525116	1	0.659399	1	-0.538387	1	-0.579175	1	-0.216122	1
1700041M19Rik	-0.938718	1	0.444767	1	0.861484	1	-1.31439	1	0.705947	1	0.905488	1	-1.44725	1
1700042D02Rik	-0.951147	1	-1.01501	1	-0.0442251	1	0	1	-0.538387	1	-0.888311	1	0	1
1700042G07Rik	0	1	0	1	0	1	-1.47925	1	0	1	-0.115447	1	-0.0732639	1
1700042G15Rik	0	1	0	1	0.861484	1	0	1	0	1	0	1	0	1
1700042O05Rik	0	1	0	1	0.36797	1	0	1	-0.538387	1	0	1	0	1
1700042O10Rik	0.14273	1	0.0276744	1	0	1	-0.213482	1	-0.950582	1	-0.218505	1	-1.50282	1
1700044C05Rik	0	1	0.353306	1	-0.937311	1	0	1	-0.538387	1	-0.115447	1	0	1
1700044K03Rik	-1.77553	1	0	1	0	1	0	1	-0.538387	1	0	1	-0.96635	1
1700045H11Rik	0	1	0	1	0	1	0	1	-0.538387	1	-0.115447	1	0	1
1700045I11Rik	0	1	0	1	0	1	0	1	0	1	0	1	0	1
1700046C09Rik	0	1	0	1	0	1	0	1	0	1	-0.115447	1	0	1
1700047A11Rik	-0.639223	0.345075	0.110542	0.93816	0.0895385	0.921029	0.0194446	0.985248	-0.143259	0.898902	-0.37824	0.631707	-0.436684	0.715306
1700047E10Rik	-0.951156	1	0.0418023	1	-0.937311	1	0.21783	1	-0.538396	1	-0.624727	1	-0.0732639	1
1700047F07Rik	0	1	0	1	0	1	0	1	-0.538387	1	0	1	0	1
1700047G03Rik	0.0606754	1	-0.169364	0.933007	-0.217317	0.901583	0.0865112	1	1.29216	1	0.30067	1	-0.328939	1
1700047G07Rik	0	1	0	1	0	1	0	1	0	1	0	1	0	1
1700047I17Rik2	0	1	0	1	0	1	0	1	0	1	0	1	0	1
1700047K16Rik	-0.436581	0.71166	-1.34041	0.160528	0.354198	0.753336	-0.7416	0.575577	-0.387652	0.81486	-1.72579	1	-0.444226	0.808646
1700047L14Rik	0	1	0	1	0	1	0	1	0	1	0	1	0	1
1700047M11Rik	0.181084	1	-0.497434	0.71811	0.559358	0.585936	-0.535974	1	1.28073	1	-0.345684	1	-0.512646	1
1700047N06Rik	-1.36334	1	-0.485008	1	0.861618	1	1.0318	1	0.1648	1	-0.579177	1	-0.205101	1
1700047O18Rik	-0.951147	1	0	1	0	1	0	1	-0.538387	1	0	1	0	1
1700048F04Rik	0	1	0	1	-0.525116	1	-0.902183	1	-0.950582	1	-0.888311	1	0	1
1700048M11Rik	-1.77553	1	-1.01501	1	0.808399	1	0.217861	1	0.28186	1	0	1	-0.96635	1
1700048O20Rik	0.730356	0.275956	1.70567	0.0261405	-0.333453	0.553176	-0.0516218	0.94946	-0.0562009	0.963563	0.279357	0.690418	0.306631	0.793667
1700048P04Rik	-1.77553	1	0	1	0	1	0	1	0	1	0	1	0	1
1700049E15Rik	-0.951147	1	0	1	0	1	-1.47925	1	0	1	0	1	-0.96635	1
1700049E17Rik1	0	1	0	1	0	1	0	1	0	1	0	1	0	1
1700049E17Rik2	0	1	0	1	0	1	0	1	0	1	0	1	0	1
1700049E22Rik	0	1	0	1	0	1	0	1	0	1	0	1	0	1
1700049J03Rik	-0.114511	1	-1.4272	1	0	1	-2.77273	1	-0.538387	1	-0.289139	1	-1.05908	1
1700049L16Rik	0	1	0	1	0.36797	1	-0.489987	1	0	1	0	1	-0.0732639	1
1700051A21Rik	-1.77553	1	-1.4272	1	1.59236	1	0.0870815	1	0	1	-0.888311	1	0	1
1700051K13Rik	-0.538954	1	-1.01501	1	-0.45642	1	-1.0183	1	-0.130058	1	-0.579177	1	0.196213	1
1700051O22Rik	0.994563	1	-0.773291	1	-1.90753	1	-1.02161	0.367066	-1.2104	1	-1.55126	1	-0.879741	1
1700052H01Rik	0	1	-0.898756	1	0	1	0	1	-0.538387	1	0	1	-0.96635	1
1700052I22Rik	-0.951147	1	-0.534117	1	0	1	-1.47925	1	0	1	0	1	0	1
1700052K11Rik	0.327488	0.344969	0.385854	0.330963	0.427105	0.037686	-0.145321	0.624248	-0.107213	0.816051	-0.0747824	0.8329	-0.274375	0.443559
1700054A03Rik	0	1	0	1	0	1	0	1	0	1	-0.888311	1	-0.0732639	1
1700054K02Rik	0	1	0	1	0.36797	1	0	1	0	1	-0.115447	1	0	1
1700054K19Rik	0	1	0	1	0	1	0	1	-0.538387	1	-0.888311	1	0	1
1700054M17Rik	-1.77553	1	0	1	0	1	0	1	-1.36277	1	0.245222	1	0.338929	1
1700054O05Rik	0	1	-1.01501	1	0	1	-1.47925	1	-1.36277	1	0	1	0	1
1700054O19Rik	0	1	0.311443	1	-0.937314	1	-1.31439	1	0.0444502	1	0.133905	1	0.276941	1
1700055C04Rik	0	1	0	1	0	1	0	1	0	1	0	1	0	1
1700055D18Rik	-0.406945	0.598823	-0.107539	0.921157	-0.62978	0.248184	0.109363	0.920238	0.169141	0.894817	0.088069	0.923412	-0.317786	0.801623
1700056E22Rik	-0.939275	0.308562	-0.0368786	0.978652	-1.05837	0.30567	-0.0402467	0.981143	-1.45103	1	-0.264152	1	-0.858095	1
1700056N10Rik	-0.699775	0.125376	0.170153	0.788924	0.21842	0.594811	0.289529	0.629596	0.290941	0.697664	0.296492	0.591729	-0.0250396	0.987778
1700057G04Rik	-1.77553	1	-0.534117	1	0	1	-1.47925	1	-0.538387	1	0	1	-0.96635	1
1700057H15Rik	-0.951147	1	0	1	0.432838	1	0	1	0	1	0	1	0	1
1700057H21Rik	0	1	-2.18054	1	0	1	-0.489987	1	0	1	-0.115447	1	-0.0732639	1
1700058P15Rik	-0.788997	1	-2.11613	1	-0.813463	0.524334	-0.1025	0.956264	0.859067	1	-0.451955	1	-0.418109	1
1700060C16Rik	0	1	-1.01501	1	0	1	0	1	0	1	0	1	-0.0732639	1
1700060C20Rik	-0.951147	1	0	1	-0.937311	1	-0.489987	1	-0.950583	1	-0.115447	1	-0.96635	1
1700060J05Rik	-0.848105	0.107224	-0.233042	0.818749	-0.404662	0.42406	-0.727823	0.104018	-0.68983	0.369474	0.22403	0.781597	-0.572149	0.538622
1700060O08Rik	0	1	0	1	0	1	0	1	0	1	-0.115447	1	0	1
1700061E17Rik	0.368724	1	0.736831	1	-1.78911	0.223671	-0.0972206	1	-0.0181077	1	-1.2822	1	0.00874872	1
1700061E18Rik	0	1	0	1	0.36797	1	0	1	0	1	0	1	0	1
1700061F12Rik	0	1	0	1	0	1	0	1	0	1	-0.888311	1	0	1
1700061G19Rik	-1.98151	1	0.95365	1	-0.392299	1	0.666691	1	0.371816	1	0.198626	1	1.73554	1
1700061H18Rik	-2.56559	1	-0.710551	1	1.90607	1	0.630758	1	-1.36278	1	-0.166978	1	-1.03506	1
1700061I17Rik	0.0235594	0.991152	-0.475955	0.774199	1.53994	0.107246	-0.272364	1	0.7184	1	0.928595	1	-1.51939	1
1700061J23Rik	0	1	0	1	0	1	-1.47925	1	-0.538387	1	0	1	0	1
1700061N14Rik	-1.77553	1	0	1	-0.525116	1	0	1	-0.538387	1	-0.888311	1	-0.0732639	1
1700062C10Rik	-1.77553	1	-1.01501	1	0.447424	1	0.694556	1	0	1	0	1	0	1
1700063A18Rik	0	1	0	1	0	1	0	1	0	1	0	1	0	1
1700063D05Rik	-0.951147	1	0	1	0.447275	1	-0.489987	1	-0.538387	1	-0.115447	1	-0.96635	1
1700063H04Rik	0	1	-0.534117	1	0	1	0	1	0	1	0	1	0	1
1700063H06Rik	-0.951147	1	0	1	0	1	0	1	0	1	0	1	0	1
1700063I16Rik	-0.538954	1	0	1	0.36797	1	0	1	-1.36277	1	0	1	0	1
1700063K16Rik	-1.78481	1	0.444767	1	0.861484	1	-1.31439	1	0.705947	1	1.32479	1	-1.44725	1
1700063O14Rik	-0.951147	1	0	1	0	1	0	1	-0.538387	1	-0.115447	1	0	1
1700064H15Rik	0.309948	1	1.59087	1	-0.766488	0.607405	0.722536	1	-0.859934	1	0.351992	1	0.759638	1
1700064J06Rik	0	1	0	1	0	1	0	1	-1.36277	1	0	1	0	1
1700064M15Rik	-0.0998924	1	-0.534117	1	-0.376111	1	-1.47925	1	-0.950594	1	-0.527642	1	0	1
1700065D16Rik	0.694113	1	-0.248955	1	-0.266104	1	-1.18292	1	-0.265745	1	0.0277544	1	0.621864	1
1700065I16Rik	0	1	0	1	0	1	0	1	0	1	0	1	0	1
1700065J11Rik	0	1	0	1	0	1	-1.89145	1	-0.538387	1	0	1	-0.96635	1
1700065J18Rik	0	1	0.373955	1	-0.525116	1	-1.68976	1	-0.0798278	1	-0.527642	1	-0.141969	1
1700065L07Rik	0	1	0	1	0	1	0	1	0	1	-0.527642	1	0	1
1700065O20Rik	0	1	0	1	0	1	0	1	-1.36277	1	0	1	0	1
1700066B17Rik	0	1	-1.01501	1	-0.525116	1	-0.489987	1	0	1	-0.115447	1	-0.96635	1
1700066B19Rik	-0.00351198	1	0.0712948	1	-1.60021	0.0593145	-0.788376	0.476277	-0.237082	0.896076	-0.0374752	1	-0.16368	1
1700066C05Rik	0	1	0	1	0	1	0	1	0	1	0	1	-0.0732639	1
1700066J03Rik	0	1	0	1	0	1	0	1	-0.538387	1	-0.115447	1	-0.96635	1
1700066M21Rik	0.209227	0.389089	0.181951	0.547848	0.339705	0.0711652	0.141052	0.674898	-0.317674	0.307605	-0.033187	0.942274	0.0373362	0.961536
1700066N21Rik	0	1	0	1	0	1	0	1	0	1	-0.888311	1	0	1
1700066O22Rik	-0.951147	1	-0.534117	1	0	1	-0.489987	1	0	1	0	1	-1.03506	1
1700067G17Rik	0	1	-0.121923	1	0	1	0	1	0	1	0	1	-0.0732639	1
1700067K01Rik	-0.469289	1	-0.687585	0.671042	-0.592316	0.592845	-0.730965	0.512839	0.0476007	0.981364	-0.63637	1	0.747911	1
1700067P10Rik	0	1	-1.42721	1	0	1	-1.47925	1	0	1	0	1	0	1
1700069B07Rik	-0.997835	0.348068	-0.487725	1	-0.217724	0.875379	-1.43936	0.0841024	-0.444279	0.808601	0.223614	1	-0.100995	1
1700069L16Rik	-0.951147	1	-1.01501	1	0	1	0	1	0	1	-0.888311	1	0	1
1700069P05Rik	0	1	0	1	0	1	0	1	0	1	0	1	0	1
1700071G01Rik	0	1	0	1	0.36797	1	0	1	-0.538387	1	-0.115447	1	0	1
1700071K01Rik	-0.951157	1	-1.42721	1	-0.305799	1	1.58633	1	-0.0791627	1	-1.34654	1	-1.85429	1
1700071M16Rik	0.881035	0.132041	-0.123135	0.900392	-1.07219	0.0149131	0.637677	0.0846305	0.0556528	0.954468	-0.219871	0.663767	0.142617	0.925062
1700072B07Rik	0	1	0	1	0	1	0	1	0	1	-0.888311	1	0	1
1700072G22Rik	-3.58993	0.00583932	-4.26046	0.000811042	0.897177	1	-0.489987	1	-1.36277	1	-1.57678	1	2.26974	1
1700072O05Rik	0	1	0	1	0	1	0	1	0	1	0	1	0	1
1700073E17Rik	0	1	0	1	0	1	0	1	-1.36277	1	0	1	0	1
1700074A21Rik	-1.36334	1	0	1	0	1	0	1	-0.538387	1	0	1	-0.554158	1
1700074H08Rik	-0.951147	1	-0.456074	1	0.36797	1	-0.489987	1	-0.538387	1	-0.115447	1	-0.0732639	1
1700074P13Rik	0	1	-0.534117	1	0.36797	1	0	1	0	1	-0.115447	1	0	1
1700080E11Rik	0	1	0	1	0.36797	1	0	1	0	1	0	1	0	1
1700080G11Rik	0	1	0	1	0	1	0	1	0	1	0	1	0	1
1700080N15Rik	0	1	0	1	0	1	0	1	-1.36277	1	0	1	0	1
1700080O16Rik	0	1	0	1	0	1	-0.489987	1	0	1	-0.888311	1	0	1
1700081B01Rik	0	1	0	1	0	1	-1.47925	1	-0.126194	1	0	1	0	1
1700081H04Rik	-0.951147	1	-1.01501	1	0.36797	1	-0.489987	1	0	1	0.60589	1	0	1
1700081N11Rik	-0.125133	0.933433	0.2576	0.887163	-1.02118	0.145057	-0.436273	0.627043	-0.138172	0.927788	0.126884	1	0.534301	0.799009
1700082M22Rik	-0.316993	1	1.50845	1	0.432908	1	0.243406	1	-0.538387	1	-1.37598	1	0.745383	1
1700083H02Rik	0	1	0	1	0	1	-1.47925	1	-0.538387	1	0	1	0	1
1700084C06Rik	-0.273341	0.779939	0.731481	0.523214	-1.30226	0.0299803	-0.520019	0.461164	0.00672179	0.997105	-0.416048	0.608556	-0.477525	0.741869
1700084D21Rik	0	1	0	1	0	1	0	1	0	1	0	1	0	1
1700084E18Rik	-0.476529	0.549633	0.548905	0.563744	-0.96298	0.0560028	-0.0889402	0.935315	-0.130131	0.895267	-0.433146	0.520356	-0.0263384	0.988343
1700084F23Rik	0	1	-1.01501	1	-0.937314	1	0	1	0	1	-0.527642	1	0	1
1700084J12Rik	0.41586	1	1.00987	1	0.36513	0.725097	0.296556	0.862138	-0.493517	1	-1.15426	1	-0.11599	1
1700084M14Rik	0	1	0	1	0	1	0	1	0	1	0	1	0	1
1700085C21Rik	-1.35816	1	-0.843214	1	1.95409	1	-0.902182	1	1.48216	1	0.245222	1	-0.141966	1
1700085D07Rik	0.55327	1	1.47903	1	1.01654	1	0.0677899	1	-0.499388	1	0.363741	1	0.22699	1
1700086D15Rik	0.597708	1	1.37127	1	0.05775	1	-1.21904	1	0.837933	1	-1.45613	1	-0.0596223	1
1700086L19Rik	-1.35779	1	0.08999	1	0.861484	1	-2.95707	1	0.331722	1	0.60589	1	0	1
1700086O06Rik	0.415063	0.724707	0.172214	1	-0.641495	0.492336	0.190181	0.911911	0.172574	0.92652	0.230304	1	0.573822	1
1700086P04Rik	-0.403347	1	0.483052	1	0.36797	1	-0.215135	1	1.22342	1	-0.579177	1	-0.882498	1
1700087M22Rik	-0.951147	1	0	1	-0.937311	1	-0.32512	1	-0.538395	1	0	1	-0.0732639	1
1700088E04Rik	-0.84821	0.0183524	-0.672568	0.0887263	0.0184929	0.976265	-0.381091	0.529861	-0.298975	0.559307	0.281696	0.623566	0.0926872	0.941831
1700091H14Rik	0	1	0	1	0	1	-1.47925	1	0	1	0	1	-0.0732639	1
1700092C02Rik	0	1	0	1	0	1	0	1	0	1	0	1	0	1
1700092C10Rik	0	1	0	1	0	1	-0.902182	1	0	1	-0.527642	1	0	1
1700092C17Rik	0	1	0	1	0	1	0	1	0	1	-0.888311	1	-1.03506	1
1700092E16Rik	0	1	0	1	-0.525116	1	0	1	0	1	0	1	0.338929	1
1700092E19Rik	-1.77553	1	0	1	0.826848	1	-0.489987	1	0	1	-1.30051	1	0	1
1700092K14Rik	-1.77553	1	-1.01501	1	0	1	0	1	0	1	0	1	-0.0732639	1
1700092M07Rik	-2.46682	1	0.0215703	1	0.145254	0.917488	-1.48656	1	-1.34089	1	0.771367	1	-0.242632	1
1700093K21Rik	-1.36972	1	-2.24333	1	-0.0442267	1	0.570335	1	-1.36277	1	0.245222	1	0.476344	1
1700094J05Rik	0.298838	0.696831	0.216677	0.82676	-0.482332	0.373721	-0.278418	0.704107	-0.455238	0.546293	-0.422266	0.438212	-0.0995485	0.947895
1700094M23Rik	0	1	0	1	-0.0442267	1	-0.489987	1	-0.538387	1	-0.527642	1	0.121364	1
1700094M24Rik	-0.538954	1	0	1	0	1	0	1	0	1	-0.115447	1	0	1
1700095A13Rik	0	1	0	1	0	1	0	1	0	1	0	1	0	1
1700095A21Rik	0	1	-1.01501	1	0	1	0.0870815	1	-0.126194	1	0	1	0	1
1700095B10Rik	0.0954487	0.928524	0.850111	0.371376	-1.18054	0.0354411	-0.686995	0.196319	-0.557301	0.599208	-1.13115	0.0411895	-0.257762	0.853344
1700095J03Rik	-0.951156	1	0.600672	1	1.76963	1	0.686986	1	-0.538387	1	-0.166974	1	-0.554159	1
1700095J07Rik	-0.951156	1	-0.485852	1	0.0556169	1	-1.31439	1	-1.36277	1	0.128083	1	-0.0732639	1
1700095J12Rik	-0.649646	1	0.593512	1	-0.709537	0.638714	-1.83147	1	-0.256077	1	-0.18375	1	0.206501	1
1700095K22Rik	0	1	-0.121923	1	-0.525116	1	0	1	0	1	0	1	0	1
1700096J18Rik	-0.951147	1	0	1	-0.0442265	1	-1.89145	1	-0.538391	1	0.944624	1	0	1
1700096K18Rik	1.18003	0.174324	1.22661	0.060929	-0.785283	0.163109	-0.00879864	0.993835	-0.0127717	0.992771	0.137328	0.852887	0.645459	0.4494
1700097M23Rik	0	1	-1.01501	1	0	1	-1.47925	1	-1.36278	1	-0.115447	1	0	1
1700097N02Rik	-0.536461	0.656289	-1.78164	0.0445899	1.64075	0.125745	1.27713	1	-1.43215	1	0.555186	1	-2.03743	1
1700099I09Rik	0.510162	1	1.03482	1	-0.107339	0.937218	0.177562	1	0.245903	1	0.00201121	1	-0.142648	1
1700100I10Rik	-0.951156	1	0.355715	1	-0.858057	1	-0.32512	1	0.331734	1	0	1	-0.0732639	1
1700100L14Rik	0	1	0	1	0.36797	1	-0.489987	1	0	1	-0.115447	1	0	1
1700101I11Rik	-0.655149	0.0454946	0.0662304	0.924195	-0.982449	0.00544742	-0.199547	0.677376	0.189343	0.737684	0.151132	0.699368	0.336517	0.544668
1700101I19Rik	-2.79445	1	-2.54758	1	0.0483444	1	-2.05701	1	-1.77497	1	-3.59938	1	-2.05976	1
1700101O22Rik	0	1	0	1	0	1	0	1	0	1	0	1	0	1
1700102F20Rik	-1.77553	1	0	1	0	1	0	1	-0.126194	1	-0.527642	1	0	1
1700102P08Rik	-0.849625	0.442723	0.00227361	0.998744	0.403378	0.749471	-0.00146591	1	0.0603456	1	0.0947733	1	0.0728409	1
1700104B16Rik	-0.956063	1	-0.508762	1	0.861484	1	-1.47925	1	0.292735	1	-0.166978	1	-1.03506	1
1700104L18Rik	0	1	0	1	0	1	-0.489987	1	-0.538387	1	-0.115447	1	0	1
1700105G05Rik	0	1	0	1	0.36797	1	0	1	-1.36277	1	-0.115447	1	-0.0732639	1
1700105P06Rik	0.334225	0.731507	0.157804	0.90238	-0.631556	0.399675	0.211569	0.849423	0.0247623	0.986634	-0.544852	0.445521	-0.0995722	0.961536
1700108F19Rik	-0.538954	1	-0.946322	1	-0.525116	1	-1.47925	1	-0.950584	1	-0.115447	1	0	1
1700108J01Rik	-0.951147	1	-0.946313	1	-1.33677	1	-1.18727	1	-0.130322	1	0.60589	1	0.277092	1
1700108N06Rik	0	1	0	1	0	1	0	1	0	1	0	1	0	1
1700108N11Rik	-0.951157	1	0	1	0.36797	1	-1.47925	1	-0.538387	1	-0.166978	1	-0.0732639	1
1700109G14Rik	-0.141694	1	-0.121923	1	0.36797	1	-0.32512	1	-0.538387	1	-0.166978	1	-0.554158	1
1700109G15Rik	-0.951147	1	-0.121923	1	0	1	0	1	0	1	0	1	0	1
1700109H08Rik	0.449279	0.616606	0.542515	0.595018	0.530203	0.367869	1.18847	0.0952165	-0.108323	0.937038	0.186744	0.813953	-0.0541582	0.976194
1700109I08Rik	0	1	0	1	0	1	0	1	0	1	-0.888311	1	0	1
1700109K24Rik	0.87342	1	0.961321	1	-0.759107	0.266856	-0.423878	0.655899	0.205672	0.859964	-0.446218	0.529622	-0.422862	0.784944
1700110C19Rik	0.865578	1	-2.54024	1	-1.12649	1	-0.667855	1	0.540144	1	0.166825	1	-0.0151676	1
1700110I01Rik	0	1	0	1	0	1	0	1	0	1	0	1	0	1
1700110I07Rik	-0.951147	1	0	1	0.36797	1	0	1	0	1	0	1	0	1
1700110K17Rik	0.820374	1	-0.0976662	1	0.234273	1	1.22634	1	-0.533855	1	0.318246	1	-0.96635	1
1700111E14Rik	-1.77553	1	-0.121923	1	0.36797	1	-0.73732	1	-0.538387	1	0	1	-1.86601	1
1700111N16Rik	-1.77553	1	-1.01501	1	0	1	-1.15646	1	0	1	-0.527642	1	-0.554158	1
1700112D23Rik	-0.951147	1	0	1	0	1	-1.47925	1	0	1	-0.888311	1	-0.0732639	1
1700112H15Rik	-0.951156	1	-0.946322	1	0	1	-0.672298	1	-0.950597	1	-1.00199	1	-0.0732639	1
1700112J05Rik	-2.18069	1	0	1	0.36797	1	-0.489987	1	0	1	0	1	0	1
1700112J16Rik	-0.487027	1	-0.449088	1	0.233103	1	0.444493	1	1.31403	1	1.28997	1	1.25644	1
1700112K13Rik	0	1	0	1	0	1	0	1	0	1	-0.115447	1	-0.96635	1
1700112L15Rik	0	1	0	1	0	1	0	1	0	1	0	1	-0.0732639	1
1700112M02Rik	0	1	0	1	0	1	0	1	0	1	0	1	0	1
1700113A16Rik	-0.0826323	0.945623	0.53872	0.583402	-0.148042	0.8805	-0.110474	0.92448	0.111236	0.933313	0.0215817	0.982187	0.825316	0.454366
1700113B09Rik	0	1	0	1	0	1	-1.47925	1	0	1	0	1	0	1
1700113B19Rik	0	1	0	1	0	1	0	1	0	1	-0.888311	1	0	1
1700113H08Rik	0	1	-0.946322	1	1.6452	1	-1.31439	1	-0.950583	1	-2.10187	1	-0.688264	1
1700116B05Rik	0	1	0	1	0.36797	1	0	1	0	1	-0.115447	1	0	1
1700119H24Rik	0	1	-1.01501	1	0.36797	1	-1.47925	1	0	1	-0.527642	1	-1.44725	1
1700119I11Rik	0.0781247	1	0.692725	1	-1.45994	0.260148	0.223902	1	0.519987	1	-1.14006	1	0.0943746	1
1700120B22Rik	-1.33515	0.000586506	-0.670985	0.189284	-1.27508	0.000136775	0.137634	0.812558	-0.190263	0.7405	0.0320343	0.956173	-0.381192	0.627599
1700120C14Rik	1.51737	0.0746589	0.574379	0.534398	-0.311961	0.766277	-0.327119	0.73039	-0.40864	0.750588	-1.16442	0.11593	-0.706171	0.635558
1700120C18Rik	0	1	0	1	0	1	-1.47925	1	0	1	0	1	0	1
1700120E14Rik	0	1	-1.4272	1	1.42106	1	-1.47925	1	0	1	0.193692	1	0.338929	1
1700120G07Rik	-0.951147	1	0.454423	1	-0.525116	1	-1.47925	1	-0.126194	1	-0.888311	1	0	1
1700120G11Rik	-0.951147	1	0	1	0	1	0.0870815	1	0	1	-0.115447	1	-0.0732639	1
1700120K04Rik	-1.28817	1	0.397379	1	0.606921	0.67593	-1.56879	1	-0.460295	1	-0.77782	1	-0.668599	1
1700120O09Rik	0.388381	1	-0.946313	1	-1.94923	1	-0.0269669	1	0.694541	1	-1.11363	1	0.0389998	1
1700121C08Rik	0	1	0	1	0	1	0	1	-0.538387	1	-0.115447	1	0	1
1700121L03Rik	-0.951147	1	0	1	0	1	0	1	-0.538387	1	-0.115447	1	0	1
1700121L16Rik	-0.951147	1	0	1	0	1	0	1	0	1	0	1	0	1
1700121N20Rik	0	1	0	1	0	1	-1.47925	1	0	1	-0.888311	1	0	1
1700122D07Rik	-0.951147	1	0	1	-0.525116	1	-1.89145	1	0	1	0	1	0	1
1700122E12Rik	-0.321964	1	-0.413648	1	0.903392	1	0.0359553	1	-1.29967	1	0.718752	1	-1.17228	1
1700122H20Rik	-1.77553	1	-1.01501	1	0	1	0	1	-0.538387	1	-0.115447	1	0	1
1700122O11Rik	0	1	-1.01501	1	0.36797	1	-1.47925	1	0	1	0	1	-0.554159	1
1700123J17Rik	0.556974	1	0.127098	0.957296	-0.310899	0.859501	0.30939	1	0.857787	1	2.35141	1	-0.480955	1
1700123K08Rik	0	1	-1.01501	1	-0.044225	1	-0.902185	1	0	1	0	1	0.338929	1
1700123L14Rik	-1.77553	1	-1.36785	1	0.469895	1	0.633129	1	0.613346	1	0.60589	1	0.223325	1
1700123M08Rik	1.02647	1	1.05373	1	-1.39487	0.141804	0.711344	0.453141	-0.544713	0.679256	-0.807758	1	1.75929	0.199591
1700123O12Rik	0	1	0	1	-0.525116	1	0	1	0	1	-0.115447	1	-0.0732639	1
1700123O20Rik	-0.0960655	0.652373	0.0273298	0.9229	-0.132451	0.498956	0.0745663	0.734326	-0.268538	0.141215	0.104175	0.699533	0.232561	0.482227
1700123O21Rik	-0.0621183	1	-1.368	1	1.33005	1	0	1	0	1	-0.888311	1	0	1
1700124L16Rik	1.45093	1	-1.9495	1	-0.85806	1	0.377821	1	-0.605492	1	-0.257277	1	-0.280617	1
1700124M09Rik	0	1	-0.534117	1	0	1	0	1	0	1	0	1	-0.96635	1
1700125G02Rik	0	1	0	1	0	1	-1.47925	1	0	1	0	1	0	1
1700125G22Rik	-0.951157	1	0	1	0.896155	1	-0.489987	1	-1.32875	1	0.564331	1	0.758355	1
1700125H03Rik	-1.3363	0.0658407	-0.589144	0.633178	-0.0080013	0.993405	-0.269619	1	-0.157259	0.943559	-0.814572	1	-2.40224	1
1700125H20Rik	-1.89771	1	0.627373	1	-0.0442249	1	-1.89145	1	-2.21619	1	-0.115447	1	0	1
1700126A01Rik	-1.36334	1	-0.121923	1	0	1	-1.47925	1	-0.126194	1	0	1	0	1
1700126G02Rik	-0.08073	1	0.772869	0.586055	-1.07277	0.0805677	-0.601054	0.319872	0.24275	0.788131	-0.850726	0.0946451	-0.107589	0.954978
1700126H18Rik	-1.36334	1	0	1	0	1	0	1	0	1	0	1	0	1
1700127F24Rik	0	1	-0.121923	1	0	1	0.0870815	1	-0.126194	1	-0.888311	1	-0.141966	1
1700128A07Rik	0	1	-0.121923	1	-0.525116	1	-0.489987	1	-1.36277	1	-0.888311	1	-0.0732639	1
1700128E19Rik	-1.78491	1	-1.01501	1	0	1	0	1	-0.538387	1	-0.115447	1	0.745421	1
1700128F08Rik	-0.951147	1	0	1	0	1	0	1	-0.126194	1	0	1	-0.96635	1
1700128I11Rik	0	1	0	1	0	1	-0.489987	1	0	1	-0.115447	1	0	1
1700129C05Rik	0	1	0	1	0	1	0	1	-0.950582	1	-0.115447	1	0	1
1700129L04Rik	0	1	-0.121923	1	0.36797	1	0.0870815	1	-0.950581	1	0	1	-0.0732639	1
1810006J02Rik	0.35643	1	0.733717	1	-0.516686	0.6002	1.57239	1	-0.00443037	1	0.216054	1	0.953599	1
1810007C17Rik	-0.538954	1	0	1	0	1	0	1	0	1	0	1	0	1
1810007D17Rik	-2.19701	1	0	1	-0.885049	1	0	1	0	1	0	1	-0.0732639	1
1810008B01Rik	0.0336671	0.964961	-0.444148	0.364535	-1.42847	3.96029e-05	-0.486512	0.129682	-0.342458	0.371442	-0.028094	0.956309	-0.335553	0.64792
1810008I18Rik	-0.506822	1	-0.909882	1	0.441515	1	-1.65198	1	0.100411	1	0.193693	1	-0.373944	1
1810009A15Rik	-0.132455	0.666966	-0.130079	0.625988	-0.00876194	0.964499	-0.153774	0.596404	-0.126044	0.705032	0.0384442	0.901756	0.014719	0.983373
1810009J06Rik	0	1	0	1	0	1	-0.489987	1	0	1	0	1	0	1
1810010D01Rik	-1.77553	1	-0.121923	1	0	1	-2.34912	1	0.57394	1	-0.218505	1	-0.96635	1
1810010H24Rik	-0.194875	1	0.253273	0.873985	-0.156584	0.909525	-0.129129	0.924498	-0.566514	0.711408	-0.20879	1	0.380157	0.875651
1810010K12Rik	0	1	-1.01501	1	0	1	-0.489987	1	0	1	0	1	-0.96635	1
1810012K08Rik	0.0289951	0.972229	-0.270125	0.729837	-0.990782	0.0352694	-0.67369	0.0931826	-0.125277	0.88773	0.0366075	0.961476	-0.0304381	0.983397
1810012K16Rik	1.51623	1	0.97859	1	0.611996	0.653656	0.405967	1	0.627729	1	-1.03522	1	0.177596	1
1810013D15Rik	-0.951156	1	-0.946313	1	1.22567	1	0.596686	1	-1.36277	1	-0.888311	1	0	1
1810013L24Rik	-0.0180524	0.91653	-0.18198	0.309656	0.133044	0.196829	0.135169	0.282909	-0.109471	0.385581	-0.152836	0.112124	0.0272808	0.950361
1810014B01Rik	0.0666148	0.830514	-0.175375	0.644917	-0.867553	0.00126303	-0.35959	0.302236	-0.399842	0.111523	-0.462214	0.0201675	-0.200907	0.799009
1810017P11Rik	0	1	0	1	0.36797	1	0	1	0	1	0	1	0	1
1810018F18Rik	0	1	0	1	0.36797	1	-0.489987	1	0	1	0	1	0	1
1810019D21Rik	-0.895791	0.0724712	-1.29181	0.00385148	2.17137	0.000261783	-0.43595	0.677184	-0.574142	0.672293	0.61835	0.395603	0.0551698	0.983701
1810019N24Rik	0.377389	1	-0.0325662	1	0.00305519	0.998007	-0.517669	0.70792	0.286644	1	-0.911285	1	-0.563892	1
1810020O05Rik	-2.03774	1	-4.84032	0.000397161	0.961135	1	-0.737321	1	0.567511	1	0.150065	1	0.101767	1
1810021B22Rik	1.12381	1	-0.704832	1	0.0627869	0.96376	-0.705473	1	-0.248979	0.891819	0.332248	1	1.02756	1
1810022K09Rik	0.290319	0.251711	0.457502	0.0698597	0.845143	0.000530876	0.397482	0.0618307	0.0887383	0.873233	-0.139711	0.650433	0.100759	0.911874
1810024B03Rik	0.269351	0.844149	0.698824	0.609055	-0.307785	0.802571	-0.188723	0.903408	0.00647536	0.998247	-0.260844	1	0.0144565	0.994578
1810026B05Rik	0.0461518	0.873755	0.194458	0.376568	0.440817	0.00186695	0.0796563	0.652658	0.0199017	0.935467	-0.20222	0.102719	-0.0186625	0.965353
1810028F09Rik	-0.281763	1	0.16842	1	2.22494	1	-0.225358	1	-0.952226	1	-0.527642	1	0.436021	1
1810030O07Rik	-0.00307833	0.991978	0.0139331	0.959407	-0.0450743	0.838901	0.0279861	0.911554	-0.0686508	0.84232	-0.0773916	0.68086	0.114233	0.778029
1810032O08Rik	0.100893	0.826081	0.31198	0.497038	-0.0861486	0.832632	-0.0505786	0.940494	-0.220536	0.707948	0.269701	0.555697	-0.395036	0.5587
1810034E14Rik	1.21237	1	-0.0235646	1	-0.78201	0.528725	-0.225708	0.867826	0.988803	1	0.32813	1	0.037894	0.989839
1810037I17Rik	-0.288768	0.412688	-0.118921	0.742593	-0.0711977	0.793326	0.397624	0.0646364	0.0380393	0.931479	0.249181	0.457069	0.208825	0.737978
1810041H14Rik	-1.33154	1	0.329353	1	0.41294	1	-0.32512	1	0.722489	1	-1.2558	1	0.303086	1
1810043G02Rik	0.54006	0.407367	0.303216	0.601035	-0.586147	0.126912	-0.273166	0.605635	0.0291544	0.971979	0.0315022	0.962054	-0.014386	0.991272
1810044D09Rik	0.5739	0.620134	0.997629	0.353862	-0.151899	0.876683	-0.0759415	0.953648	-0.0105969	0.995373	0.369492	0.735344	-0.506169	0.810664
1810046K07Rik	0	1	-0.534117	1	-0.0442251	1	0	1	-0.126194	1	0.245222	1	-0.0732639	1
1810049I09Rik	-0.951147	1	0	1	0.36797	1	0	1	0	1	0	1	0	1
1810049J17Rik	-0.286818	0.666966	-0.513607	0.32408	-1.94844	2.68437e-09	-0.864127	0.000844001	-0.683898	0.0358846	-0.154796	0.724585	-0.235077	0.763219
1810053B23Rik	-1.77553	1	-0.534117	1	0.36797	1	-0.489987	1	0	1	0.60589	1	-0.0732639	1
1810055G02Rik	0.0446397	0.897972	-0.0154456	0.97262	-0.605153	0.000680118	-0.401726	0.102812	-0.20758	0.610364	0.308095	0.226762	0.0763059	0.908797
1810058I24Rik	0.477273	0.0584921	0.650811	0.000395449	0.0607428	0.818747	0.1812	0.4062	0.144019	0.618832	0.339555	0.0406253	0.215943	0.563863
1810059C17Rik	-0.0674255	1	0.529993	1	-1.33511	1	-1.15271	1	-0.663231	1	0.968688	1	1.11577	1
1810059H22Rik	-0.373477	1	-0.908956	1	-0.32405	1	0.936999	1	-0.826584	1	0.669981	1	0.329735	1
1810062G17Rik	1.05218	1	0.709512	0.613335	-0.414987	0.705726	-0.190782	0.907435	0.0915491	1	-0.0470735	1	-0.445714	0.83126
1810062O18Rik	-1.15246	0.225987	-0.395989	0.762227	0.465979	0.587299	-0.114302	0.934104	-0.673391	0.511986	0.391169	1	0.524758	0.767423
1810063I02Rik	0	1	0	1	-0.0442249	1	0	1	0.583947	1	0	1	0	1
1810064F22Rik	-1.78354	1	-1.01501	1	0.36797	1	-0.489987	1	-0.126194	1	0.543455	1	0.338929	1
1810065E05Rik	-0.593003	1	-0.0402364	1	-2.28701	1	-2.07282	1	-2.0525	1	-1.30051	1	-0.141966	1
2010001A14Rik	1.38565	0.249452	0.597259	0.678738	-0.395325	0.670869	-0.309538	0.792326	-0.039221	0.980167	0.782039	0.311542	0.0554449	0.979483
2010001K21Rik	-0.957695	1	-0.715708	0.630235	-0.932662	0.390158	1.36592	1	-0.458445	1	1.00997	1	-0.932708	1
2010001M07Rik	-0.951147	1	0	1	0	1	0	1	-0.538387	1	-1.30051	1	0	1
2010003K11Rik	-0.262695	0.816921	-0.420087	0.747341	-0.506408	0.537336	-0.500694	0.668039	1.44114	0.277904	0.285322	1	1.54288	0.363912
2010005H15Rik	-1.5007	1	-2.67531	0.0423702	-0.858109	1	0.0870815	1	0.740003	1	0.0962816	1	0.488348	1
2010007H06Rik	1.43045	1	0.582975	0.70273	-0.472749	0.635206	-0.476538	0.586074	1.16181	0.216912	0.148178	0.858688	1.04927	0.241091
2010008C14Rik	0.0642974	0.962774	-0.437166	0.676113	1.92797	0.0295731	-0.393889	0.758784	0.563385	0.695478	0.883971	1	0.0526027	0.985976
2010009K17Rik	0.706039	1	-1.31321	1	-0.538824	0.659624	-0.347942	1	0.400957	1	0.125366	1	0.654735	1
2010010A06Rik	-0.913194	1	-0.570946	1	-0.0442249	1	-2.39662	1	-0.538395	1	-0.115447	1	-0.622866	1
2010013B24Rik	1.5056	1	1.63603	1	-0.555969	0.606528	0.401186	1	-1.30376	1	-1.08215	1	-1.38079	1
2010015M23Rik	-0.133887	0.918463	0.126843	0.923672	-0.642236	0.392692	1.47773	0.167731	0.323359	0.830179	-1.19652	1	-0.743801	1
2010016I18Rik	-0.731781	0.327383	0.0683102	0.951896	1.42574	0.0522874	0.0469022	0.971716	0.926909	0.192936	-0.328414	0.625119	0.612032	0.540755
2010103J01Rik	-2.12437	1	0.0269213	1	1.05747	1	-0.196703	1	-0.30998	1	-0.415001	1	-1.21754	1
2010106C02Rik	-2.39889	1	-0.534117	1	1.15788	1	-0.73732	1	-1.31756	1	-1.01293	1	0.265501	1
2010106E10Rik	0.453487	1	-0.121923	1	0.446827	1	-0.489987	1	-2.2137	1	-1.96429	1	0.745371	1
2010109A12Rik	-1.00164	1	0.460518	1	0.0982241	1	0.371798	1	-1.30757	1	-0.27133	1	-0.93273	1
2010109I03Rik	-0.65854	0.50134	-2.59482	1.41857e-05	2.487	0.00767131	-0.731957	1	2.15971	0.195562	1.26435	0.540098	2.2804	0.365687
2010109P13Rik	-1.36334	1	0	1	-0.525116	1	-0.489987	1	0	1	0	1	-0.0732639	1
2010110E17Rik	-0.816135	1	-0.253851	1	1.41624	0.255556	-0.119667	1	1.54201	1	-0.583318	1	-1.91559	1
2010110G14Rik	0	1	0	1	-0.525116	1	-1.47925	1	0	1	0	1	-0.0732639	1
2010110K18Rik	-2.65024	1	0.0254116	1	0.727605	1	0.576021	1	-0.950597	1	-0.166978	1	-0.622868	1
2010111I01Rik	-0.409249	0.00420201	-0.314981	0.128011	0.0934212	0.585789	-0.0920932	0.806899	-0.212983	0.357571	0.128013	0.544282	-0.0814549	0.857931
2010203P06Rik	-0.538954	1	-0.946322	1	-0.0442265	1	0	1	-1.36277	1	-0.115447	1	0	1
2010204K13Rik	0.321824	1	-0.160252	0.922459	-0.641756	0.563312	0.389551	1	-2.2478	1	-0.908612	1	1.40323	1
2010300C02Rik	-0.521212	0.373145	0.267716	0.768302	1.20589	0.0402412	-0.214548	0.815826	-0.734884	0.528479	1.07379	0.253136	0.035643	0.990045
2010300F17Rik	1.33608	1	0.604243	0.581662	-0.610512	0.381457	0.0748096	0.951972	-0.336663	0.728605	-0.961781	0.0821026	-0.206824	0.922324
2010308F09Rik	0	1	-0.121923	1	0	1	-1.47925	1	-0.538387	1	0	1	0	1
2010309G21Rik	-1.77553	1	0	1	0	1	0	1	-0.126194	1	-0.527642	1	-0.554158	1
2010310C07Rik	-0.838086	0.364793	-0.377865	0.786562	0.189543	0.823545	0.644289	0.602994	-0.816484	0.497096	-0.425558	1	-0.0433904	0.98802
2010315B03Rik	0.382393	0.205018	0.244537	0.471594	0.131006	0.559502	0.308388	0.113946	0.188933	0.503972	-0.511864	0.0212443	-0.363838	0.422082
2010320M18Rik	-0.155802	0.738714	0.048137	0.942819	0.256118	0.389609	0.341302	0.357484	0.36687	0.519522	0.342501	0.327798	0.141078	0.875985
2010320O07Rik	-1.36334	1	-0.946322	1	0.36797	1	-0.489987	1	0	1	-0.527642	1	-0.622868	1
2200002A13Rik	0	1	-0.121923	1	-0.525116	1	0	1	0	1	0	1	-0.96635	1
2200002D01Rik	-0.268151	0.331615	-0.181238	0.626118	0.176869	0.449315	-0.268606	0.507547	-0.452857	0.166105	0.0604727	0.878424	0.184879	0.737737
2200002J24Rik	0	1	-0.946315	1	0	1	-1.31439	1	0	1	-0.115447	1	-0.0732639	1
2200007N16Rik	-1.36334	1	-1.01501	1	0	1	0	1	0	1	0	1	1.71944	1
2210008F06Rik	-1.03682	1	0.160388	1	0.291912	1	0.586232	1	0.45634	1	0.195065	1	0.269413	1
2210010C04Rik	-0.538954	1	-2.81909	1	0.36797	1	0.0870815	1	0.325971	1	-0.115447	1	0	1
2210011C24Rik	-0.534997	1	1.21996	1	-0.683872	1	-0.300269	1	-0.067905	1	-1.07504	1	-0.745238	1
2210011K15Rik	-2.04904	1	-0.417476	1	1.35027	0.318297	-1.81637	1	-0.516123	1	-0.166978	1	1.10368	1
2210016F16Rik	-0.0851114	0.681546	0.0208529	0.944041	-0.0254899	0.897558	-0.156588	0.469683	-0.100308	0.739073	-0.0558703	0.79964	-0.138069	0.755518
2210016L21Rik	0.242969	0.524985	0.283934	0.348529	-0.00909944	0.977599	-0.170294	0.58215	-0.186515	0.569429	-0.00654919	0.983389	-0.105708	0.879749
2210017I01Rik	-1.14187	0.0353254	-1.74547	1.46304e-08	3.22299	4.07342e-05	-0.328342	0.785436	0.269373	0.895751	0.696465	0.485507	1.01107	0.472198
2210039B01Rik	-1.65249	1	-0.0404725	1	0.469927	1	-0.902184	1	0.543202	1	-0.579177	1	1.77063	1
2210404E10Rik	-1.77553	1	0	1	0	1	0	1	-0.538387	1	0	1	0	1
2210406H18Rik	0.141823	0.829433	0.142831	0.902506	-0.290017	0.523509	0.168713	0.797704	-0.0739558	0.937145	-0.294018	0.648343	-0.599589	0.399299
2210406O10Rik	-0.834871	1	-1.46734	1	-0.341072	1	-0.73732	1	0.249508	1	0.538368	1	-0.622862	1
2210407C18Rik	-1.76925	1	-1.4272	1	-0.456428	1	0	1	0.281703	1	0.245222	1	-0.0732639	1
2210408F21Rik	1.75219	0.0955995	0.24931	0.783828	-0.50338	0.220563	-0.254013	0.660464	0.657625	0.175027	0.0178967	0.98205	-0.144536	0.885857
2210408I21Rik	0.124692	0.668222	0.64073	0.0103424	0.433738	0.038179	0.502965	0.0326459	0.466593	0.0403977	0.059998	0.875238	0.249119	0.539212
2210409E12Rik	-0.951147	1	0	1	0	1	-1.47925	1	0	1	0	1	0.338929	1
2210411M09Rik	-0.871747	0.532181	0.173013	1	-0.695866	0.537013	-1.40801	0.0159158	-1.03661	0.205087	0.0873877	0.946107	-0.288169	0.897824
2210412B16Rik	1.23299	1	0.329459	1	0.162272	1	-0.759187	1	2.76673	1	-0.532081	1	0.58671	1
2210414B05Rik	-1.77553	1	0.268774	1	0	1	-1.89146	1	0	1	-1.36243	1	-0.0732639	1
2210414F02Rik	0	1	0	1	0	1	0	1	0	1	0	1	0	1
2210417A02Rik	-1.36335	1	-1.35248	1	-0.0442249	1	-2.08424	1	0.298551	1	-1.30051	1	-0.96635	1
2210418O10Rik	0	1	-0.824009	1	0.423531	1	0.0446912	1	0.121641	1	-0.931433	1	-1.52655	1
2210420H20Rik	-0.538954	1	-0.0403378	1	0.480209	1	0	1	0	1	-0.115447	1	-0.141966	1
2300002M23Rik	-2.95945	0.00629821	-1.79973	1	2.44195	1	-1.0179	1	1.06652	1	1.96879	1	1.29155	1
2300003K06Rik	-1.64761	1	-0.82715	1	1.86939	1	0.686986	1	-1.36279	1	-0.166975	1	0	1
2300009A05Rik	0.426291	0.429356	0.717493	0.259494	-0.463714	0.233758	-0.16921	0.812228	-0.36339	0.550425	-0.483398	0.242664	0.0540737	0.969193
2310001H17Rik	0.476105	0.537523	0.121198	0.913765	-0.369285	0.465843	0.303827	0.653225	0.255055	0.647482	-0.254673	0.73958	-0.173058	0.909432
2310001K20Rik	-0.0913974	1	0.643039	1	-0.430367	1	0.721722	1	0.0141038	1	-1.82671	1	0.00620323	1
2310001K24Rik	-1.66446	0.0770881	-1.17592	0.300363	-2.45692	0.00627964	-0.792448	0.447725	-0.0418886	0.98429	0.153124	1	-0.221462	0.929286
2310002D06Rik	0.987587	0.472774	-1.6649	0.0109409	-0.725313	0.397516	2.64084	0.000192107	3.5107	0.000419676	-0.030017	0.979841	0.140498	0.951725
2310002F09Rik	-0.401299	1	1.17344	1	1.81071	1	-0.304541	1	0.338477	1	1.31065	1	0.537575	1
2310002L09Rik	0.66298	0.392854	0.245829	0.779274	-1.45298	0.0222549	-0.389486	0.510096	0.575599	0.327941	-0.620919	0.255543	-0.0426109	0.977927
2310003L06Rik	-0.951147	1	-0.121923	1	0.896279	1	-1.31439	1	-0.126194	1	-0.579177	1	-0.0732639	1
2310003N18Rik	0	1	0	1	0.36797	1	0	1	-0.538387	1	-0.888311	1	0	1
2310005A03Rik	-2.14141	1	-1.4272	1	0	1	-1.31439	1	-0.126194	1	1.04135	1	1.96022	1
2310005E17Rik	-0.951158	1	-0.121923	1	-0.525116	1	-0.489987	1	-0.126194	1	0.193693	1	-0.0732639	1
2310007B03Rik	-1.41394	0.00484131	-1.95947	0.000665321	3.38387	1.42701e-05	-0.895363	0.374574	-0.825857	0.67546	1.04235	0.335586	-0.842322	0.565854
2310008N11Rik	-0.221163	1	-0.887031	1	0.0323769	1	-0.902182	1	0	1	-1.36481	1	0.275918	1
2310009A05Rik	-0.139215	0.739076	0.0264242	0.967131	0.119619	0.702432	0.0742601	0.876002	-0.0472628	0.941689	0.0283844	0.951591	-0.0362584	0.969476
2310009B15Rik	0.11366	0.881764	0.206277	0.780166	-0.307815	0.489964	-0.193157	0.796111	-0.286256	0.678899	0.374021	0.535292	0.391246	0.786
2310010J17Rik	0.408636	1	0.094061	0.957498	-0.465162	0.463437	0.426942	0.628128	0.0916445	0.944976	0.263119	0.739594	0.0731728	0.973551
2310011J03Rik	-0.141583	0.602096	-0.150612	0.557642	-0.191572	0.175276	-0.168306	0.415271	-0.260355	0.195341	0.0539456	0.830005	0.0490443	0.931004
2310014F06Rik	-0.115502	0.947123	-0.214809	0.909834	-0.172288	0.892293	0.330897	0.800131	-0.0370554	0.989501	0.0317963	0.981483	0.135965	0.953887
2310015A10Rik	-0.190463	0.673119	-0.0962294	0.916889	0.386397	0.341555	-0.628024	0.175021	-0.114077	0.878512	0.0518528	0.92683	0.0391405	0.975843
2310015D24Rik	0.997525	0.266575	-0.0709351	0.948443	-1.07993	0.0927907	-0.822739	0.315253	-0.131686	0.900359	-0.0494265	0.952314	-0.946434	0.138772
2310015K22Rik	-0.779899	1	-0.152955	1	0.130513	1	0.130549	1	0.673653	1	0.117511	1	-0.998038	1
2310016D03Rik	-1.36335	1	-1.01501	1	0	1	-1.89145	1	-0.126194	1	-0.115447	1	-0.96635	1
2310016D23Rik	-0.259472	1	0.373955	1	-0.456427	1	-3.24087	1	0.267217	1	0	1	1.16024	1
2310016G11Rik	-0.615673	1	-1.73263	1	-0.937311	1	1.21115	1	-0.218005	1	0.60589	1	-0.554158	1
2310020H05Rik	0.744342	1	2.14729	1	0.335214	1	-2.09352	1	-0.676592	1	-1.45473	1	-0.674591	1
2310022A10Rik	0.238137	0.371026	-0.0853011	0.854423	0.192507	0.543995	0.0974726	0.823696	-0.20312	0.617068	0.308402	0.244947	0.0657976	0.925518
2310022B05Rik	0.177027	0.505786	0.401966	0.200758	-0.254914	0.123896	-0.203724	0.359595	0.015536	0.972063	0.359961	0.0108696	0.147754	0.808669
2310026I22Rik	-4.01162	0.11757	-3.9996	1	-2.97518	0.0194139	-3.5771	1	-0.534947	1	-1.33742	1	-1.85962	1
2310026L22Rik	-0.00580147	1	0.824022	1	-0.394121	1	-0.874875	1	0.729389	1	-0.859322	1	1.5801	1
2310030A07Rik	0	1	-0.534117	1	0	1	0.663772	1	-0.148993	1	0.245222	1	0.338929	1
2310030G06Rik	-0.199286	0.714707	-0.373967	0.511161	1.20604	4.51418e-05	0.354976	0.390895	0.346816	0.708859	0.352206	0.588175	0.0693928	0.962423
2310031A07Rik	0.170147	0.841128	0.891647	0.323506	-0.398714	0.436439	-0.163299	0.828965	-0.488252	0.430117	-0.434044	0.56664	0.307184	0.822155
2310033P09Rik	-0.570984	0.0542741	-0.632837	0.0724454	-0.259656	0.413185	-0.260989	0.463588	-0.191305	0.694881	0.242429	0.542937	0.203161	0.745107
2310034C09Rik	0.800363	1	0.48804	1	3.22292	1	-0.489987	1	0	1	0	1	-0.0732639	1
2310034G01Rik	-1.05497	0.0698884	-0.36327	0.683405	0.373446	0.680254	-0.621704	0.620844	-0.321287	0.781893	0.292744	0.768641	-0.298111	0.847921
2310034O05Rik	-2.18066	1	0	1	0.477308	1	0	1	0	1	0.891922	1	-0.554158	1
2310039H08Rik	-0.0704969	0.903227	-0.129947	0.812237	-0.279509	0.548753	-0.186722	0.691785	-0.00369843	0.997105	0.0708318	0.88553	0.0868895	0.93725
2310039L15Rik	-0.951147	1	0	1	0.36797	1	-0.489987	1	-0.538387	1	-0.115447	1	-0.96635	1
2310040G07Rik	0.139309	1	0.751796	1	-1.5208	1	-0.741405	1	1.53005	1	-0.579177	1	0.505604	1
2310040G24Rik	0.598963	0.595643	-0.0690969	0.958124	-1.76458	0.00108298	-0.597976	0.261904	0.0687586	0.936889	-0.557057	0.246081	-0.586575	0.375558
2310043L19Rik	-1.36334	1	0.229238	1	0.01578	1	-0.506133	1	-1.35902	1	-2.89103	1	0.338929	1
2310043M15Rik	-0.453137	0.710484	-1.1857	0.226599	-0.0693832	0.954016	0.130931	1	0.4216	0.793652	-0.389195	0.788794	0.0753177	0.97455
2310043O21Rik	0	1	0	1	0	1	-1.47925	1	0	1	0	1	0	1
2310043P16Rik	0.391892	0.453179	-0.124057	0.873654	0.22983	0.660719	-0.30269	0.630986	0.0326004	0.978552	-0.42393	0.418935	0.075563	0.956295
2310044K18Rik	1.56941	1	0.583553	1	-0.617891	0.502169	0.28285	1	0.603364	0.657445	0.0427544	0.972729	0.0835057	0.977927
2310046K23Rik	-0.740497	0.180878	-1.07699	0.00506204	3.33976	0.000603464	-1.36151	0.189133	-0.336662	0.880943	1.63823	0.0930579	1.41742	0.199549
2310047D07Rik	1.32668	1	0.98357	1	-1.375	0.13719	0.117553	1	1.08324	1	-0.854254	1	0.648047	0.735669
2310050C09Rik	-0.366327	0.826457	0.316142	0.833651	3.20612	0.00230727	-4.79008	0.00308184	1.15768	0.751232	1.50922	0.551108	2.2663	0.266848
2310057J18Rik	0	1	-1.01501	1	0	1	0	1	0	1	0	1	-0.96635	1
2310057M21Rik	-0.305399	0.205898	-0.26354	0.318986	0.33602	0.0870928	0.0635955	0.871245	-0.0232261	0.962669	-0.162776	0.449758	-0.0725291	0.921551
2310057N15Rik	-2.86142	1	-0.485912	1	0.477291	1	-1.31439	1	-0.53839	1	0.245222	1	0.338929	1
2310058D17Rik	-0.291456	0.637583	0.105885	0.910491	0.30305	0.561336	0.112638	0.874119	0.38274	0.600941	0.0649478	0.934687	-0.125755	0.923163
2310061I04Rik	0.247568	0.636367	0.123546	0.881022	0.0928816	0.84353	0.0274885	0.972651	0.721396	0.137373	0.535444	0.241436	0.208808	0.838485
2310061N02Rik	0.956991	0.431642	0.583415	1	6.60952	1	2.10993	0.0262544	2.1456	0.144575	0.971606	1	1.23661	1
2310065F04Rik	-0.178225	0.893288	1.49463	0.336768	0.122978	0.912332	-1.03894	0.384034	1.53142	0.195018	-0.43443	0.698777	-0.859223	0.490288
2310067P03Rik	-0.593298	1	-0.0407155	1	-0.525116	1	-1.31439	1	-1.36277	1	-1.72584	1	-0.14197	1
2310068J16Rik	0.293349	0.814496	0.216999	0.863254	-1.20447	0.0462126	-0.856856	0.132577	-0.480936	0.589393	0.754733	0.245566	-0.788852	0.474101
2310069B03Rik	0.330429	1	-0.441009	1	0.373157	0.765442	1.02575	1	0.941676	1	0.25908	1	-0.741153	1
2310074N15Rik	-0.951147	1	1.15889	1	-0.937311	1	0.192009	1	-0.944538	1	-0.218504	1	-1.03506	1
2310075C17Rik	1.27837	1	0.694199	1	-0.666366	0.600925	0.287276	1	-0.641789	1	0.525946	1	-1.0172	1
2310079G19Rik	-0.756033	0.501775	0.385157	0.783104	3.54303	0.0220132	0.805418	1	2.14157	1	-1.21729	1	-2.21298	1
2310081O03Rik	-0.616569	1	-0.121923	1	-0.0442252	1	-0.32512	1	-0.538396	1	0.193693	1	-1.02749	1
2400006E01Rik	-0.738544	1	-0.121923	1	-0.0442252	1	-0.32512	1	-0.950582	1	-0.115447	1	-0.0732639	1
2410002F23Rik	-0.0212273	0.950755	0.376636	0.17984	-0.259635	0.186072	-0.311593	0.166009	-0.239844	0.388525	0.0795033	0.824068	-0.276113	0.415503
2410003L11Rik	-0.951147	1	0	1	-0.0442249	1	-1.31439	1	-0.142875	1	-0.115447	1	0.265449	1
2410004B18Rik	-0.0886114	0.793741	-0.167064	0.600016	-0.0425533	0.847272	-0.0109944	0.979925	-0.333616	0.172464	-0.103266	0.72197	-0.0343597	0.965314
2410004I01Rik	-0.951157	1	-0.946314	1	1.19306	1	0.413528	1	1.15311	1	-0.398643	1	-1.08095	1
2410004P03Rik	0.41277	1	-0.65693	1	-0.465602	1	0.371605	1	1.4215	1	0.142488	1	0.575803	1
2410006H16Rik	-0.479448	0.0754024	0.265696	0.464169	-0.153975	0.526591	0.136888	0.596404	-0.0453574	0.918797	0.0315197	0.929244	-0.0480996	0.949934
2410012E07Rik	-1.77553	1	0	1	0	1	-2.30306	1	0	1	0	1	-0.0732639	1
2410015M20Rik	-0.120573	0.620807	0.351304	0.0949607	0.274773	0.113303	0.344428	0.0499445	0.207895	0.355508	0.188178	0.307669	0.132694	0.780666
2410017I17Rik	-0.503223	0.54687	-0.859833	0.266156	-1.93677	0.000351897	-1.00571	0.0171587	0.230786	0.723085	-0.324699	0.451819	-0.216871	0.871552
2410018L13Rik	-1.77553	1	-1.01501	1	-0.456427	1	0.950988	1	-0.538396	1	0.193692	1	0	1
2410021H03Rik	-1.36334	1	-0.121923	1	0.36797	1	0.0870815	1	-0.53839	1	-1.30051	1	0.939273	1
2410022M11Rik	-0.110794	0.910897	0.417213	0.452845	0.610409	0.128205	-0.234752	0.720797	0.228226	0.741584	-0.0288447	0.968935	0.166238	0.895587
2410024N13Rik	0	1	0	1	0	1	0	1	0	1	0	1	0	1
2410080I02Rik	-0.538954	1	-0.112891	1	-0.321887	1	-1.47925	1	-1.77456	1	-1.40738	1	-0.39959	1
2410124H12Rik	-0.951147	1	-0.534117	1	0.36797	1	-0.489987	1	0	1	0.245222	1	-0.96635	1
2410131K14Rik	-0.0730667	0.803237	-0.0794537	0.796593	0.352731	0.0905812	-0.143079	0.621732	0.152464	0.648541	0.0361723	0.913542	0.250871	0.467451
2410137M14Rik	-0.552854	1	-0.534117	1	0.664243	1	-1.7624	1	-1.36277	1	0.737721	1	0.968006	1
2410141K09Rik	-0.949106	1	-4.06939	1	-2.74211	1	-2.97	1	0.00840636	1	-2.58273	1	-3.46684	1
2410152P15Rik	-1.36334	1	0	1	0	1	0	1	0	1	-0.115447	1	-0.0732639	1
2500002B13Rik	-0.139611	0.879134	0.377058	0.562475	0.131037	0.844675	0.401106	0.611777	-0.639015	0.422955	0.331916	0.642254	-0.057425	0.974169
2500004C02Rik	0.0659791	0.945242	-0.0834925	0.937362	0.166248	0.775673	0.282317	0.694505	0.0178851	0.988357	0.0982087	0.913924	-0.0605249	0.973947
2510002D24Rik	-0.16497	0.647001	-0.162955	0.674075	0.218694	0.492964	-0.149617	0.708289	-0.0839837	0.878132	0.274068	0.475718	-0.120812	0.896065
2510009E07Rik	0.586593	0.0162452	0.201185	0.594323	-0.26572	0.219677	-0.0136962	0.958982	0.24425	0.154842	-0.0130881	0.958174	0.0609208	0.892437
2510016D11Rik	0.392829	1	1.03902	0.442125	-0.837367	0.204994	0.118477	0.92904	1.80367	0.0568046	-0.34242	1	0.828421	0.568405
2510017J16Rik	-0.41308	0.719322	0.193953	0.867702	0.326891	0.704709	1.45936	0.11946	-0.482425	0.611883	0.434122	0.689248	0.395285	0.855317
2510039O18Rik	-0.125146	0.373372	-0.227128	0.177369	-0.218403	0.0153067	-0.368379	0.0128908	-0.217879	0.0901262	0.0122817	0.953153	-0.148937	0.530417
2510046G10Rik	-0.152998	0.878874	0.0909515	0.931306	0.0855355	0.9038	-0.402951	0.687231	-0.226692	0.846475	0.819862	0.231325	-0.673316	0.629658
2600006K01Rik	1.50546	1	0.0107032	1	-0.973045	0.287402	-0.606816	0.564208	-0.901674	0.21892	0.0269583	0.979596	-0.476458	0.724355
2600014E21Rik	0.996114	0.393767	1.37038	0.103311	-0.518304	0.29134	0.183051	0.78313	-0.967217	0.0736662	-0.43864	0.33504	-0.626551	0.253998
2610001A08Rik	0.901396	0.252182	0.115902	0.932489	0.965158	0.102607	1.05725	0.26951	0.286854	0.824934	0.731585	0.234884	-0.380604	0.779825
2610001J05Rik	0.248695	0.183084	0.13827	0.610112	-0.238449	0.117004	0.202707	0.21872	-0.434162	0.00219487	0.0774377	0.782548	-0.0762258	0.83895
2610002M06Rik	0.398287	0.0705123	0.400001	0.0853849	0.272882	0.140671	-0.0944013	0.735189	0.0780909	0.812015	0.0449444	0.876654	0.092159	0.826649
2610005L07Rik	0.340085	1	-1.78728	1	0.402607	0.782155	0.0937256	1	0.87688	1	-0.23083	1	0.0880274	1
2610008E11Rik	0.22179	0.322503	0.314452	0.170637	0.541591	1.18211e-06	0.151005	0.375891	0.214616	0.272474	-0.339278	0.110401	-0.12973	0.833878
2610011E03Rik	0.140247	0.883331	-0.121979	0.900392	-0.0267823	0.964536	-0.246755	0.649222	0.178935	0.819528	-0.383597	0.433958	-0.54934	0.399674
2610012C04Rik	0.458608	0.678481	-0.394183	0.794898	-1.11726	0.0477037	0.276525	0.773895	0.401055	0.686407	0.0978729	0.91182	-0.289659	0.850837
2610016A17Rik	0.073466	1	1.37058	1	-2.3385	1	-1.25753	1	0.810569	1	-0.148352	1	0.0978284	1
2610017A05Rik	0.0890271	0.944356	-0.0232898	0.989267	-0.402054	0.667428	-0.0777154	1	0.0758043	1	-0.881691	1	0.0158422	1
2610020C07Rik	-1.03485	0.158092	-0.141147	0.925543	-0.0556596	0.945547	0.422177	0.65033	0.219783	0.87901	-0.418121	1	-0.0532606	0.984825
2610020F03Rik	0	1	-1.84889	1	0.36797	1	0	1	0	1	-0.115447	1	0	1
2610021A01Rik	0.209733	0.43574	0.482404	0.0230665	0.401086	0.0121642	0.288293	0.164815	-0.183714	0.580183	-0.234303	0.334189	-0.0496401	0.954719
2610024D14Rik	-0.538259	0.345706	-0.60789	0.425899	1.52958	0.00047081	0.36717	0.651471	-0.0508646	0.967628	-0.184073	0.808024	0.453444	0.759062
2610027F03Rik	-0.951155	1	-0.946322	1	-0.525116	1	-0.489987	1	-0.538387	1	0.245222	1	-1.52153	1
2610027K06Rik	-1.23014	0.248768	-0.493385	1	-0.267824	0.867081	-0.612328	1	-0.311822	1	0.127681	1	-0.179859	1
2610028D06Rik	-0.459858	0.54812	-0.679412	0.407164	0.305434	0.594811	0.382176	0.647349	0.0687634	0.957662	0.249981	0.755063	-0.197432	0.892085
2610028E06Rik	-0.195427	1	-1.01501	1	-1.33673	1	-1.47925	1	-1.77497	1	-0.527642	1	0.277034	1
2610028H24Rik	0.447626	1	-0.841143	1	0.113069	0.940888	-0.280964	1	-0.112277	1	0.298779	1	-0.250328	1
2610034O05Rik	0	1	0	1	-0.525116	1	0	1	-0.538387	1	0.245222	1	0	1
2610035D17Rik	-0.555836	0.247447	-1.06362	0.00120799	0.809579	0.131123	-0.0723369	0.953074	0.078896	0.965012	0.692919	0.275727	0.663765	0.638699
2610035F20Rik	0	1	0	1	0.36797	1	-0.902182	1	-0.53839	1	0	1	0	1
2610037D02Rik	-0.120483	0.881759	0.165928	0.896588	0.529372	0.173886	0.171053	0.813615	0.186421	0.829799	-0.396882	0.392918	0.0904596	0.946909
2610042L04Rik	-0.538954	1	-0.121923	1	0.36797	1	-0.489987	1	-0.538387	1	-0.115447	1	-0.96635	1
2610044O15Rik8	0.118161	0.808998	0.928076	0.0309687	0.540988	0.0400799	0.530785	0.142353	0.607914	0.152044	-0.119513	0.829028	-0.131484	0.887132
2610105M22Rik	0	1	-1.01501	1	0.36797	1	-0.902182	1	0.331722	1	-0.115447	1	-0.0732639	1
2610203C22Rik	0.226115	0.848766	2.09879	0.0159511	-0.839861	0.0245778	0.0583281	0.939042	0.282593	0.730537	0.601492	0.186771	-0.34699	0.736289
2610204G07Rik	0.514234	1	0.267771	1	0.93253	0.527945	0.429358	1	-1.35943	1	0.343574	1	-0.416202	1
2610206C17Rik	-0.911124	0.0574699	-0.836707	0.101333	0.0468396	0.955457	-0.544795	0.408431	-0.0868428	0.946171	0.558207	0.37433	0.543843	0.736144
2610300A13Rik	0	1	0	1	0	1	0	1	0	1	0	1	0	1
2610300M13Rik	0.478865	1	0.728528	1	-0.506317	1	0.209269	1	-0.950593	1	0.961143	1	1.20775	1
2610301B20Rik	0.437384	0.338778	0.658603	0.0060531	0.130737	0.575031	0.21906	0.574386	-0.0896214	0.824419	-0.035761	0.926243	0.302157	0.481567
2610303G11Rik	0	1	0	1	-0.525116	1	0	1	0	1	-0.115447	1	0	1
2610306M01Rik	0.229032	0.678206	-0.0281502	0.96882	0.967891	0.00523132	-0.157603	0.80136	0.20559	0.763496	-0.439271	0.275605	0.0448257	0.975897
2610306O10Rik	-0.112253	0.904725	-0.391197	0.687393	0.274368	0.591134	0.187901	0.842408	0.629828	0.482809	0.222269	0.766495	-0.0862414	0.954978
2610307P16Rik	-0.0938941	0.813712	0.184251	0.67732	0.903324	0.00547774	-0.117277	0.870778	-0.400807	0.617634	-0.200336	0.779266	-0.251895	0.743306
2610316D01Rik	-0.630188	1	-1.01501	1	0	1	-0.73732	1	-0.538396	1	0.521412	1	-2.83137	1
2610318M16Rik	-0.951147	1	-1.01501	1	0.36797	1	-0.902182	1	0	1	-0.115447	1	-0.96635	1
2610318N02Rik	0.27175	1	-0.127917	1	-0.671268	1	-0.791337	1	-0.273845	1	0.504993	1	0.257022	1
2610507B11Rik	0.0982375	0.64038	0.0613418	0.774634	-0.399963	0.0031129	0.0257412	0.869919	-0.124499	0.166024	-0.130402	0.0924733	-0.17504	0.262851
2610507I01Rik	0.13531	1	0.896095	1	1.26019	0.247725	0.787798	1	0.1649	1	0.438816	1	0.845345	1
2610509F24Rik	0	1	-1.01501	1	0	1	-1.47925	1	0	1	-1.30051	1	-0.0732639	1
2610528A11Rik	1.42719	1	-0.550118	1	-0.249478	1	-2.63686	1	0.464119	1	3.42105	0.0183949	2.24682	0.216749
2610528J11Rik	-0.780627	0.272975	-0.861928	0.187136	1.69888	0.0116785	-0.699553	0.524722	-0.655386	0.713443	1.52683	0.0444915	0.406714	0.878859
2700012I20Rik	-0.314676	0.815001	0.139038	1	-1.15176	0.199186	0.737864	0.484787	0.279719	1	0.0864011	1	0.248305	1
2700016F22Rik	-0.298011	0.44118	-0.337383	0.442189	-0.321446	0.351834	-0.307698	0.362883	-0.322334	0.442862	-0.24826	0.490159	-0.235411	0.691853
2700029L08Rik	0.0883506	0.931583	0.847042	0.258165	-0.822128	0.0798754	0.371535	0.67098	0.544876	0.545175	0.128516	0.879446	-0.238565	0.833878
2700033N17Rik	0.218945	1	-1.88342	1	-0.976453	1	-0.140965	1	0.00267638	1	0.127156	1	0.79881	1
2700038G22Rik	-0.0329459	0.961825	0.412321	0.412766	0.703813	0.0380951	0.0986154	0.920231	-0.196319	0.868875	-0.201627	0.793259	-0.232212	0.860706
2700046A07Rik	-0.951147	1	-1.4272	1	-2.46957	1	1.19507	1	0.129431	1	-1.33741	1	1.5322	1
2700046G09Rik	0.782438	0.39319	1.25825	0.195785	0.463595	0.46543	-0.389505	0.529861	0.511107	0.592607	0.21182	0.795597	0.234407	0.891116
2700049A03Rik	0.225462	0.377426	0.371651	0.136187	0.271185	0.137034	0.0031147	0.994552	0.0387351	0.932829	-0.177045	0.433125	-0.0590244	0.91721
2700062C07Rik	-0.0489561	0.922372	-0.0982409	0.874571	0.307311	0.340379	-0.0219143	0.972819	-0.0607618	0.939536	-0.00433501	0.995348	0.122232	0.912133
2700068H02Rik	-1.42469	0.24248	-0.350423	0.816879	3.64984	0.0091144	-1.87908	1	0.0617871	1	1.89681	1	1.64695	1
2700069I18Rik	0.545512	1	0.838104	1	0.420351	1	-1.15115	1	-0.42762	1	-1.13154	1	-0.793233	1
2700078F05Rik	0.190853	0.718464	0.368641	0.342562	0.431684	0.110043	0.0581606	0.928271	-0.281951	0.654683	-0.160525	0.78506	0.268267	0.783337
2700080J24Rik	1.25079	1	-0.397262	1	-0.50122	0.618946	0.304865	0.846488	0.647061	1	0.0703759	1	-0.588685	0.821008
2700081O15Rik	-0.10839	0.647312	0.108047	0.738025	-0.742195	6.57852e-07	-0.490392	0.000199496	-0.0405187	0.895858	0.165356	0.535885	-0.0378457	0.945588
2700089I24Rik	-0.951147	1	0	1	0.826848	1	0	1	-0.538395	1	-0.527642	1	-0.96635	1
2700097O09Rik	-0.813666	0.0166586	-0.471889	0.319778	0.471964	0.156918	0.418697	0.370919	-0.126887	0.880958	0.0216378	0.977168	-0.157291	0.895094
2700099C18Rik	0.472181	0.465037	0.29146	0.662975	-0.0590719	0.900533	0.607245	0.255041	-0.335944	0.664378	0.717353	0.210731	0.40687	0.748348
2810001G20Rik	0.771932	0.190448	0.0823494	0.931492	0.527419	0.18916	0.2251	0.793294	-0.39624	0.57271	-0.0802655	0.90254	0.593468	0.529213
2810002D19Rik	0.0323791	0.958213	0.387258	0.490947	0.492228	0.0856139	0.310095	0.527285	-0.122119	0.843548	-0.370179	0.287618	-0.00832064	0.993084
2810004N23Rik	0.0974911	0.746949	-0.0162087	0.967286	0.0955248	0.70657	-0.365525	0.0673016	-0.496304	0.144266	-0.140832	0.598972	-0.0997107	0.894109
2810006K23Rik	0.479284	0.440912	0.462077	0.36159	0.0936588	0.837803	0.141469	0.815353	-0.190658	0.737933	-0.334608	0.405071	-0.215413	0.810867
2810013P06Rik	-0.136625	0.712565	-0.0567188	0.926012	0.79696	0.00952268	0.225523	0.525961	-0.0541586	0.920523	0.152684	0.581688	0.284564	0.584807
2810021J22Rik	-0.161955	0.682194	-0.0789819	0.877976	0.13376	0.68256	0.188394	0.602616	0.197636	0.620801	-0.162287	0.634497	-0.0347071	0.969976
2810025M15Rik	0.050442	0.890896	0.23887	0.442189	-0.22832	0.23943	0.169844	0.52503	-0.209323	0.500667	0.0306194	0.936741	-0.0841382	0.921823
2810029C07Rik	-0.72422	0.305896	-0.73363	0.403278	1.7723	0.139953	0.482772	0.703556	1.28521	1	0.272681	1	0.146922	1
2810030D12Rik	0.0209312	0.991076	0.366542	0.877976	3.40206	0.00849567	0.378993	1	-1.29645	1	-0.244625	1	-0.554159	1
2810032G03Rik	0.396793	0.667454	0.141442	0.899744	0.310887	0.606095	-0.286278	0.770084	0.094996	0.949255	0.409427	0.509815	0.155696	0.929577
2810039B14Rik	-1.11372	0.340759	-0.749636	1	-0.298873	0.765849	-0.207899	1	-0.515134	1	0.0774651	1	0.0215996	0.993084
2810047C21Rik1	0	1	0	1	0	1	0	1	0	1	0	1	0	1
2810049E08Rik	0	1	0	1	-0.525116	1	0	1	-1.36277	1	0	1	0	1
2810402E24Rik	0.1594	0.721891	0.15111	0.822421	0.39115	0.187023	0.527897	0.224635	0.162623	0.811549	0.102221	0.838726	0.100521	0.924467
2810403D21Rik	0.209674	0.856048	0.87088	0.398941	1.05506	0.129113	0.833865	0.370116	0.108397	0.954589	0.559084	0.568696	0.732964	0.687231
2810403G07Rik	2.101	1	2.61646	1	-1.80204	0.00522341	-0.156657	1	0.0427401	1	-0.524231	1	-0.671462	1
2810404F17Rik	-1.38369	1	-1.35233	1	0	1	-0.489987	1	-0.538387	1	-0.888311	1	0.758252	1
2810404M03Rik	0	1	-0.534121	1	-0.525116	1	0	1	-0.538387	1	-1.30051	1	0	1
2810405F15Rik	0	1	0	1	0	1	0	1	-0.53839	1	-0.115447	1	-0.96635	1
2810405F17Rik	0.105117	0.888651	0.336136	0.63903	-0.273977	0.512649	0.0406567	0.961656	-0.00735451	0.995026	-0.31374	0.4583	-0.357241	0.58766
2810407A14Rik	-1.78337	1	-0.0676802	1	1.19287	1	0.114188	1	1.01162	1	-0.888311	1	-1.03506	1
2810408A11Rik	-0.30213	0.712941	-0.662013	0.369795	0.644965	0.220477	0.227542	0.751089	0.475618	0.596197	-0.134315	0.882362	-0.330593	0.846506
2810408I11Rik	0.643953	0.272975	0.167029	0.85335	-0.1823	0.66739	0.862572	0.202902	-0.780136	0.303089	-0.164725	1	-0.240473	0.921884
2810410L24Rik	0.338011	0.727822	0.00752781	0.995671	-0.144625	0.863121	0.45218	0.578235	0.158392	0.920523	-0.141224	0.89726	0.405654	0.836488
2810414N06Rik	0.334637	1	1.57262	1	0.523927	0.660854	0.131064	1	-0.316336	0.84565	0.257765	1	0.822937	0.638679
2810425M01Rik	-0.529417	0.107782	-0.000895726	0.998744	-0.700394	0.0337015	-0.576829	0.0211069	-0.637731	0.0375616	0.105579	0.796656	-0.190519	0.821873
2810428J06Rik	-0.372753	0.419832	-1.01917	0.0692446	1.90237	1.75775e-05	0.399734	0.586568	0.606086	0.301524	0.025242	0.973253	0.0209203	0.991016
2810429I04Rik	-0.560472	1	-0.471541	1	2.07985	1	0.359566	1	-2.00165	1	0.139113	1	-0.554158	1
2810430I11Rik	-0.0124229	0.991749	0.611461	0.529602	-1.48242	0.000397843	-1.10148	0.00487384	0.31034	0.66199	-0.401472	0.232779	-0.205722	0.818129
2810432F15Rik	-2.19712	1	0.0422294	1	0.36797	1	-1.71686	1	-0.950581	1	-1.36612	1	-1.54295	1
2810433D01Rik	1.10295	1	2.79808	0.0245562	-0.255249	0.758818	0.0442767	0.976244	0.630232	0.371898	-0.261173	0.694419	-0.000272925	0.999802
2810442N19Rik	0.895863	1	0.611342	1	-2.47506	0.108599	1.70191	1	0.452715	1	0.107295	1	-1.109	1
2810454H06Rik	0.290434	0.641592	0.224444	0.743889	0.5484	0.214856	0.142787	0.846019	0.215023	0.826524	0.449066	0.375591	-0.0848428	0.954978
2810455O05Rik	0.595979	1	0.514729	1	-0.781597	0.310315	0.313525	0.880993	0.46442	0.754786	0.324703	1	1.06539	0.513377
2810457G06Rik	-0.0193246	0.985362	-0.00584282	0.996538	-1.78162	1.85461e-05	-0.889311	0.030217	-0.41488	0.546733	-0.68287	0.00761007	-0.447821	0.503238
2810459M11Rik	-0.732797	0.637236	0.0299857	1	1.58764	0.289273	-0.919852	1	-0.271462	1	0.16745	1	1.2677	1
2810468N07Rik	0.560913	1	0.157593	0.923251	-0.650098	0.533263	-0.0321535	0.984336	1.23961	0.239171	-0.034055	0.973552	-0.0480107	0.982049
2810471M01Rik	-0.538954	1	-0.121923	1	-0.88124	1	-0.489987	1	-0.126194	1	0.193693	1	-0.554158	1
2900002M20Rik	-0.951147	1	-0.121923	1	-0.525116	1	-1.47925	1	-0.126194	1	-0.527642	1	-0.205028	1
2900005J15Rik	0.940955	1	0.191773	0.917305	-0.496225	0.595664	0.209914	0.875921	1.01289	0.20098	0.408821	0.640726	-0.782399	0.434003
2900009J06Rik	-0.227505	1	-0.823408	1	-1.83279	1	0.240545	1	0.498317	1	0.468579	1	0.645223	1
2900011O08Rik	0.127566	1	-1.01501	1	-0.881089	1	0.244311	1	-0.505163	1	0.754285	1	-0.620381	1
2900018N21Rik	-0.331318	0.746344	0.0230344	0.987918	0.286436	0.66658	0.782176	0.326195	-0.131595	0.9211	-0.152023	0.841714	-0.526251	0.645049
2900022M07Rik	-1.36334	1	-0.485852	1	-0.0442249	1	-0.489987	1	-1.36277	1	0.152285	1	-1.60958	1
2900024D18Rik	0	1	0	1	0.36797	1	0	1	0	1	0	1	-0.0732639	1
2900026A02Rik	-0.39691	0.0860882	-0.111102	0.732866	0.073318	0.760893	-0.360129	0.118861	0.188615	0.689383	0.216765	0.380715	0.0777801	0.8898
2900027M19Rik	0.310219	1	1.15009	1	0.032296	1	-1.1899	1	-0.119722	1	-2.50914	1	-1.83727	1
2900035J10Rik	-0.770097	1	-1.17428	1	-1.10905	0.481435	0.283805	1	0.82077	1	0.0483071	1	0.778063	1
2900037B21Rik	0	1	0	1	0	1	-0.902182	1	0	1	0	1	0	1
2900040C04Rik	-0.951147	1	0	1	0	1	-1.47925	1	-0.950594	1	0.60589	1	0.338929	1
2900041M22Rik	0.524769	1	0.823262	1	-0.117143	0.92782	-0.121687	0.914879	0.134364	0.926726	1.08014	0.111226	0.567941	0.688943
2900042G08Rik	0	1	-1.01501	1	0	1	0	1	0	1	0	1	0	1
2900042K21Rik	-0.990778	1	-0.485669	1	0.0279475	1	0.275986	1	1.73061	1	0.472007	1	0.4226	1
2900045O20Rik	0	1	-0.121923	1	0.861484	1	-0.902182	1	-0.55271	1	0	1	0.338929	1
2900052L18Rik	0.294875	0.721685	0.406793	0.678029	0.416904	0.543468	-0.309357	0.604129	-0.0791316	0.93897	0.664343	0.192295	0.201277	0.888071
2900052N01Rik	-0.951147	1	-1.01501	1	-0.937311	1	-0.606335	1	0.303351	1	-1.40111	1	1.18506	1
2900055J20Rik	0	1	0	1	0	1	-0.489987	1	-0.538387	1	-0.579177	1	0.275905	1
2900060B14Rik	-0.317743	0.412688	-0.552068	0.000994013	-0.845249	5.77083e-06	0.812041	0.000416801	0.432911	0.0194338	-0.449504	0.00648483	-0.120009	0.781581
2900060N12Rik	0.20717	1	-1.01501	1	0	1	0.118463	1	-1.77084	1	0.245222	1	-0.96635	1
2900064F13Rik	-2.16878	1	-1.01501	1	-0.456427	1	0.0870815	1	1.64221	1	1.76802	1	-0.141969	1
2900064K03Rik	-2.19701	1	1.27244	1	-0.525116	1	-0.902182	1	-0.538387	1	-0.888311	1	0.338929	1
2900069G24Rik	0	1	0	1	0.36797	1	0	1	-0.538387	1	0	1	0	1
2900072N19Rik	0	1	0.333006	1	0.447266	1	-0.73732	1	-0.950583	1	0.245222	1	0.915164	1
2900076A07Rik	0.225536	0.700186	-0.230984	0.690041	0.125545	0.760167	-0.0811924	0.905891	0.463653	0.367666	-0.42082	0.182229	-0.130197	0.907775
2900076G11Rik	-1.85277	1	-2.87507	1	-0.540019	1	0.619278	1	-0.950597	1	-0.888311	1	-0.622866	1
2900078I11Rik	0.285602	1	-0.0820752	1	-0.788094	0.433125	-0.932564	0.254262	1.80247	0.175997	-0.0995098	0.935752	-0.438952	0.782147
2900079G21Rik	-1.36335	1	0	1	0	1	-1.89145	1	-0.126194	1	-0.115447	1	-0.55416	1
2900089D17Rik	-0.404424	0.79543	0.162879	1	-0.0483959	0.966574	1.03673	0.264771	0.677651	0.572519	-0.593601	0.417636	-0.229982	0.903358
2900092C05Rik	-0.951147	1	-0.121923	1	0	1	-0.489987	1	-0.126194	1	0.60589	1	0	1
2900092N22Rik	1.12047	1	0.179589	1	-1.20656	0.228549	0.986666	1	0.523874	1	1.07517	1	-0.22477	1
2900092O11Rik	-0.951147	1	-0.121923	1	-0.525116	1	0	1	0	1	-0.888311	1	0	1
2900093K20Rik	0.12389	0.907293	0.493561	0.583712	-0.472415	0.425785	0.73951	0.256569	0.456031	0.525993	-0.0809455	0.91348	-0.239542	0.837184
2900097C17Rik	0.144223	0.677991	0.165299	0.712104	-0.189919	0.38815	0.0750973	0.782569	0.288543	0.289071	0.157538	0.576091	-0.116537	0.844781
3000002C10Rik	0.059222	0.910071	-0.485844	0.122209	-0.419867	0.155124	-0.469762	0.253794	-0.506188	0.170088	-0.292066	0.397962	-0.116305	0.894109
3010001F23Rik	-1.66295	1	1.64703	1	-0.213063	1	-0.976944	1	0.396446	1	0.347277	1	0.224004	1
3010003L21Rik	-0.0748594	0.945101	-0.386711	0.752065	-0.241838	0.77316	-0.611348	0.590985	1.01687	0.338933	0.134428	1	-0.242774	1
3100002H09Rik	-0.996768	1	0.486203	1	0.123354	1	-0.496899	1	-2.18269	1	1.01578	1	0.514539	1
3100003L05Rik	-1.31091	1	-1.01501	1	0.861484	1	-0.902182	1	-0.538387	1	-0.166978	1	-0.475013	1
3110001I22Rik	0.475136	0.113296	0.129076	0.779257	0.0901382	0.742951	0.134099	0.681428	0.270502	0.413543	-0.0744021	0.792478	-0.172646	0.706706
3110004A20Rik	0	1	0	1	0	1	0	1	0	1	0	1	0	1
3110006O06Rik	-0.491615	1	-0.354941	1	0.36797	1	-0.25079	1	1.04506	1	0.493231	1	1.59147	1
3110009E18Rik	0.112562	0.900082	0.579847	0.5167	0.119628	0.830448	0.119349	0.884383	0.512752	0.488624	-0.0841589	0.911373	0.059679	0.974169
3110009F21Rik	-0.951147	1	0	1	0.447518	1	-1.31438	1	-0.950581	1	-0.115447	1	-0.0732639	1
3110009M11Rik	-0.528037	1	-1.01501	1	1.49825	1	-1.15088	1	-0.126194	1	-0.622186	1	-0.622868	1
3110015C05Rik	-0.969636	1	-1.35216	1	0.856443	1	-1.98754	1	0.46904	1	-0.166974	1	0.338929	1
3110018I06Rik	-0.538954	1	0.353306	1	0	1	0	1	0	1	-0.115447	1	-0.96635	1
3110021N24Rik	-0.691399	0.235376	-0.514702	0.49943	0.0244372	0.967617	-0.251591	0.696938	0.174426	0.857219	0.0497198	0.953813	-0.290963	0.838485
3110031N09Rik	0.147635	1	0.0268865	1	1.33392	1	-2.03211	1	-0.556469	1	-0.166978	1	-1.09146	1
3110039I08Rik	0.800191	1	1.41838	1	-0.809668	0.496873	-0.802938	0.440957	0.327802	0.819966	-0.197297	0.845857	0.127951	0.952923
3110039M20Rik	0	1	-0.946323	1	0	1	0	1	0	1	0	1	0	1
3110040M04Rik	0	1	0	1	0	1	0	1	0	1	0	1	0	1
3110040N11Rik	0.165163	0.729844	-0.113991	0.864929	0.104738	0.7269	0.074873	0.849169	0.301527	0.420266	0.100487	0.792346	0.0856027	0.922324
3110043J17Rik	0	1	0	1	0	1	0	1	0	1	-0.527642	1	0	1
3110045C21Rik	0.0839027	0.957296	-0.0138827	0.994832	-0.858977	0.337873	0.111538	0.919314	1.36031	0.0977094	0.241842	0.800951	0.176743	0.915172
3110053B16Rik	0.326757	1	-0.0590839	1	-0.456428	1	0.525917	1	-0.0582528	1	0.473959	1	-0.229217	1
3110056K07Rik	0.0460282	0.945623	-0.217154	0.7563	0.77007	0.0512415	0.18828	0.794468	-0.141505	0.864383	-0.13114	0.822019	0.0106709	0.99335
3110062G12Rik	0.598377	0.351681	0.599452	0.246334	-0.642675	0.113727	0.49932	0.296466	0.0403956	0.965188	-0.26761	0.508768	-0.315899	0.694994
3110067C02Rik	0.286029	0.814295	0.350364	0.812872	0.216218	0.827246	-0.329551	0.79217	0.366736	0.830553	0.0261626	1	0.271725	0.922324
3110070M22Rik	0.0851669	0.957856	-0.273779	0.852827	-0.527739	0.569333	-0.154223	0.935315	0.419695	0.809387	0.0390799	1	-0.0566818	0.985802
3110080E11Rik	0.8815	0.305124	-0.113982	0.948564	-0.467856	0.44806	0.30485	0.792326	-0.422	0.696142	-0.690078	0.384549	0.357631	0.798719
3110080O07Rik	-0.443307	0.443556	-1.02216	0.0335126	0.607321	0.0972106	0.0449219	0.958319	0.425676	0.676636	-1.17973	0.0233494	-0.308634	0.802549
3110082I17Rik	-0.0655959	0.871482	-0.0675276	0.905883	0.164248	0.506169	-0.269108	0.528162	-0.227166	0.63745	0.479276	0.169227	-0.0259923	0.978827
3110082J24Rik	-0.951147	1	-0.534117	1	-0.937311	1	-0.325113	1	0.259396	1	1.26027	1	-0.141966	1
3110083C13Rik	-0.664194	1	-0.536182	1	0.377579	0.810228	-0.692049	1	-0.386159	1	-0.816772	1	0.593582	1
3110099E03Rik	-0.951147	1	-0.121923	1	-0.044225	1	-1.47925	1	0	1	-0.888311	1	0	1
3200001D21Rik	-0.46563	1	1.42583	1	0.541706	0.757607	-0.633743	1	-0.474808	1	-1.62781	1	0.248045	1
3222401L13Rik	1.08265	0.158501	1.64726	0.031373	-0.298277	0.520846	-0.338932	0.547554	0.285966	0.659903	0.010378	0.98921	0.198181	0.83298
3300002A11Rik	-2.49466	1	0.810924	1	0.36797	1	-0.919333	1	0.577021	1	0.173276	1	-0.420818	1
3300002I08Rik	0.748646	0.308058	0.721755	0.353143	0.402023	0.427849	-0.00219486	0.99775	0.341403	0.689383	0.134056	0.838288	-0.25963	0.813016
3300002P13Rik	1.19552	1	1.46588	0.31394	-1.05693	0.182395	-1.6989	0.0144614	-0.0801449	0.964694	-0.419153	0.632606	-0.387742	0.783836
3300005D01Rik	0.0506071	0.961242	-0.702962	0.304061	0.0315406	0.969539	1.03722	0.2668	1.37977	0.314725	0.281208	0.760606	2.29617	0.0284252
3425401B19Rik	1.56491	0.0123757	1.32868	7.45516e-06	-0.169216	0.814337	-0.516894	0.12589	0.424238	0.190214	-0.667002	0.0478455	0.250958	0.818129
3632454L22Rik	-0.569784	1	0.900195	1	-1.51734	1	-1.42088	0.259019	0.327869	1	-0.361455	1	0.916666	1
3732407C23Rik	0	1	0.373955	1	-0.525116	1	-0.489987	1	-0.538387	1	-0.527642	1	-0.96635	1
3830403N18Rik	-0.0931456	1	0.0568647	1	-1.61207	1	1.54155	1	1.24522	1	0.725556	1	0.278125	1
3830406C13Rik	0.259093	0.266961	0.233597	0.338989	0.650408	2.20961e-06	0.286706	0.112035	0.115687	0.676636	-0.010341	0.972729	-0.0453671	0.937111
3830408C21Rik	-0.951147	1	-0.121923	1	-0.456427	1	-0.737317	1	0.497055	1	0.60589	1	-0.0732639	1
3830417A13Rik	-0.951147	1	0	1	-1.21571	1	-0.32512	1	-0.950581	1	0.505504	1	-0.554158	1
3830422I06Rik	-0.951147	1	0.373955	1	-0.525116	1	-0.489987	1	0	1	0	1	-0.0732639	1
3830432H09Rik	-0.673701	0.565998	-0.370665	1	-0.606007	0.648884	-0.336844	1	0.232561	1	0.170179	1	-0.068501	1
3930402G23Rik	0.756504	1	-0.350907	0.845801	-2.33754	0.0349737	0.154142	1	-0.400589	1	-0.289474	1	-0.318643	1
4430402I18Rik	-1.09937	0.223642	-0.397853	0.803581	2.30137	0.0286024	-0.353119	1	0.593724	0.704061	0.466377	1	-0.320133	1
4631405J19Rik	0.0143164	1	0.454423	1	-0.392234	1	-0.281543	1	0.0673648	1	1.189	1	-1.04363	1
4631405K08Rik	-0.181747	0.676083	-0.177485	0.545821	1.66738	1.03972e-05	-0.0728325	0.935226	-0.350792	0.777277	0.751906	0.120882	0.0607372	0.974169
4631422I05Rik	-1.75788	1	-0.569853	1	-0.456427	1	-1.31439	1	-0.950582	1	-1.30051	1	1.40554	1
4632404H12Rik	-0.0311085	0.95619	-0.137596	0.800863	0.863881	0.00912814	-0.0277345	0.968303	0.371752	0.515151	0.306554	0.496867	0.111021	0.926387
4632404M16Rik	-0.412119	1	-0.903732	1	-0.403551	0.758174	-0.885096	1	0.412255	1	-0.0186698	1	-0.489373	0.822054
4632411P08Rik	1.39869	1	0.00237191	0.998744	0.540925	0.557676	-1.00286	1	0.707922	1	-0.00921488	1	1.2299	1
4632415L05Rik	0.451649	0.142983	0.617387	0.0721167	0.632668	0.00084263	-0.0842407	0.841084	-0.0379267	0.943166	0.0660757	0.839336	-0.206248	0.784081
4632418H02Rik	-0.111613	0.803798	0.0828598	0.82709	0.616031	0.0222394	-0.0166749	0.973336	0.232845	0.446143	-0.508637	0.0193603	0.235028	0.672767
4632427E13Rik	-0.0397658	0.872862	0.049959	0.859185	0.520061	8.15821e-07	0.118811	0.640281	-0.0136682	0.961394	-0.184649	0.397072	-0.12384	0.763815
4632428C04Rik	0.0565598	1	0.74337	1	0.527799	0.535373	0.128524	0.93991	0.246518	1	-0.250363	1	0.150875	0.954978
4632432E15Rik	-0.859056	0.478309	-1.333	0.415475	1.66234	0.169326	-0.490865	1	-1.80657	1	0.193692	1	-0.141966	1
4632433K11Rik	-0.22009	0.843685	0.759688	0.442189	-0.840753	0.358149	0.420072	0.664232	0.323232	0.776101	0.175763	0.847555	0.104345	0.953965
4633401B06Rik	0.597969	0.276662	0.309705	0.633577	0.53762	0.174167	-0.0610337	0.948838	-0.119218	0.891656	0.299414	0.50784	0.225789	0.813465
4731419I09Rik	-0.00579545	0.991936	0.035431	0.957296	-1.12017	2.96699e-05	-0.117303	0.766803	-0.161474	0.758451	-0.0639225	0.897436	-0.0958303	0.903177
4732414G09Rik	-0.479583	1	-1.56947	1	-1.12663	1	-0.370163	1	-0.0772379	1	0.742203	1	-0.105501	1
4732416N19Rik	0.243472	0.477283	0.499164	0.187136	0.288756	0.373562	-0.0974145	0.856093	0.443657	0.201848	-0.0644478	0.895837	-0.247043	0.69064
4732419C18Rik	-1.03354	1	0.124011	0.944815	1.57556	0.114181	0.343272	1	-0.247905	1	1.18613	1	0.255275	1
4732440D04Rik	0.258458	0.343832	0.114948	0.807454	0.579099	0.000397843	-0.00955215	0.981008	-0.0355864	0.937744	-0.275783	0.217381	-0.311267	0.496145
4732463B04Rik	-0.592264	0.513106	-0.845728	0.587924	0.856879	0.261193	0.678848	1	-0.514992	1	0.113561	1	1.02631	1
4732465J04Rik	-0.496914	0.42353	-2.02921	3.23722e-05	-0.786184	0.0622224	0.0229945	0.982939	0.427725	0.609349	-0.8791	0.2743	0.684484	0.781937
4732471J01Rik	-0.821634	0.374751	0.417677	0.706848	-1.57131	0.048823	-0.351794	0.710624	0.621184	0.593998	-0.363912	0.670161	0.0797855	0.975306
4732487G21Rik	0.353783	0.666176	0.305016	0.694204	-0.142858	0.815381	-0.208336	0.697367	-0.0311278	0.967849	0.0407161	0.953954	0.434992	0.549503
4732490B19Rik	0.95435	0.590044	0.420338	1	0.955429	0.423074	1.05879	1	0.898761	1	-0.218506	1	-1.03506	1
4732491K20Rik	0.0502461	0.956098	0.992997	0.153531	-0.153824	0.814337	-0.057282	0.952644	-0.104359	0.945472	0.348717	0.590419	-0.0567263	0.980221
4732496C06Rik	-0.129098	0.881568	-0.475275	0.569924	-0.267902	0.685972	0.369812	0.70199	0.13428	0.925272	0.515212	0.416496	0.160039	0.925029
4831440D22Rik	-0.105981	0.903658	0.0753502	0.956617	-0.192426	0.785902	-0.24655	0.761353	0.184915	0.824847	-0.284117	0.714005	-0.214478	0.862704
4831440E17Rik	0.735876	0.544129	0.0410615	1	0.563618	0.565048	0.458975	1	1.03341	0.453457	0.0898764	0.938387	0.523332	0.786
4833403J16Rik	-0.538954	1	-0.946314	1	0.896425	1	-0.902182	1	0.752998	1	-0.224119	1	1.82369	1
4833404L02Rik	0.118638	1	0.353306	1	0.36797	1	-0.231928	1	-0.126194	1	-2.00241	1	0.668944	1
4833405L11Rik	0	1	-0.946312	1	0.845033	1	-1.47925	1	-0.538391	1	0.958705	1	-0.554159	1
4833407H14Rik	-1.12164	0.0183936	-1.784	0.00228574	-0.749751	0.0128043	-0.450612	0.559341	-0.147592	0.898395	-0.921492	0.255543	0.322957	0.878044
4833411C07Rik	1.11135	1	1.12661	1	0.868192	1	-0.0869944	1	0.420373	1	-0.943394	1	1.87978	1
4833412C05Rik	-1.78387	1	0	1	0	1	-0.325122	1	-1.36279	1	-0.939846	1	1.93827	1
4833412C15Rik	-0.128008	0.835043	0.101166	0.905674	-0.288197	0.436439	-0.247909	0.680586	0.062412	0.933372	-0.0746806	0.90254	-0.114997	0.911103
4833412K13Rik	0.189027	0.753295	-0.345809	0.684691	0.302471	0.403891	0.10847	0.913463	-0.0157869	0.988856	0.113451	0.867814	-0.170959	0.88275
4833413E03Rik	-0.951147	1	-0.534117	1	0.897177	1	-1.31438	1	-1.77497	1	0.60589	1	-0.96635	1
4833413G10Rik	0.275321	0.709271	0.146117	0.884139	0.142585	0.800878	-0.445884	0.463588	0.0970701	0.909539	0.0895951	0.912127	0.0997484	0.951725
4833415N18Rik	-0.704577	1	-1.04925	1	2.31208	1	0.421746	1	0.443427	1	1.1059	1	0.810544	1
4833417C18Rik	-0.026456	0.984227	0.00289391	0.998484	0.142032	0.867487	-0.569407	0.5596	0.54621	0.579911	0.539192	0.515142	1.18977	0.303417
4833418N02Rik	0.283705	0.670878	0.125046	0.895081	-0.13449	0.821122	-0.357707	0.575182	0.683381	0.318347	0.366642	0.624794	0.140357	0.929114
4833418N17Rik	-0.373271	0.773627	-0.765117	0.479095	-1.18196	0.499151	-1.1827	0.0954017	-0.601152	0.716108	1.83856	1	-1.20461	1
4833420G17Rik	0.126022	0.571408	0.208909	0.37132	0.105955	0.471246	-0.209881	0.242136	-0.0673395	0.810665	-0.283034	0.0118677	-0.0617916	0.902004
4833421G17Rik	0.455488	1	-0.981847	0.511373	0.461785	0.56467	0.486187	0.656181	0.765549	0.474051	-0.526749	0.492709	-0.117962	0.954978
4833421K07Rik	-0.95116	1	-1.01501	1	-0.525116	1	-1.47925	1	0	1	0	1	0.338929	1
4833422C13Rik	0.447487	0.49277	0.813383	0.0731806	-0.21206	0.656294	0.194293	0.656622	0.472977	0.424272	-0.308426	0.409781	0.380116	0.61102
4833422M21Rik	-0.136629	1	-0.826595	1	0.36797	1	-1.89145	1	-0.554748	1	-0.166978	1	-0.141969	1
4833423E24Rik	-0.441833	0.465037	-0.580118	0.362766	3.93559	3.65135e-07	0.135636	0.909726	-0.423753	0.822564	1.08826	0.315928	1.18771	0.483739
4833427F10Rik	-2.2952	0.0447323	-1.97221	0.111984	-0.155649	1	0.612828	1	-1.21908	1	-0.674432	1	2.01293	1
4833427G06Rik	-0.249959	1	0.372994	1	0.36797	1	-1.47925	1	-0.126194	1	0	1	0	1
4833428L15Rik	-1.77553	1	-1.01501	1	0.36797	1	-0.489987	1	-0.538387	1	-0.115447	1	-0.96635	1
4833439L19Rik	-0.0461139	0.807333	-0.109661	0.718754	0.433332	6.6305e-05	-0.113718	0.49744	-0.214736	0.351351	0.0678729	0.74298	-0.0267911	0.953702
4833445I07Rik	-0.285889	0.46899	-0.196006	0.728064	-0.0120172	0.978334	0.0258447	0.968303	-0.0527082	0.952275	-0.0386416	0.952965	0.338905	0.698012
4921501E09Rik	-0.338269	1	-1.31413	1	0.455213	0.753023	-0.836845	1	0.273744	1	-0.963677	1	0.256948	1
4921501I09Rik	-0.464093	1	0.48272	1	-2.06712	0.186671	0.841909	1	2.22621	1	-0.0969021	1	-0.605167	1
4921504A21Rik	0.372107	1	0.0342447	1	0.809208	0.584852	-0.609352	1	0.314799	1	1.72827	1	-0.247881	1
4921504E06Rik	-1.78388	1	-1.42721	1	0	1	-2.33807	1	-0.126194	1	-0.527642	1	0	1
4921507G05Rik	-0.461593	1	0.434917	1	-0.0639312	1	-0.239784	1	0.283629	1	-0.376811	1	-1.12384	1
4921507P07Rik	-0.536491	1	-1.04279	1	1.67225	1	1.19429	1	0.396364	1	-1.4248	1	-0.504751	1
4921508D12Rik	1.06844	1	0.406084	1	-1.26157	1	0.30622	1	0.639017	1	-0.909619	1	0.487181	0.818712
4921508M14Rik	0	1	0.220079	1	-2.0699	1	-1.10223	1	0.42138	1	-0.290029	1	-0.735138	1
4921509A06Rik	-1.78309	1	0	1	-1.36908	1	-0.902182	1	0.32446	1	-0.115447	1	0	1
4921509C19Rik	-1.36334	1	-0.121923	1	0.83821	1	-0.902182	1	-0.950581	1	-0.115447	1	0	1
4921509O07Rik	-1.50278	0.306201	-1.92841	0.225405	0.52077	1	-1.72354	1	-0.538396	1	-1.36671	1	1.85827	1
4921511C10Rik	-0.974567	0.125292	-1.51096	0.00785036	0.302896	0.693465	-0.0321817	0.973314	0.329267	0.746316	-1.17157	0.0315698	-0.338012	0.858142
4921511C20Rik	0	1	0	1	0	1	0	1	-0.538387	1	0	1	-0.554159	1
4921511E07Rik	-0.951147	1	-0.121923	1	0	1	-0.90219	1	-0.950581	1	-0.115447	1	-0.141966	1
4921511I17Rik	-0.686253	0.445199	-0.966567	0.476175	1.09991	0.166819	-0.286989	0.7752	0.648848	0.55183	-0.884018	0.194632	-0.296622	0.893178
4921511M17Rik	0	1	0	1	0	1	0	1	0	1	0	1	0	1
4921513H07Rik	-0.951147	1	0	1	0	1	-1.47925	1	-1.36277	1	-1.7026	1	-0.554159	1
4921513I03Rik	-0.0926126	1	0.0271158	1	0.730635	1	-0.466072	1	0.0245214	1	-0.837443	1	0.296259	1
4921513I08Rik	0	1	0	1	0.871769	1	0.0870815	1	-0.538396	1	-0.166978	1	0	1
4921514A10Rik	-0.102285	0.834577	0.42341	0.333287	-0.835799	0.010932	-0.773049	0.0206329	-0.665402	0.0572936	0.0168866	0.976188	-0.39312	0.420783
4921515E04Rik	-0.951147	1	0.997481	1	-0.456427	1	-1.47925	1	-0.950581	1	-1.30051	1	-0.96635	1
4921515L22Rik	1.10577	0.353924	0.278041	1	-0.600294	0.502592	-0.083905	0.960941	-0.121809	1	1.55481	1	1.4828	1
4921516A02Rik	0.449486	0.565275	-0.239183	0.752946	-1.18078	0.00632695	-0.812057	0.0507504	-0.224743	0.597856	0.00457115	0.995269	0.357635	0.646628
4921517D22Rik	1.1885	1	-0.855534	1	-1.55213	1	0.722143	1	-0.896194	1	1.83862	1	0.0351692	1
4921518K17Rik	-0.944	1	-0.121923	1	-0.525116	1	-0.902182	1	-1.83209	1	-0.527642	1	-1.03506	1
4921520N01Rik	-1.78351	1	0.0422294	1	0.0565452	1	-0.902185	1	-0.121237	1	0.245222	1	0.338929	1
4921521D15Rik	0	1	0	1	0	1	-0.902182	1	-0.538387	1	-0.115447	1	0	1
4921522A10Rik	0	1	0	1	0	1	0	1	0.281703	1	-0.115447	1	0	1
4921522P10Rik	-1.59643	1	-0.425596	1	-1.07075	0.289044	0.146818	1	-1.07517	1	-0.096	1	0.622632	1
4921523L03Rik	0	1	-0.471573	1	-0.456427	1	0.589678	1	-0.126194	1	-0.888311	1	-0.780457	1
4921524J17Rik	0.24291	0.421219	0.351366	0.328554	0.268692	0.351815	0.132231	0.720449	-0.376026	0.212608	-0.256377	0.347283	0.019612	0.979113
4921524L21Rik	-0.951147	1	0	1	0	1	0	1	-1.36277	1	0	1	0	1
4921525O09Rik	-1.40005	1	-0.534117	1	0.447116	1	0.0870815	1	-1.36277	1	-0.939846	1	-0.554158	1
4921527H02Rik	-0.929116	1	0.373955	1	0.498415	1	0.0870815	1	-0.538387	1	-0.579177	1	0.84252	1
4921528I07Rik	-1.27118	1	-0.0716225	1	0.0168035	1	-2.53362	1	0.300926	1	0.991188	1	-1.05116	1
4921529L05Rik	0	1	0	1	0.890927	1	0	1	0	1	-0.115447	1	-0.554159	1
4921530L21Rik	0	1	-1.01501	1	0	1	-1.47925	1	0	1	0	1	0	1
4921531C22Rik	-1.02648	0.0144304	-0.844425	0.0686832	0.634318	0.0718312	-0.32672	0.489221	0.141548	0.855819	0.286145	0.523399	0.266705	0.767423
4921534A09Rik	0.565526	1	0.782339	1	0.826739	0.48935	0.243441	1	-0.609484	1	0.281346	1	0.325945	1
4921534H16Rik	-1.77553	1	-0.0977617	1	-0.658052	1	0.753433	1	-0.572004	1	1.17871	1	0.009645	1
4921536K21Rik	-0.758242	1	-0.698399	0.57978	0.551116	1	-0.155738	1	2.08282	1	1.82922	1	1.57596	1
4921539E11Rik	0	1	-0.121923	1	0.446877	1	0	1	-0.53839	1	-0.218506	1	0	1
4921539H07Rik	-1.31254	1	0.0372884	1	1.51171	1	0.0870815	1	-2.17051	1	0.473878	1	0.265417	1
4922502D21Rik	-2.34616	1	-1.36584	1	-0.525116	1	-1.31439	1	-0.538387	1	-0.115447	1	0.265519	1
4922502N22Rik	-0.951147	1	-1.01501	1	-0.525116	1	-1.47925	1	0	1	-0.115447	1	0	1
4930401A07Rik	-1.77553	1	0	1	0	1	0	1	0	1	0	1	0	1
4930401C15Rik	0	1	-1.01501	1	0	1	-1.47925	1	-0.538387	1	-0.115447	1	-0.96635	1
4930401G09Rik	0	1	0.353306	1	0.36797	1	-0.489987	1	1.50557	1	-0.939846	1	-1.50279	1
4930401O10Rik	0	1	-1.01501	1	0	1	0	1	0	1	0	1	0	1
4930401O12Rik	0	1	-1.01501	1	-0.525116	1	0	1	0	1	0	1	0	1
4930402C01Rik	-0.951147	1	0	1	-0.525116	1	0	1	-1.77497	1	-0.115447	1	0	1
4930402D18Rik	0	1	0.311443	1	-0.456427	1	-1.11257	1	-0.126194	1	-0.115447	1	0	1
4930402F06Rik	-2.99836	1	-1.42721	1	-0.880936	1	-1.31439	1	-0.950582	1	-1.30051	1	0.338929	1
4930402F11Rik	0	1	0	1	0	1	-1.47925	1	0	1	0	1	0	1
4930402H05Rik	-0.538954	1	-1.01501	1	-0.881034	1	-1.69083	1	-1.36279	1	0.711008	1	-0.622868	1
4930402H24Rik	0.111557	0.513867	0.116436	0.655973	-0.380137	7.00223e-05	-0.302359	0.0153043	0.0531459	0.795434	-0.208345	0.0960845	-0.258647	0.109007
4930402K13Rik	-1.36334	1	0	1	0	1	0	1	0	1	0	1	0.338929	1
4930403D09Rik	-0.431064	1	-1.42721	1	-2.03633	1	-0.0401651	1	-0.246092	1	-2.50167	1	-0.686098	1
4930403P22Rik	-1.71222	1	-0.16984	1	-0.498528	1	0.874906	1	0.187539	1	-1.03528	1	-0.312809	1
4930404A12Rik	-0.261305	0.701939	-0.114981	0.917871	-0.107776	0.845392	-0.403778	0.638003	-0.633901	0.310376	-0.617693	0.272053	-0.357428	0.751741
4930404H11Rik	-0.538954	1	-1.01501	1	0	1	0.325805	1	0.782691	1	1.7919	1	-0.206285	1
4930404H24Rik	0	1	0	1	0.36797	1	0.0870815	1	0	1	0.245222	1	0	1
4930404I05Rik	-0.080406	1	-0.0213458	0.991084	-0.953296	0.399482	0.542513	0.66933	0.709228	0.658943	-1.49873	1	0.403527	1
4930404I20Rik	0	1	0	1	0	1	-0.902183	1	0	1	0	1	0	1
4930404K13Rik	0	1	0.353306	1	0	1	0	1	0	1	0	1	-0.0732639	1
4930404N11Rik	0.0572379	0.957266	-0.0564161	0.965006	-1.8063	7.5499e-06	-0.907551	0.0326818	-0.15242	0.805654	-0.474555	0.175534	0.0797542	0.951895
4930404O17Rik	-1.77553	1	-0.534117	1	0	1	-1.47925	1	0	1	0	1	-0.0732639	1
4930405A10Rik	-1.36976	1	-0.946313	1	-1.3692	1	0.0962239	1	0.590898	1	0.88911	1	-0.293622	1
4930405A21Rik	-0.0205242	1	-0.124461	1	-1.26626	0.267883	-0.271218	1	-0.77733	1	-1.16415	1	-0.422817	1
4930405D11Rik	0	1	0	1	-0.0442254	1	-0.489987	1	0	1	-0.888311	1	0	1
4930405G09Rik	-1.35801	1	0.762226	1	0.372711	1	-0.231647	1	-0.950597	1	0.193692	1	-0.554158	1
4930405H06Rik	0	1	-0.121923	1	0	1	-0.902182	1	0	1	-0.166974	1	0	1
4930405J17Rik	-0.525797	0.740587	-1.5673	1	0.611666	0.628756	-1.28849	1	-0.919378	1	-0.527642	1	1.30361	1
4930405L22Rik	0	1	0	1	0	1	0	1	0	1	-0.115447	1	0	1
4930405N21Rik	-0.951149	1	0	1	0.0170515	1	1.0173	1	-0.167535	1	1.19254	1	0.0410526	1
4930405O22Rik	-0.247136	0.660395	0.0411305	0.963887	0.00906433	0.985113	0.282414	0.585613	0.0182094	0.984312	-0.153539	0.748443	-0.445912	0.442015
4930406D18Rik	-0.951147	1	-1.01501	1	0	1	-1.47925	1	0	1	-0.115447	1	0	1
4930407G08Rik	0	1	-1.4272	1	0	1	0	1	-1.36277	1	-0.939846	1	0.338929	1
4930407I10Rik	-1.78359	1	0.0797806	1	0.890927	1	-0.902183	1	1.69223	1	-0.527642	1	-0.554159	1
4930407I19Rik	-0.538954	1	0	1	0	1	-1.47925	1	0	1	0	1	-0.0732639	1
4930408K08Rik	-0.0666444	1	-0.121923	1	0	1	-0.90219	1	-1.36277	1	-0.888311	1	0	1
4930408O17Rik	-1.77553	1	-1.83198	1	0.36797	1	-0.32512	1	-0.950583	1	0.245222	1	-1.03506	1
4930412B13Rik	-2.19697	1	0	1	0.83821	1	0.412314	1	-0.152446	1	0.60589	1	-0.622866	1
4930412C18Rik	-0.748317	0.387301	-0.75785	0.305725	0.871626	0.159994	0.303263	0.85622	0.0725359	0.961641	0.776021	1	0.505274	0.764051
4930412E21Rik	0	1	0	1	0	1	-1.89145	1	0	1	-0.115447	1	0.338929	1
4930412F09Rik	-0.951147	1	-0.121923	1	-0.525116	1	0	1	0	1	-0.115447	1	-0.96635	1
4930412F12Rik	1.49068	1	0.703016	0.575032	0.0862834	0.908449	-0.338394	0.657868	0.0341313	0.97513	-0.330651	0.577835	-0.0530575	0.975195
4930412L05Rik	-1.3713	1	0.827826	1	-0.0442249	1	-1.31439	1	-0.53221	1	0.570884	1	0.338929	1
4930412M03Rik	-1.29818	0.0260116	-0.0897347	0.928859	-0.660476	0.13401	-0.913284	0.0908545	0.116101	0.917968	-0.973777	0.00802108	-0.409483	0.626747
4930412O13Rik	-0.340475	0.740562	-1.9327	0.014158	1.43066	0.226076	-1.28288	1	0.0611795	1	1.62685	1	1.15759	1
4930413E15Rik	0	1	0	1	0.36797	1	0	1	-0.538387	1	0	1	-0.0732639	1
4930413F20Rik	-1.10989	0.0484714	-0.800155	0.319386	2.24515	0.00643308	-1.81095	0.0132359	-0.263919	0.881868	-0.243969	0.81307	0.300299	0.880017
4930413G21Rik	-1.04015	0.0275592	-1.0793	0.054654	0.717305	0.284533	-0.824549	0.297384	-0.021921	0.991467	0.157912	0.901216	-0.433838	0.792256
4930414F18Rik	-1.77553	1	-1.01501	1	-0.937314	1	-0.32512	1	0	1	-0.115447	1	0	1
4930415C11Rik	-0.951147	1	0	1	0	1	0	1	0	1	0	1	-0.96635	1
4930415H17Rik	0	1	0	1	0.36797	1	0	1	0	1	0	1	0	1
4930415L06Rik	-1.36334	1	-0.534117	1	0	1	-0.489987	1	0	1	0	1	-0.0732639	1
4930415O20Rik	-2.17008	1	0	1	1.11532	1	-0.737317	1	-0.538396	1	-0.999715	1	-1.03506	1
4930417H01Rik	-0.306092	1	-0.924808	1	0.965291	1	-0.522587	1	-0.538387	1	0	1	-1.54307	1
4930417O13Rik	-0.649927	1	-1.21192	0.472644	0.787226	1	-0.181721	1	0.64002	1	-1.25219	1	0.00597893	1
4930417O22Rik	-0.114511	1	-1.01501	1	0	1	-0.902182	1	0	1	0.245222	1	-0.0732639	1
4930419G24Rik	-0.951147	1	0.353306	1	-0.352838	1	-1.31439	1	-1.36279	1	-0.115447	1	-0.14197	1
4930420N18Rik	-1.77553	1	0	1	0	1	0	1	0	1	0	1	-0.0732639	1
4930421C12Rik	-0.971988	1	-0.835672	1	0.36797	1	-1.77592	1	-1.77088	1	1.1346	1	-0.0732639	1
4930421P07Rik	-0.951147	1	0	1	-0.525116	1	-1.47925	1	-0.950582	1	0	1	-0.0732639	1
4930422C21Rik	-1.36334	1	-0.121923	1	0.36797	1	0	1	0	1	-0.115447	1	-0.554158	1
4930422I22Rik	-1.36334	1	-0.121923	1	0	1	-0.73732	1	-0.126194	1	-0.166974	1	-1.48833	1
4930422M22Rik	-2.06915	1	0.0422294	1	-1.33801	1	-0.00746932	1	-1.61278	1	0.0718886	1	-0.0544818	1
4930423C22Rik	-1.36334	1	-0.0975716	1	-1.33671	1	-0.489987	1	-0.126194	1	-0.115447	1	0.338929	1
4930423D22Rik	-0.666314	1	-0.658253	1	0.740734	0.571328	0.262981	1	0.595249	1	0.242009	1	1.19786	1
4930423D24Rik	0	1	0	1	0	1	-1.47925	1	0	1	0	1	0	1
4930423M02Rik	0	1	0	1	-0.525116	1	0.0870815	1	0	1	0	1	0	1
4930425K10Rik	-1.77553	1	0	1	0	1	0	1	-0.950584	1	0	1	0	1
4930425K24Rik	0	1	-1.01501	1	-0.525116	1	0	1	-0.950582	1	-0.166974	1	0	1
4930425L21Rik	0	1	0	1	-0.525116	1	-0.489987	1	0	1	-0.888311	1	0	1
4930425O10Rik	-2.19712	1	0	1	-0.0442249	1	-0.489987	1	0	1	0	1	-0.0732639	1
4930425P05Rik	-0.538954	1	1.06361	1	-0.937311	1	-0.902182	1	0	1	-1.30051	1	0.899585	1
4930426D05Rik	-1.36334	1	0	1	0.36797	1	-0.489987	1	-0.126194	1	-0.888311	1	-0.14197	1
4930426I24Rik	-0.296296	1	1.12663	0.455135	1.10834	0.323883	-0.503683	1	1.00526	1	0.217221	1	-0.38384	1
4930426L09Rik	1.06266	1	0.36326	1	-0.792415	0.385281	0.0706447	0.961363	1.15195	0.339514	-1.16696	1	0.303748	0.866148
4930428D20Rik	-1.77553	1	0	1	0	1	-1.47925	1	0	1	0	1	-0.96635	1
4930428E07Rik	0	1	-1.01501	1	0	1	-1.47925	1	0	1	0.60589	1	0	1
4930428N03Rik	0	1	0	1	0	1	-1.47925	1	-0.538387	1	0	1	-0.554159	1
4930428O21Rik	-2.19712	1	0.027992	1	0	1	0	1	-0.538387	1	-0.115447	1	0.275921	1
4930429C20Rik	0	1	0	1	0	1	0	1	-0.538387	1	0	1	0	1
4930429D17Rik	-1.00768	1	-0.418175	1	0.0485259	1	0.677874	1	0.292735	1	-0.939846	1	0.265398	1
4930429F24Rik	-0.423717	1	0.836264	1	0.138326	0.900618	0.118326	1	0.529464	1	-0.025028	1	-0.231747	0.932125
4930429H19Rik	-1.76906	1	-1.42721	1	-1.73897	1	-0.699234	1	1.55926	1	0.869522	1	0.811045	1
4930429P21Rik	-1.37655	1	-2.20051	1	-2.45678	1	0.54655	1	0.53407	1	-1.29145	1	-0.206392	1
4930430A15Rik	0	1	-0.121923	1	0.36797	1	0	1	-0.538387	1	0	1	-0.96635	1
4930430E12Rik	1.29309	1	0.957533	0.556782	0.78071	0.543045	-0.0640887	0.969994	-1.02641	0.47935	-0.431338	1	0.32347	1
4930430F08Rik	-0.0462966	0.925978	0.177991	0.725207	0.72904	0.00217648	0.214137	0.485643	-0.144378	0.772345	0.0762643	0.839726	0.137896	0.8579
4930430F21Rik	-1.77553	1	0	1	-0.525116	1	0	1	-0.538387	1	0	1	0	1
4930430O22Rik	0.925484	1	-2.19235	1	-0.202586	1	-1.5679	1	-0.507457	1	-1.34208	1	-0.271437	1
4930431F10Rik	-2.18066	1	-1.84882	1	-0.525116	1	0	1	0	1	0	1	0	1
4930431F12Rik	-1.52305	1	-0.121923	1	0.718228	1	-1.58158	1	2.18499	1	0.0863568	1	-0.20428	1
4930431L21Rik	0	1	0	1	0	1	-1.47925	1	0	1	0	1	0	1
4930431P03Rik	2.32629	1	-0.659547	0.597604	-0.0158819	0.989259	0.768775	0.568121	-0.190701	1	0.441643	1	0.0994535	1
4930431P19Rik	0.190199	0.791372	0.00790206	0.993266	0.429502	0.337926	-0.62769	0.229	0.165019	0.840394	0.292906	0.601912	-0.172039	0.87606
4930431P22Rik	-1.77553	1	-1.01501	1	-0.456427	1	-0.902182	1	0	1	0.60589	1	0.75826	1
4930432B10Rik	-0.909458	1	-0.8789	1	0.846718	1	-0.725243	1	-0.0262786	1	-0.82072	1	0.759385	1
4930432E11Rik	-0.923051	0.265037	-2.99083	0.00228574	1.29319	0.296291	-0.560124	1	-0.165722	1	0.0769295	1	-0.516968	1
4930432H08Rik	0	1	-1.83194	1	0.36797	1	-1.47925	1	0	1	0	1	0.759382	1
4930432J09Rik	1.80888	1	0.836669	1	0.794568	0.528195	-0.720607	1	0.644797	1	1.166	1	-0.498783	1
4930432K21Rik	0.930891	0.434455	-0.325324	0.844286	-0.706101	0.293082	-1.47127	0.100344	0.0184804	0.993546	0.8954	1	0.290637	0.90156
4930432L08Rik	0	1	-0.534117	1	0	1	-1.47925	1	-0.538387	1	-0.888311	1	-0.554158	1
4930432M17Rik	0	1	-0.534117	1	-0.0442249	1	-0.489987	1	0	1	0	1	-1.44725	1
4930432O09Rik	-0.951156	1	-1.4272	1	0	1	0	1	-0.538387	1	0.245222	1	-0.0732639	1
4930433B08Rik	0	1	0	1	0	1	0	1	-0.950582	1	0	1	-0.0732639	1
4930433E05Rik	0	1	0	1	0.36797	1	0	1	0	1	0	1	0	1
4930433I11Rik	0	1	0	1	-0.525116	1	0	1	0	1	-0.527642	1	-0.96635	1
4930433J02Rik	-0.951147	1	0.454423	1	-0.0442249	1	-0.489987	1	-0.538387	1	0	1	0.338929	1
4930433N12Rik	-0.951147	1	-1.01501	1	0	1	0	1	0	1	0	1	-0.554158	1
4930434B07Rik	0	1	-0.121923	1	0	1	0.0870815	1	0	1	-0.527642	1	0	1
4930434F21Rik	-0.951147	1	1.23086	1	0	1	-1.47925	1	0	1	0	1	0	1
4930434J06Rik	0	1	-1.01501	1	0	1	0	1	-1.36277	1	0	1	0	1
4930434O05Rik	0	1	0	1	0	1	0	1	-0.126194	1	0	1	0	1
4930435C17Rik	0	1	0	1	0.36797	1	-0.489987	1	0	1	-0.888311	1	0	1
4930435E12Rik	0	1	0	1	0	1	0	1	0	1	0	1	-0.96635	1
4930435F18Rik	-1.77553	1	0	1	0	1	-0.489987	1	-0.538387	1	-0.115447	1	-0.0732639	1
4930435M08Rik	0.407843	0.770218	-0.477314	0.744466	2.68835	0.0240256	0.129479	1	-0.0917154	1	-1.84481	1	-0.554158	1
4930435N07Rik	-1.36334	1	0	1	-0.525116	1	-0.737321	1	-0.538387	1	-0.527642	1	-0.14197	1
4930437M23Rik	0	1	0	1	0	1	0	1	0	1	0	1	0	1
4930438A08Rik	-1.10232	0.0673207	-1.81198	4.75467e-06	3.44291	6.67962e-07	-0.15614	0.911399	-1.14747	0.473143	0.669154	0.626236	-0.226044	0.935781
4930438E09Rik	-0.259679	1	-0.116947	1	-0.458373	1	-1.07364	1	0.870062	1	-1.13218	1	-1.45893	1
4930439A04Rik	-1.08897	1	-0.471346	1	-0.889877	1	0.376992	1	-0.733735	1	0.04177	1	0.145117	1
4930439D14Rik	-1.15454	1	-1.54427	1	1.50617	1	0.400222	1	-0.538387	1	0.245222	1	-1.5268	1
4930440C22Rik	-0.951147	1	0	1	0	1	-0.489987	1	-0.538387	1	0	1	0	1
4930440I19Rik	0	1	0	1	0	1	0	1	-0.121394	1	-0.115447	1	0	1
4930441H08Rik	-1.77553	1	0	1	0	1	-0.489987	1	0	1	0	1	0	1
4930441J16Rik	0	1	0	1	0	1	0	1	-0.538387	1	0	1	0	1
4930442G10Rik	0	1	-1.01501	1	0	1	0	1	-1.36277	1	0	1	0	1
4930442G15Rik	-0.951147	1	-1.01501	1	0.36797	1	0	1	0	1	-0.527642	1	-0.0732639	1
4930442H23Rik	-0.840704	0.49043	-0.0441419	1	0.109711	0.953634	-0.549315	1	0.603201	1	-0.921894	1	-0.236065	1
4930442J19Rik	0	1	0	1	0	1	-0.489987	1	-1.36277	1	0	1	0	1
4930442L01Rik	-0.951147	1	-1.4272	1	0.36797	1	-0.73732	1	-0.538387	1	-0.888311	1	-0.0732639	1
4930442P19Rik	0	1	-0.121923	1	0.36797	1	-1.47925	1	-0.950581	1	-0.939846	1	-1.07416	1
4930443G03Rik	0	1	-1.01501	1	-0.525116	1	0	1	0	1	0	1	0	1
4930443O20Rik	-0.284972	1	-1.70621	1	-0.457109	0.67972	0.16551	0.929003	-0.172095	1	0.577778	1	0.263478	1
4930444A19Rik	-0.239123	0.788082	0.0414854	0.966162	-1.12576	0.010105	0.167312	0.798315	0.0594535	0.941767	-0.452469	0.397823	-0.333076	0.703055
4930444E06Rik	1.02002	1	-1.63785	1	-1.33527	0.467636	1.25153	1	-0.229935	1	-0.277997	1	1.78627	1
4930444F02Rik	-0.370468	1	-2.0436	1	-1.3697	1	0.498942	1	-2.49051	1	-0.367407	1	0.758354	1
4930444G20Rik	0	1	-0.121923	1	0.36797	1	-1.31439	1	-0.538387	1	0.245222	1	0.338929	1
4930444K16Rik	0	1	0.0271902	1	0.838371	1	-0.325114	1	-1.36279	1	-0.115447	1	0.162414	1
4930444M15Rik	0	1	-1.01501	1	0	1	-1.47925	1	0	1	-0.527642	1	0.275894	1
4930444P10Rik	-0.923148	1	0.35327	1	0.889646	1	0.0870815	1	-1.02244	1	0.145938	1	-0.25035	1
4930445B16Rik	0	1	0	1	0.36797	1	-0.902182	1	-0.538387	1	-0.527642	1	-0.0732639	1
4930445E18Rik	-1.02752	1	-0.650446	1	1.46504	1	-0.737317	1	-0.11978	1	0.245222	1	0.338929	1
4930445N06Rik	0	1	0	1	0	1	0	1	0	1	0	1	0	1
4930445N08Rik	0	1	0	1	0	1	0	1	0	1	0	1	-0.0732639	1
4930445N18Rik	-0.449143	1	-0.130198	1	1.3495	1	-0.0431	1	1.61811	1	-1.36488	1	1.28415	1
4930447A16Rik	-1.77553	1	-0.0973856	1	0.447386	1	-0.902183	1	-0.509399	1	-0.527643	1	-0.554158	1
4930447C04Rik	1.20614	1	1.03916	1	0.61926	1	-0.60436	1	-0.416852	1	1.80724	1	1.62858	1
4930447C11Rik	-1.77553	1	0	1	-0.937311	1	-0.32512	1	-0.538387	1	0.245222	1	-0.0732639	1
4930447F04Rik	0	1	0	1	0.36797	1	0	1	-0.950581	1	0	1	-0.0732639	1
4930447F24Rik	-1.37096	1	-1.01501	1	-1.33671	1	-1.89145	1	-2.82254	1	-1.36479	1	0.338929	1
4930447J18Rik	0	1	-0.121923	1	0	1	-1.47925	1	0	1	0	1	0	1
4930447K03Rik	-0.496327	1	-2.52971	1	1.19045	1	2.18506	1	-1.65928	1	-0.121335	1	-0.377383	1
4930447M23Rik	-2.18066	1	-1.01501	1	-0.0442267	1	-1.40347	1	-0.612175	1	-0.161197	1	-1.07583	1
4930447N08Rik	0	1	0.454423	1	-0.456427	1	-0.325114	1	-0.556665	1	-1.74066	1	0.75558	1
4930448A20Rik	-0.538954	1	-0.946323	1	-0.0442259	1	-0.32512	1	-0.538387	1	-0.527642	1	0	1
4930448C13Rik	-1.77553	1	0	1	0.845033	1	-0.902182	1	-0.950582	1	-0.527642	1	-0.554158	1
4930448D08Rik	-0.0788951	1	-2.49606	1	1.85818	1	-1.31439	1	-0.126194	1	-0.99625	1	-0.622868	1
4930448E22Rik	-0.654854	1	0.674468	1	-0.767223	0.459418	-0.639476	0.558767	0.797838	1	0.438903	1	0.41383	1
4930448F12Rik	-1.77553	1	0	1	-0.937311	1	0	1	0	1	0	1	0	1
4930448H16Rik	0	1	-1.01501	1	0	1	0	1	-0.538387	1	-0.115447	1	0	1
4930448I06Rik	-0.951147	1	0	1	0	1	0	1	0	1	-0.115447	1	0	1
4930448I18Rik	0	1	0	1	0.36797	1	-1.47925	1	-0.950581	1	-0.115447	1	0	1
4930448K20Rik	-0.213438	1	0.172561	1	-0.385669	1	0	1	0	1	-0.218506	1	0.275991	1
4930449A18Rik	-0.951147	1	-1.84868	1	0.890927	1	0	1	-0.950582	1	1.58721	1	0.338929	1
4930449C09Rik	-1.77553	1	0	1	-0.525116	1	0.114188	1	-1.36277	1	-0.115447	1	-0.96635	1
4930449E01Rik	-1.77553	1	-1.01501	1	0.36797	1	0	1	-0.538387	1	-0.115447	1	-0.0732639	1
4930449I04Rik	-0.141277	1	-0.534118	1	0.427421	1	-0.12518	1	-0.538396	1	-0.115447	1	-1.09128	1
4930449I24Rik	0	1	0	1	-0.525116	1	0	1	0	1	0	1	0	1
4930451E10Rik	-0.538954	1	0.35327	1	-1.56291	1	0.738044	1	1.10972	1	-0.677054	1	-0.691472	1
4930451G09Rik	-0.494353	0.463025	-0.381909	0.743516	0.410674	0.578885	-0.46404	0.619209	-0.49287	0.610324	0.697619	1	-0.659689	0.740331
4930451I11Rik	-0.951147	1	0	1	0	1	0	1	0	1	0	1	0	1
4930452B06Rik	-0.762111	0.56188	0.969195	0.466621	-0.208571	0.806918	0.113957	0.94435	0.164364	1	1.99338	1	-0.681688	1
4930452G13Rik	-0.868	1	-1.36605	1	0.0419366	1	-2.40153	1	-1.36279	1	0.944624	1	-0.14197	1
4930452L12Rik	-0.951158	1	0	1	2.09222	1	-0.489987	1	0	1	-0.527642	1	-1.03506	1
4930452N14Rik	0	1	0	1	0	1	0	1	-0.538387	1	-0.888311	1	0	1
4930453C13Rik	-0.849736	1	-1.79963	0.112451	-0.284366	0.760167	-0.0696466	0.964725	0.124391	0.95336	-1.0952	0.0999308	0.0594782	0.981092
4930453H23Rik	-1.36335	1	0	1	-0.937311	1	-0.90219	1	-0.538387	1	-0.527642	1	-0.55416	1
4930453L07Rik	-0.114511	1	-2.31855	1	0	1	-0.489987	1	-0.538387	1	0.60589	1	0	1
4930453N24Rik	0.59624	0.0241964	0.296925	0.393139	0.381473	0.0827717	0.0828842	0.834088	0.0401614	0.95336	0.138618	0.673701	-0.0886855	0.907707
4930453O03Rik	-0.951147	1	-1.01501	1	0.861484	1	0	1	0	1	-0.115447	1	0	1
4930455B14Rik	-1.36334	1	0	1	0	1	-1.47925	1	-0.538387	1	0	1	0	1
4930455C13Rik	-1.00874	0.00254424	-0.724644	0.12637	-0.0414381	0.927735	0.0871567	0.857475	-0.398622	0.308665	-0.134908	0.762527	0.0866367	0.940295
4930455D15Rik	-0.951147	1	-0.534117	1	-0.937314	1	0	1	-0.515014	1	0.60589	1	-1.44725	1
4930455G09Rik	-0.331408	0.773617	-0.592271	0.718759	-0.24587	0.801116	-0.631273	0.493047	-0.61837	0.592416	0.0510956	0.973907	0.685039	1
4930455H04Rik	0.114802	1	-0.84297	1	0.85226	0.548708	0.407028	1	0.703542	1	-1.29623	1	1.1761	1
4930455J16Rik	-0.538954	1	-0.946322	1	-0.525116	1	-0.489987	1	-0.538396	1	0	1	0.277212	1
4930455M05Rik	-0.116483	1	-1.41431	1	0.976966	1	-1.20049	1	-0.0187996	1	0.557917	1	-0.0082299	1
4930456G14Rik	-0.97485	1	0.0418023	1	0.0211313	1	-1.89145	1	-0.538387	1	0.869732	1	1.00973	1
4930456L15Rik	0	1	0	1	0.36797	1	0	1	-0.538387	1	-0.115447	1	-0.554158	1
4930458A03Rik	0	1	0	1	0	1	0	1	-1.36277	1	-0.888311	1	0	1
4930458B22Rik	-1.78355	1	0	1	-1.33713	1	-0.32512	1	-0.950582	1	0	1	0	1
4930458D05Rik	0.591812	1	-0.658311	0.635832	-0.920731	0.227617	-0.60921	0.533388	0.653139	0.572463	-0.223801	1	0.205099	0.938394
4930458K08Rik	0	1	-0.534117	1	0	1	0	1	-1.36277	1	-0.115447	1	-0.0732639	1
4930459C07Rik	0.460952	1	-1.49136	0.327274	-0.543716	0.693619	-1.61851	1	-0.0827112	1	-1.53537	1	0.744851	1
4930459L07Rik	0	1	0	1	0	1	0	1	0	1	0	1	0	1
4930461C15Rik	-0.951147	1	0.454423	1	0	1	-1.47925	1	0	1	0	1	-0.554158	1
4930461G14Rik	-0.0964718	1	-0.121923	1	-0.937311	1	-0.902185	1	0	1	-0.115447	1	0	1
4930463O16Rik	-0.538954	1	0	1	0.36797	1	-1.6873	1	-0.126194	1	-0.527643	1	0	1
4930465I24Rik	-0.951149	1	-0.534117	1	-1.24209	1	-0.902182	1	-0.538387	1	-0.888311	1	-0.0732639	1
4930465K09Rik	-2.19705	1	0	1	0.36797	1	-0.489987	1	-0.143005	1	-0.527642	1	0.670397	1
4930465K10Rik	-0.231911	1	0.316364	1	0.12618	1	1.28002	1	-1.3596	1	0.859269	1	-1.05922	1
4930465M20Rik	-0.951147	1	-0.121923	1	-0.525116	1	-2.10078	1	-2.14194	1	-0.579177	1	0.277025	1
4930466I24Rik	-1.02993	1	-1.368	1	-0.806432	0.535277	-0.894056	0.501862	0.896242	1	0.0427663	1	-1.13466	1
4930466K18Rik	-0.677419	0.559268	-0.379034	0.753096	0.65054	0.447229	-0.0555331	0.973956	-0.378094	0.770821	-0.472683	1	-0.0636738	0.977927
4930467D21Rik	-0.951147	1	0	1	0	1	0	1	-0.538387	1	0	1	0	1
4930467E23Rik	0	1	0	1	0.36797	1	0	1	0	1	0	1	0	1
4930467J12Rik	0	1	0	1	0	1	0	1	0	1	-1.30051	1	0	1
4930467K11Rik	0	1	0.722362	1	-0.0442268	1	-1.89145	1	-0.538387	1	0.245222	1	0	1
4930469B13Rik	0	1	0	1	0	1	0	1	0	1	0	1	0	1
4930469K13Rik	-0.208898	1	0.658086	1	-2.4055	1	-0.0167741	1	-0.139102	1	-0.613577	1	1.47899	1
4930470B04Rik	-0.60877	1	-1.27082	1	1.02397	1	-0.103466	1	-0.126194	1	0.245222	1	-1.44725	1
4930470G03Rik	0.201868	0.619713	0.539745	0.206315	-0.473134	0.197924	-0.196057	0.682144	0.0231851	0.970655	-0.489641	0.0418275	-0.343094	0.300472
4930470O06Rik	0	1	0	1	0.838371	1	0	1	-0.538387	1	-0.115447	1	0	1
4930470P17Rik	0	1	-1.01501	1	-0.0442267	1	0	1	0.292808	1	0	1	-0.0732639	1
4930471C04Rik	-0.538954	1	-1.4272	1	0.427233	1	-0.902183	1	0	1	-0.527642	1	0	1
4930471C06Rik	0	1	0	1	0	1	-0.489987	1	0	1	0	1	0	1
4930471D02Rik	-1.50259	1	0.728307	1	0.9807	1	-0.643484	1	-0.950593	1	0.89996	1	-1.44724	1
4930471E15Rik	0	1	0	1	0	1	-1.47925	1	-1.36277	1	-0.115447	1	-0.0732639	1
4930471E19Rik	0	1	-0.534117	1	-0.456428	1	-1.89145	1	-0.126194	1	-0.115447	1	0	1
4930471G24Rik	-1.36334	1	-0.121923	1	0	1	0	1	-0.538387	1	-0.527642	1	-0.0732639	1
4930471M09Rik	-0.538954	1	0.846578	1	0.480252	1	-1.31439	1	-1.72889	1	-0.939846	1	-0.554158	1
4930473A02Rik	0.044348	0.932727	0.129462	0.868782	-0.750357	0.0129048	0.0639412	0.9144	0.0792446	0.869561	-0.542314	0.0489404	-0.256109	0.71017
4930473D10Rik	0	1	0	1	-0.525116	1	0	1	-0.126194	1	-0.115447	1	-0.0732639	1
4930473H19Rik	-0.48949	0.651024	-0.675958	0.625393	-0.850508	0.388381	-0.0334924	0.983476	0.134778	0.947037	-0.352466	1	0.0124937	0.996382
4930473O22Rik	1.10994	1	-0.0402893	1	2.18807	1	-1.47925	1	-0.142937	1	0.155373	1	0.234712	1
4930474B08Rik	0	1	0	1	0	1	-0.489987	1	0	1	0	1	0	1
4930474H06Rik	-1.89297	0.0184263	0.821408	0.640259	-1.21854	0.0499991	-0.465421	0.407395	0.139227	0.862327	-0.262233	0.731139	0.0255789	0.989084
4930474H20Rik	0	1	-0.121923	1	0	1	0	1	0	1	0	1	0	1
4930474N05Rik	-0.951147	1	-0.121923	1	0	1	0	1	-0.538387	1	-0.115447	1	0	1
4930474N09Rik	-1.78337	1	-1.01501	1	0.0482282	1	-1.31439	1	0.895902	1	1.32832	1	0.759247	1
4930477E14Rik	-0.951147	1	-1.01501	1	0	1	0	1	0	1	0	1	0	1
4930477G07Rik	-0.571705	1	-0.92257	1	0	1	-0.902182	1	0.665649	1	-1.0019	1	-0.554159	1
4930477N07Rik	0	1	0	1	0	1	-1.47925	1	0	1	0	1	0	1
4930477O15Rik	-1.77553	1	-0.946322	1	0.0478868	1	-0.142932	1	-0.580579	1	0.245222	1	0.758252	1
4930478E11Rik	-0.0938224	1	0.953644	1	-0.0442251	1	-1.89145	1	-0.126194	1	0.60589	1	-0.0732639	1
4930478K11Rik	-0.517509	1	0.111811	1	-0.425306	0.72976	-1.68579	1	-1.08133	1	-1.01483	1	0.267764	1
4930478M09Rik	-2.23424	1	0.953644	1	-0.0442249	1	-0.73732	1	-0.180524	1	-1.32439	1	-1.09146	1
4930478M13Rik	-0.951157	1	-0.946322	1	0.46713	1	-0.32512	1	-0.161098	1	-0.579177	1	-0.141969	1
4930478P22Rik	0	1	-0.121923	1	-0.525116	1	-1.47925	1	0	1	0	1	0	1
4930479D17Rik	0	1	0	1	0.427622	1	-0.0763288	1	-0.148888	1	0.544956	1	-0.554158	1
4930479H17Rik	-0.951147	1	0	1	0	1	0	1	-0.126194	1	0.193693	1	0.74543	1
4930480C01Rik	-2.84974	0.027841	-3.66047	0.00833477	-0.937311	1	0.0870815	1	0.34401	1	-1.42623	1	0.369631	1
4930480E11Rik	-1.77553	1	0	1	-0.525116	1	0	1	0	1	0	1	0	1
4930480G23Rik	-0.538954	1	-0.534117	1	0.36797	1	-1.47925	1	0	1	0.245222	1	0	1
4930480K02Rik	-0.669257	0.339509	-0.631719	0.35608	0.354417	0.615631	-0.393259	0.696797	-0.821806	0.518607	-0.56093	1	-0.352755	0.855693
4930480K15Rik	-0.136629	1	0	1	-0.0442249	1	-1.31438	1	-0.538396	1	-0.527642	1	1.14358	1
4930480K23Rik	-0.0323384	0.983049	0.4419	0.719443	0.88338	0.13485	-0.00776487	0.995253	-0.116793	0.935517	0.630975	0.446649	-0.509069	0.798038
4930480M12Rik	-1.77553	1	0	1	0	1	0	1	0	1	-0.888311	1	0	1
4930481A15Rik	0.743055	1	0.484992	1	-1.43854	0.192933	-0.682807	1	0.106695	0.959489	-0.057875	1	1.00982	1
4930481B07Rik	-0.538954	1	-1.01501	1	0.47697	1	-2.67449	1	-0.538387	1	0.946836	1	0.759493	1
4930483J18Rik	-0.580994	1	-0.946322	1	0.36797	1	-0.902182	1	-1.36277	1	-0.115447	1	-0.0732639	1
4930483K19Rik	-0.967514	0.142012	-1.0492	0.383961	0.951461	0.172395	0.507637	0.753662	-0.0930123	1	1.60933	1	0.935161	0.587499
4930483O08Rik	-2.19712	1	-0.0968983	1	0.856309	1	0.174813	1	0.647386	1	-0.999704	1	0.170643	1
4930484H19Rik	-0.951147	1	-0.121923	1	0	1	-1.47925	1	0	1	-1.30051	1	-0.96635	1
4930486F22Rik	0	1	0	1	0.36797	1	-0.489987	1	-0.538387	1	-0.888311	1	0	1
4930486I03Rik	-1.77553	1	0	1	0	1	0	1	0	1	-0.527642	1	-0.96635	1
4930486L24Rik	0.96496	0.368767	0.691662	0.578013	0.412085	0.650816	1.57735	0.0137286	0.0704564	0.965523	0.307141	0.648209	0.190295	0.9101
4930486N12Rik	0	1	0	1	0	1	0	1	0	1	0	1	0	1
4930487D11Rik	0	1	0	1	0	1	0	1	0	1	0	1	0	1
4930488B22Rik	0	1	-1.4272	1	0	1	-1.47925	1	-0.538387	1	-0.115447	1	-0.0732639	1
4930488L21Rik	0.343015	1	1.09796	1	0.480351	1	0.834486	1	-0.611965	1	1.10054	1	0.6519	1
4930488N15Rik	-1.35692	1	0.353306	1	-0.221132	1	-0.493577	1	1.03642	1	0.0174718	1	-0.105095	1
4930488N24Rik	0	1	0	1	0	1	0	1	0	1	0	1	0	1
4930500F04Rik	0	1	0	1	0.889493	1	-0.489987	1	0	1	0	1	0	1
4930500F10Rik	0.121211	1	-1.3588	1	0.869609	0.356541	-0.227277	1	0.965369	1	-0.44785	1	1.48609	1
4930500L23Rik	0	1	0	1	0	1	0	1	0	1	0.245222	1	-0.554158	1
4930500M09Rik	0.0914782	0.94964	-0.847972	0.361263	-1.09229	0.186713	-1.68815	0.00152479	-0.975902	0.212474	0.0417027	1	-0.266203	0.915666
4930502A04Rik	0	1	0	1	0.36797	1	0	1	-0.538387	1	-0.115447	1	0	1
4930502C17Rik	0	1	0	1	0	1	0	1	-1.77497	1	0	1	-0.0732639	1
4930502E09Rik	-0.818145	1	-1.14818	1	-0.396842	1	0.0950826	1	-0.827203	1	0.54491	1	-0.0764726	1
4930502E18Rik	-0.117206	1	0.785613	1	-1.75708	0.103791	1.24408	1	-0.960213	1	0.562428	1	1.22506	1
4930503B20Rik	-0.0127133	1	1.04338	1	0.438858	0.619593	0.049143	0.977327	-0.142551	0.94016	-0.401716	1	0.0771418	0.979952
4930503E14Rik	0	1	0	1	0	1	0	1	0	1	0	1	0	1
4930503E24Rik	-0.0895338	1	-0.60152	0.661608	1.38643	0.233365	-0.27937	1	-0.361821	1	1.16675	1	0.586743	1
4930503F20Rik	0	1	0	1	0	1	0	1	0	1	0	1	0	1
4930503H13Rik	0	1	0	1	0	1	0	1	-0.538387	1	0	1	0	1
4930503L19Rik	0.852379	0.022355	0.438252	0.271048	-0.640275	0.0193842	0.00913456	0.983963	-0.277916	0.287629	-0.617184	0.00114694	-0.0399335	0.946323
4930503O07Rik	0	1	0	1	0	1	0	1	-1.36277	1	0	1	0	1
4930504C09Rik	0	1	-1.01501	1	0.36797	1	-0.902182	1	-1.36277	1	0	1	0	1
4930504D19Rik	0	1	0	1	0	1	0	1	0	1	0	1	0	1
4930504O13Rik	0	1	0	1	0	1	0	1	0	1	0	1	0	1
4930505A04Rik	-0.951156	1	-0.534117	1	1.22845	1	-1.31439	1	-1.77497	1	-1.68535	1	-1.11807	1
4930505G20Rik	-0.951147	1	0	1	-0.525116	1	0	1	-1.36277	1	-0.115447	1	0	1
4930505K13Rik	-1.37013	1	-1.4272	1	-0.525116	1	0	1	0	1	0	1	-0.96635	1
4930505K14Rik	-1.77553	1	-1.36791	1	0.36797	1	-0.902182	1	0	1	-0.115447	1	0	1
4930505M18Rik	0	1	-1.01501	1	0.808399	1	-0.489987	1	-1.77497	1	0.193693	1	-1.03506	1
4930505N22Rik	-0.138274	1	-0.748092	0.618961	-0.308641	0.805267	-0.131124	0.916208	0.618135	0.701434	-0.476222	1	-0.42003	0.851147
4930505O20Rik	0	1	0	1	0.890437	1	0	1	0	1	0	1	0	1
4930506C21Rik	-0.701715	1	1.30955	1	-1.43037	0.130906	-0.873521	0.393018	0.494887	0.736836	-0.621026	1	-0.272887	1
4930507D05Rik	-0.644256	0.616171	-0.718853	0.56002	-0.962686	0.269333	1.15642	0.268839	0.121172	1	0.47134	1	1.52128	1
4930507D10Rik	-0.951155	1	-0.534117	1	0.36797	1	0	1	-1.36277	1	0.245222	1	0	1
4930509E16Rik	-1.36334	1	-1.85033	1	-0.525116	1	-2.3125	1	0.331722	1	-0.888311	1	-0.0732639	1
4930509G22Rik	0.522662	0.703197	-0.286184	0.882673	0.698778	0.540472	0.769038	1	0.0864781	0.964339	0.254718	1	0.492711	1
4930509H03Rik	0.49121	0.431053	0.463521	0.360481	0.671971	0.141741	0.514214	0.416505	0.350809	0.664582	-0.416012	0.395603	-0.632505	0.329571
4930509J09Rik	-1.77553	1	-1.01501	1	-0.937311	1	0.0870815	1	-0.950583	1	-0.527642	1	-0.96635	1
4930509K18Rik	-1.81942	1	-2.85632	1	-1.33672	1	-1.89145	1	-0.923638	1	-0.579177	1	1.39627	1
4930510E17Rik	-1.77553	1	-1.01501	1	0	1	-0.902182	1	-0.950581	1	-0.115447	1	0	1
4930511A02Rik	0	1	-0.534117	1	0.36797	1	-0.902183	1	-1.36277	1	0	1	-0.0732639	1
4930511E03Rik	0.477246	1	-0.812943	1	0.36797	1	-1.01808	1	0.396464	1	0.567281	1	-0.102441	1
4930511J24Rik	-1.77553	1	0	1	0	1	0	1	0	1	0	1	0	1
4930511M06Rik	0.690029	1	0.914062	1	-0.933816	0.384467	0.0304564	1	-0.402429	0.80216	-0.0494839	1	-1.47704	0.242486
4930511M18Rik	0	1	0	1	0	1	-0.489987	1	0	1	0	1	0	1
4930511O05Rik	-0.538954	1	0.454423	1	0	1	-1.89145	1	-1.36277	1	0	1	0	1
4930512B01Rik	-0.013678	0.992673	-0.0986627	0.95813	-0.0111712	0.990888	0.631667	0.493218	0.0992531	0.951568	-0.0845471	1	0.118133	0.952923
4930512H18Rik	1.73678	1	0.228203	1	-0.386625	0.82003	-0.734421	0.546024	-0.997493	0.562728	-0.236316	1	-1.79114	1
4930512J16Rik	0.0128945	1	-0.405116	1	0.534666	1	-0.392904	1	1.30646	1	-0.40395	1	0.0319913	1
4930512M02Rik	0	1	0	1	0	1	0	1	0	1	0.60589	1	0	1
4930512P04Rik	0	1	0	1	0	1	0.0870815	1	-0.126194	1	0	1	-0.96635	1
4930513D17Rik	-0.0933949	1	0	1	0	1	-0.902182	1	0	1	-0.527642	1	0.256042	1
4930513L16Rik	-0.800968	1	1.13502	1	-0.835665	1	-1.12576	1	-0.950581	1	-0.888311	1	-0.554159	1
4930513N10Rik	0.343363	0.668623	-0.354918	0.637384	-0.103532	0.887541	-0.641083	0.220195	-0.218884	0.788779	0.521442	0.384092	-0.0230041	0.989839
4930513N20Rik	0.424989	0.719322	0.728426	0.532144	-0.319896	0.679663	-0.667084	0.527284	0.0285157	0.989025	0.47698	1	0.111306	0.965057
4930513O06Rik	-1.36334	1	0	1	0	1	0	1	-0.538387	1	0	1	-0.0732639	1
4930515B02Rik	-0.538954	1	-0.121923	1	0.861484	1	0	1	-1.77497	1	-0.115447	1	0	1
4930515G01Rik	0.933632	0.396189	0.584301	0.761728	0.163364	0.84647	0.149118	0.904336	0.475955	0.676636	-0.220152	0.757653	0.286772	0.864406
4930515G13Rik	0	1	0	1	0	1	0	1	0	1	0	1	0	1
4930515G16Rik	-0.951147	1	-0.121923	1	0	1	-1.47925	1	0	1	0	1	0	1
4930515L19Rik	0	1	0	1	-0.525116	1	-0.489987	1	0	1	-0.115447	1	0	1
4930516B21Rik	0.00673151	1	1.38649	1	-0.311818	0.827699	0.831724	1	0.228572	1	0.0681293	1	-0.533738	1
4930516K23Rik	-0.951157	1	-0.016969	1	1.78434	0.215904	-0.855832	1	-0.657989	1	-0.639243	1	0.714311	1
4930517E11Rik	-0.148276	1	-0.121923	1	0	1	0	1	-0.126194	1	0	1	0	1
4930517E14Rik	-0.384133	0.737281	1.0891	0.525145	-0.372628	0.683764	-0.0239476	0.989731	0.1341	1	0.150621	1	-0.0830919	0.977927
4930517G19Rik	-0.357029	0.700276	-1.26007	0.1537	-0.455355	0.535089	-0.299738	0.655102	-0.15729	0.872263	-0.920616	0.0576679	-0.24138	0.855693
4930517J16Rik	0	1	0.0251601	1	0.36797	1	-0.902183	1	0	1	-0.115447	1	-0.0732639	1
4930517L18Rik	0	1	-1.01501	1	0	1	0	1	-0.538387	1	0	1	-0.0732639	1
4930517O19Rik	-1.77553	1	0	1	-0.456427	1	0	1	-0.538387	1	0	1	0.338929	1
4930518C09Rik	-1.14379	1	2.03464	1	-1.35411	0.247761	-0.411242	0.697367	0.109206	0.939022	-1.61146	0.00870245	-1.16996	0.339367
4930518I15Rik	0.22554	0.748757	0.395647	0.539359	0.105259	0.826337	-0.330375	0.557916	0.401175	0.506581	-0.187312	0.726932	0.0841007	0.954539
4930518I17Rik	0	1	0	1	0.36797	1	-1.31439	1	-0.538389	1	-0.218505	1	-0.205082	1
4930518J20Rik	0	1	0	1	0	1	0	1	-0.538387	1	0	1	-0.554158	1
4930518J21Rik	-0.951147	1	0	1	0.36797	1	-0.325115	1	-0.538387	1	0	1	0	1
4930518P08Rik	0	1	0	1	0	1	0	1	0	1	-0.888311	1	0	1
4930519A11Rik	0	1	-1.01501	1	0	1	0	1	0	1	0	1	-0.96635	1
4930519D14Rik	0	1	-0.53412	1	0	1	-1.47925	1	-1.36277	1	0	1	0	1
4930519E07Rik	0	1	0	1	0	1	-0.489987	1	-0.950581	1	0	1	0	1
4930519F09Rik	1.29212	1	0.691697	1	0.40686	1	-0.039989	1	-0.615572	1	0.873201	1	0.819508	1
4930519F16Rik	0	1	-1.01501	1	0.36797	1	-1.47925	1	0	1	0.245222	1	0	1
4930519F24Rik	0	1	0	1	0	1	0	1	-0.538387	1	0	1	0	1
4930519G04Rik	-1.44048	1	-0.298191	1	-0.554378	1	-0.172515	1	-0.143997	1	-0.527642	1	-0.622868	1
4930519H02Rik	-0.951147	1	-1.01501	1	0.36797	1	-1.47925	1	-0.126194	1	0	1	0	1
4930519K11Rik	0.651813	1	-0.156406	1	0.316053	0.838619	-1.90197	1	0.462055	1	-0.366648	1	-0.351651	1
4930519L02Rik	-0.538954	1	0	1	0.36797	1	-1.47925	1	0	1	-0.527642	1	0	1
4930519P11Rik	-0.538954	1	0.0271158	1	-0.456427	1	0.0870815	1	-0.516475	1	0	1	-2.29068	1
4930520K02Rik	0	1	0	1	0	1	-1.47925	1	0	1	0	1	-0.0732639	1
4930520M14Rik	0.0502691	1	-0.138397	1	-1.33156	0.27838	-0.461906	1	0.119969	0.95182	-0.241419	1	0.310537	1
4930520O04Rik	0.512256	1	2.22867	1	-0.867345	0.436313	0.198807	1	0.564165	1	0.238047	1	-0.995229	0.505233
4930520P13Rik	0	1	-1.01501	1	0	1	0	1	0	1	0	1	0	1
4930521E06Rik	-0.951157	1	-0.121923	1	0.722844	1	-0.153114	1	-0.186522	1	0.374426	1	-0.214414	1
4930521O17Rik	0	1	0	1	0	1	0	1	0	1	0	1	0	1
4930522H14Rik	0	1	0	1	0	1	-0.32512	1	-0.538387	1	0	1	0	1
4930522L14Rik	0.138138	0.846121	0.167672	0.849882	0.909452	0.0644826	0.929178	0.0991242	0.0563513	0.958852	-0.427596	0.568996	-0.722779	0.412212
4930522N08Rik	-0.951147	1	0	1	-0.525116	1	0	1	0	1	0	1	-0.96635	1
4930522O17Rik	-1.77553	1	-0.121923	1	-0.0442265	1	0	1	-0.950582	1	-0.527643	1	0	1
4930523C07Rik	0.267342	0.249062	0.423063	0.042223	0.4211	0.0549236	-0.163168	0.565974	0.0538772	0.880406	-0.197204	0.46244	-0.101201	0.876583
4930523O13Rik	-0.538954	1	0	1	0.36797	1	0	1	-0.538387	1	0	1	-0.0732639	1
4930524B15Rik	-2.20064	1	-0.946322	1	1.36585	1	-0.19463	1	-1.36277	1	0.245222	1	-0.554158	1
4930524B17Rik	-1.78485	1	-0.121923	1	-0.525116	1	-1.47925	1	-0.950581	1	-0.527642	1	-0.554159	1
4930524C18Rik	-1.77553	1	-1.01501	1	-0.525116	1	-1.47925	1	0	1	-0.115447	1	0	1
4930524J08Rik	1.04004	1	0.779902	1	-0.00835256	0.995178	0.290311	1	0.26377	1	0.365105	1	0.474251	1
4930524N10Rik	0	1	0	1	0	1	0	1	0	1	0	1	0	1
4930524O07Rik	-0.580415	1	0.106716	1	-0.937314	1	0.281661	1	-0.121301	1	-0.166978	1	0.265508	1
4930524O08Rik	0	1	-0.121923	1	0.36797	1	-0.902185	1	-0.126194	1	0	1	-0.141969	1
4930525C09Rik	0	1	0	1	0	1	0	1	0	1	0	1	0	1
4930525G20Rik	-0.0998899	0.944472	1.64413	1	0.234438	0.882057	-0.0794184	1	0.831888	1	-0.24018	1	-0.360191	1
4930526A20Rik	0.429071	1	0.98655	0.494513	0.43452	0.75375	-1.04414	1	-1.17185	1	2.25543	1	-0.703507	1
4930526F13Rik	-1.36335	1	0	1	0	1	-0.73732	1	-0.950583	1	0.245222	1	0	1
4930526H09Rik	-0.951147	1	-1.01501	1	-0.0442249	1	-0.489987	1	0	1	-0.939845	1	-0.96635	1
4930526L06Rik	0	1	-1.01501	1	-0.937311	1	-2.30287	1	-0.950582	1	-1.72579	1	-0.0732639	1
4930526M16Rik	-2.54627	1	-1.01501	1	0	1	-0.325115	1	-0.950583	1	0	1	0.338929	1
4930527A07Rik	-1.77553	1	0	1	0.36797	1	0	1	0	1	-0.115447	1	-0.96635	1
4930527B05Rik	0	1	0	1	0	1	0	1	0	1	0	1	0	1
4930527E20Rik	-0.951147	1	0	1	-0.525116	1	-0.489987	1	-0.950582	1	-0.527642	1	0.338929	1
4930527J03Rik	-1.36334	1	-0.534117	1	-0.525116	1	0.228633	1	-0.538387	1	-0.115447	1	0	1
4930528D03Rik	-0.538954	1	-0.121923	1	0.83821	1	0	1	-1.36277	1	-0.115447	1	-0.96635	1
4930528G23Rik	0	1	-0.121923	1	0.00809961	1	-0.154582	1	-0.126194	1	0	1	0	1
4930528H21Rik	-1.77553	1	0	1	0	1	0	1	0	1	-0.527642	1	0	1
4930528J11Rik	0.368337	0.677963	0.597418	0.574561	-0.440544	0.527686	-0.294838	0.768828	0.0133259	0.995718	0.3161	1	-0.126005	0.960865
4930528P14Rik	0	1	0	1	0	1	0	1	0	1	0	1	0	1
4930529C04Rik	0.648625	1	0.525948	1	0.952547	1	1.02895	1	1.32069	1	-1.41495	1	0.927761	1
4930529I22Rik	-0.951147	1	-0.0735649	1	-0.0442249	1	-0.489987	1	-1.36277	1	-1.36249	1	0.338929	1
4930529K09Rik	-1.36334	1	0	1	-0.525116	1	0	1	-1.36277	1	0	1	0	1
4930529N20Rik	0	1	0	1	0.36797	1	-1.47925	1	0	1	0	1	-0.96635	1
4930532G15Rik	1.06833	1	-0.0113011	1	-2.26413	1	0.784857	1	0.157023	1	-0.0986998	1	-0.696472	1
4930532I03Rik	-0.538954	1	0.0283124	1	-0.937311	1	0.283141	1	-0.538387	1	0.245222	1	-0.96635	1
4930532M18Rik	0	1	0	1	0	1	-1.47925	1	-1.36277	1	0	1	-0.554159	1
4930533B01Rik	1.25324	1	-2.31777	1	-0.843258	0.484119	-0.101832	1	0.0710702	1	-0.999142	1	0.217031	1
4930533D04Rik	0	1	0	1	0	1	0	1	-1.36277	1	0	1	0.338929	1
4930533I22Rik	-0.951147	1	0	1	0.36797	1	0	1	-0.538387	1	-0.115447	1	0	1
4930533K18Rik	0.99878	0.376231	2.02903	0.0664224	-1.78352	0.00027056	-0.174191	0.825371	-0.345942	0.58562	-0.511286	0.258053	-0.0332736	0.983658
4930533L02Rik	0	1	0	1	0	1	0	1	-1.36277	1	0	1	0.338929	1
4930533N22Rik	-1.77553	1	-0.121923	1	0	1	0	1	0	1	-0.166978	1	0	1
4930533P14Rik	-0.951147	1	0	1	-0.0442254	1	0	1	-0.538387	1	-0.115447	1	0	1
4930534D22Rik	-1.76699	0.138699	-2.22881	0.0572105	-0.522087	1	-1.78612	1	-0.77793	1	-1.00274	1	0.00252466	1
4930534H03Rik	0	1	-0.121923	1	-1.36916	1	-0.489987	1	-0.950581	1	-0.579175	1	-0.96635	1
4930535E02Rik	-0.951147	1	0	1	0.36797	1	-0.489987	1	0	1	-0.115447	1	0	1
4930535G08Rik	0	1	0	1	0	1	0	1	0	1	0	1	0	1
4930535I16Rik	-0.621515	0.297585	0.0557474	0.951884	-0.858707	0.0476687	-0.900529	0.0225193	0.103354	0.920523	-0.0655753	0.920457	0.507533	0.58969
4930535L15Rik	-0.13835	1	0.824354	1	0.0466456	1	-1.62254	1	-0.903015	1	-1.30051	1	-0.141969	1
4930535O05Rik	0	1	0	1	0.36797	1	-0.489987	1	-0.538387	1	0	1	0	1
4930537H20Rik	-0.13928	0.895065	0.535932	0.72793	0.273689	0.719279	0.268595	0.771761	0.217796	0.863367	0.057305	0.965418	0.74487	0.603857
4930538E20Rik	-1.4357	1	1.04809	1	0.333066	1	-0.64836	1	1.18831	1	1.59593	1	-0.01259	1
4930538L07Rik	0	1	0	1	0	1	0	1	0	1	0.245222	1	-0.141969	1
4930539C22Rik	0	1	-1.01501	1	-0.0442249	1	-1.47925	1	-1.36277	1	-0.527642	1	0	1
4930539E08Rik	1.70185	1	-0.799597	0.599385	0.0553593	0.969559	-0.670041	1	0.230437	1	-0.109414	1	0.219257	0.927137
4930539J05Rik	-1.34182	0.107167	-1.2286	0.0953167	-0.93583	0.216478	-1.2482	0.143801	-0.374251	0.75692	-0.302726	0.822019	-0.312928	0.870646
4930539M17Rik	-1.77553	1	-0.121923	1	0	1	-1.47925	1	0	1	0	1	0	1
4930540E01Rik	0	1	0	1	0	1	-1.47925	1	-0.538387	1	-0.115447	1	0	1
4930540I17Rik	-0.643149	1	0.136568	0.956617	0.309148	0.818317	-1.4039	1	-0.0421559	1	0.574462	1	1.01328	1
4930540M03Rik	0	1	-0.121923	1	0.808399	1	-0.489987	1	0	1	-0.888311	1	-0.0732639	1
4930540M05Rik	-0.0511668	1	-1.14092	1	0.689799	1	1.01905	1	1.79488	1	-1.32212	1	-0.0620895	1
4930542C12Rik	-1.77553	1	0	1	0	1	-1.47925	1	-0.950582	1	0.557869	1	-1.03506	1
4930542C16Rik	0	1	-1.01501	1	0	1	-1.89145	1	0	1	0	1	-0.0732639	1
4930543E12Rik	-0.538954	1	0	1	0	1	-1.18867	1	0	1	0	1	-0.0732639	1
4930543I03Rik	-0.951147	1	0	1	0	1	0	1	-0.538387	1	-0.888311	1	-0.96635	1
4930543I11Rik	-0.951147	1	0	1	-0.525116	1	-1.47925	1	0	1	-0.888311	1	0	1
4930543K20Rik	0	1	0	1	0	1	-1.47925	1	0	1	0	1	0.758358	1
4930543N07Rik	0	1	-0.121923	1	-0.937311	1	-1.47925	1	0	1	0.245222	1	0	1
4930544D05Rik	0.161724	1	0.394514	1	-0.858405	1	-0.542707	1	0.618206	1	-0.166978	1	-1.03506	1
4930544F09Rik	-1.42462	0.0673531	-1.85419	0.164576	-0.628996	0.355241	-0.096121	0.95038	-0.125656	0.926819	0.509476	0.568996	-0.318611	0.912133
4930544G11Rik	-1.78492	1	-1.75282	1	0.032148	1	-0.489987	1	-0.538396	1	0	1	0.276037	1
4930544I03Rik	-0.436825	1	-2.25835	1	-0.0442249	1	-1.47925	1	-0.155273	1	0.245222	1	-0.204088	1
4930544L04Rik	-2.18066	1	-0.121923	1	0	1	-1.71872	1	-0.535243	1	-1.30051	1	-0.622866	1
4930544M13Rik	-1.36334	1	-1.8321	1	0.0183372	1	-0.902182	1	-1.77497	1	-1.72584	1	0.265392	1
4930545H06Rik	0	1	-0.121923	1	-0.525116	1	0	1	0	1	0	1	0	1
4930545L08Rik	0	1	0	1	0	1	-1.47925	1	-0.538387	1	0	1	0	1
4930545L23Rik	-0.842741	1	0.995652	1	-1.84745	0.0402595	0.204086	0.883371	-0.271895	0.852128	-0.812323	1	-1.81064	0.17625
4930546C10Rik	0	1	0	1	0	1	0	1	0	1	0	1	0	1
4930546K05Rik	-1.77553	1	-0.534118	1	-0.0442256	1	-1.89145	1	0	1	0	1	0	1
4930547E08Rik	-1.36334	1	0	1	0	1	0	1	-1.36277	1	-0.115447	1	0	1
4930547H16Rik	0	1	0	1	0	1	0	1	0	1	-0.115447	1	0	1
4930547M16Rik	-1.86542	1	-0.324233	1	0.368023	0.81298	0.329973	1	-0.276145	1	-0.632088	1	0.301645	1
4930548G14Rik	-0.951147	1	-0.53412	1	0.36797	1	-1.89145	1	-0.538387	1	0	1	0	1
4930548H24Rik	-0.550337	1	0.0495401	1	0.315096	1	-0.0752639	1	1.08315	1	-0.667194	1	-0.0155873	1
4930548K13Rik	0	1	0	1	-0.525116	1	-0.489987	1	0	1	0	1	0	1
4930549C15Rik	0.024433	1	0.940224	1	-2.27904	0.0338962	-1.45721	1	0.0778064	1	-2.02091	1	-0.977571	1
4930550C14Rik	-0.584388	0.641799	0.18526	0.899744	0.0153504	0.989957	0.308071	0.816975	-0.224849	0.896623	-0.423517	0.659617	0.784371	0.671134
4930550C17Rik	-1.36334	1	0.454423	1	-0.0442253	1	0	1	-0.950584	1	0.193692	1	0	1
4930550L24Rik	0	1	0	1	-0.937314	1	0	1	0.751791	1	-0.115447	1	-0.96635	1
4930551I15Rik	-1.77553	1	0	1	-0.937311	1	-1.47925	1	-0.538387	1	0	1	0.338929	1
4930551L18Rik	-0.324094	1	-2.63841	1	0.00582677	1	2.02996	1	0.00380191	1	0.726877	1	0.541652	1
4930551O13Rik	-0.484014	0.681703	0.024896	1	-0.976895	0.405334	0.290154	0.819606	0.405486	0.81796	-0.0490215	1	0.253997	1
4930552P12Rik	-0.259472	1	0.739272	1	0.921048	0.669335	0.174273	1	-0.608604	1	-0.166978	1	0.156035	1
4930553I04Rik	0	1	0	1	-0.044225	1	0	1	0	1	0	1	-0.0732639	1
4930553I21Rik	0.551409	1	-0.767602	0.595085	0.437739	0.658785	-0.59583	0.630913	0.0270268	0.99013	0.365483	1	-0.789559	0.634129
4930553J12Rik	-0.723463	0.222933	-1.7378	0.000127298	4.23057	4.91804e-12	-0.434706	0.84238	-0.335954	0.926291	-1.63904	1	-3.57955	0.0629821
4930553M12Rik	-1.83879	1	-4.04445	1	0.00812198	1	-1.89145	1	-0.950581	1	-0.218506	1	-0.14197	1
4930553P18Rik	0.157735	1	-1.01501	1	-1.75268	1	-2.37763	1	0.981451	1	0.703404	1	-1.03506	1
4930554C24Rik	-0.951147	1	0	1	-0.525116	1	0	1	0	1	0	1	-0.96635	1
4930554G22Rik	0	1	-0.534117	1	0	1	0	1	0	1	0	1	-0.0732639	1
4930554G24Rik	-0.538954	1	-0.121923	1	-0.0442265	1	-0.489987	1	-0.950581	1	-0.115447	1	-0.554159	1
4930554H23Rik	0	1	-1.4272	1	-0.456427	1	-0.737317	1	-0.950581	1	-0.115447	1	-0.0732639	1
4930555A03Rik	0.729769	1	0.620923	1	-0.860987	0.321482	0.590572	0.548288	1.43254	0.170066	-0.048104	1	1.06485	0.522909
4930555B11Rik	-1.77553	1	0	1	-0.937311	1	0	1	0	1	0	1	0.338929	1
4930555B12Rik	0	1	0	1	0.36797	1	0	1	0	1	0	1	0	1
4930555F03Rik	0	1	-0.534117	1	0	1	-0.489987	1	0	1	-0.115447	1	-0.96635	1
4930555G01Rik	0	1	0	1	0	1	0	1	0	1	0	1	-0.96635	1
4930555G07Rik	0	1	0	1	-0.0442249	1	0	1	-0.126194	1	-0.888311	1	0	1
4930555G21Rik	0	1	0	1	-0.525116	1	0	1	-0.538387	1	0	1	0	1
4930555K19Rik	0	1	-1.01501	1	0.890805	1	0	1	0	1	-0.115447	1	0	1
4930555M17Rik	0	1	0	1	0	1	0	1	0	1	-0.888311	1	0	1
4930555O08Rik	0	1	0	1	0	1	0	1	0	1	-0.115447	1	0	1
4930556G01Rik	0	1	1.30133	1	-1.22525	1	0.22407	1	0.292876	1	-0.984225	1	0.190408	1
4930556G22Rik	-1.36334	1	-0.121923	1	-0.525116	1	0	1	-0.126194	1	-0.527642	1	0.338929	1
4930556H04Rik	0	1	-0.534117	1	0.017032	1	0.615172	1	1.60119	1	1.31213	1	2.50015	1
4930556I23Rik	-1.37	1	0.0248724	1	0	1	-0.902182	1	-0.541959	1	-0.115447	1	-1.96177	1
4930556J02Rik	-0.903572	1	1.1153	1	1.30662	1	0.631716	1	0.328773	1	0.886564	1	-0.139851	1
4930556J24Rik	-0.416932	0.421789	0.287518	0.752571	-0.676341	0.142269	0.212665	0.776723	-0.084338	0.9211	0.390765	0.439689	-0.256832	0.815901
4930556L07Rik	-0.538954	1	-0.121923	1	-0.525116	1	-1.47925	1	-0.538387	1	0	1	0	1
4930556M19Rik	-0.683229	1	0.0903652	1	1.1927	0.318242	0.23019	1	0.0890037	1	-0.675416	1	0.850293	1
4930556N09Rik	0	1	1.09575	1	-0.0442249	1	-0.489987	1	-0.126194	1	-0.166977	1	0	1
4930556N13Rik	-0.615233	1	0.200043	1	-1.48514	1	-1.65742	1	-0.27988	1	-1.10155	1	-1.91313	1
4930557B06Rik	-1.77553	1	-1.4272	1	-0.937311	1	-1.31439	1	-0.126194	1	0.60589	1	-0.0732639	1
4930557F08Rik	0	1	0	1	0	1	0	1	0	1	0	1	0	1
4930557F10Rik	0	1	0	1	0.36797	1	0	1	0	1	0	1	0	1
4930557J02Rik	0	1	0	1	0	1	-1.47925	1	0.12862	1	-0.115447	1	-0.0732639	1
4930557K07Rik	0.30356	1	-0.503484	1	-1.20453	0.429612	-0.0328719	1	-0.466987	1	-0.477011	1	-1.24961	1
4930558C23Rik	-0.163667	1	0.154619	1	-0.418936	0.807606	0.624967	1	1.33981	1	0.51105	1	-1.09137	1
4930558F17Rik	0	1	0	1	0	1	0	1	0	1	0	1	0	1
4930558G05Rik	0	1	0	1	0	1	0	1	0	1	-0.115447	1	-0.0732639	1
4930558J18Rik	-0.202609	1	0.552153	1	-0.135442	0.875722	-0.0249558	0.988923	0.00730709	1	0.86457	1	1.05696	1
4930558J22Rik	-0.0232847	0.984608	-0.0123332	0.992741	-0.660879	0.317528	-0.277907	0.709766	-0.846488	0.497096	-0.255597	0.773173	0.0151581	0.994278
4930558K02Rik	0	1	-0.121923	1	0.0169613	1	-1.31439	1	0	1	-0.527642	1	-0.0732639	1
4930558N11Rik	0	1	0	1	-0.0442249	1	0	1	-0.538387	1	0	1	0	1
4930559C10Rik	0	1	0	1	0	1	0	1	0	1	0	1	0	1
4930560O18Rik	-0.825386	0.113689	-0.391851	0.646937	1.38067	0.0499964	-0.664208	0.264053	-0.23012	0.857301	0.127889	0.910125	0.345914	0.866148
4930562A09Rik	0	1	-0.534117	1	0	1	0	1	0	1	0.245222	1	0	1
4930562C15Rik	-1.52958	1	-1.6955	0.183894	-0.690977	0.557281	0.116779	1	-0.519541	1	-0.510145	1	-0.586363	1
4930562D21Rik	0.172135	0.913653	0.773917	0.598623	-1.58943	0.000460814	-0.0994794	0.917182	0.0452944	0.966858	-0.43434	0.392911	-0.877323	0.242486
4930562F07Rik	-0.111863	0.918376	0.817465	0.318029	0.132063	0.848899	-0.131878	0.882692	0.332087	0.658495	-0.285337	0.666339	-0.247144	0.841516
4930562F17Rik	0	1	0	1	-0.525116	1	0	1	-1.36277	1	0	1	0	1
4930563E18Rik	-0.141767	1	-0.534117	1	-0.0442249	1	-0.193178	1	0.152221	1	-0.268717	1	-1.53608	1
4930563E22Rik	0.0614026	0.9558	-0.143052	0.9229	0.516548	0.377177	-0.423342	0.602363	-0.215669	0.873233	-0.716778	0.179982	0.983314	0.252748
4930563F08Rik	-0.951156	1	-1.8321	1	-0.456421	1	0.0870815	1	-0.0789028	1	-1.38758	1	-1.40634	1
4930563H07Rik	-0.951147	1	0	1	-0.0442249	1	0	1	-1.36277	1	0	1	0	1
4930563I02Rik	0	1	0	1	0	1	0	1	0	1	-0.115447	1	0	1
4930563J15Rik	-0.538954	1	0.654285	1	0.576655	1	0.359563	1	-0.751418	1	-1.26052	1	-0.404345	1
4930563M21Rik	-0.951158	1	-0.534117	1	1.97401	1	-2.2422	1	-0.538387	1	-0.939846	1	-0.96635	1
4930564D02Rik	-0.951147	1	0	1	-1.36598	1	-1.89145	1	0	1	0	1	-0.0732639	1
4930565D16Rik	0	1	-0.534117	1	-0.937311	1	-0.489987	1	-0.538391	1	0	1	-0.554158	1
4930565N06Rik	-0.335057	0.741663	0.45089	0.700015	-0.139632	0.851227	-0.0226924	0.981216	-0.380316	0.598052	-0.684507	0.158201	0.273289	0.829651
4930566F21Rik	0.506164	0.692807	-0.68412	1	-0.589972	0.566768	-0.973795	0.378603	0.314574	1	0.156703	1	-0.205072	1
4930566N20Rik	0	1	-1.01501	1	0.36797	1	-1.47925	1	-0.126194	1	0	1	0	1
4930567H12Rik	0	1	0	1	0	1	0	1	-0.538387	1	0.245222	1	0	1
4930567H17Rik	0	1	-0.121923	1	0	1	-0.489987	1	0	1	0	1	0	1
4930567K12Rik	-1.77553	1	-1.4272	1	-0.937311	1	-0.489987	1	-0.0926015	1	0	1	-0.0732639	1
4930567K20Rik	0	1	0	1	0	1	0	1	0	1	0	1	0	1
4930568A12Rik	0	1	-0.121923	1	-0.525116	1	-0.325122	1	-0.538396	1	-0.115447	1	-1.44724	1
4930568A13Rik	0	1	-0.121923	1	0	1	0	1	-1.36277	1	-0.115447	1	-0.0732639	1
4930568D16Rik	0	1	-1.4272	1	0	1	0	1	-0.538387	1	0	1	-0.0732639	1
4930568E12Rik	-0.951147	1	0	1	-0.0442254	1	0	1	0	1	0	1	0	1
4930568G15Rik	0	1	0	1	0	1	0	1	0	1	-0.115447	1	-0.96635	1
4930569F06Rik	0	1	0	1	0	1	0	1	0	1	0	1	0	1
4930570B17Rik	-1.77553	1	-1.01501	1	0.826848	1	0.0870815	1	-0.538396	1	-0.115447	1	-0.96635	1
4930570D08Rik	0	1	-1.4272	1	-0.0442249	1	-1.31439	1	-1.36277	1	-0.527642	1	0	1
4930570G19Rik	-1.77553	1	0.342026	1	-0.884991	1	-0.144014	1	-0.950596	1	-1.14684	1	0.487587	1
4930570N18Rik	-0.951158	1	-1.42721	1	-0.525116	1	0	1	-1.36277	1	-0.115447	1	0.758253	1
4930571K23Rik	-0.951147	1	0	1	-0.937311	1	-1.31439	1	-0.538397	1	-0.115447	1	-0.141969	1
4930571N24Rik	0	1	0	1	-0.525116	1	0	1	0	1	0	1	0	1
4930572G02Rik	-1.77553	1	-1.83098	1	-0.0442268	1	0	1	-0.126194	1	-0.888311	1	-0.20641	1
4930572K03Rik	0	1	0	1	-0.525116	1	0	1	-0.538387	1	0	1	0	1
4930572O03Rik	0	1	0	1	0	1	0	1	0	1	0	1	0	1
4930572O13Rik	0	1	0	1	0	1	0	1	-0.538387	1	-0.115447	1	0	1
4930573C08Rik	-0.951147	1	0	1	0	1	-0.489987	1	0	1	0	1	0	1
4930573C15Rik	-0.538954	1	-1.83209	1	0.0401244	1	-0.902182	1	-1.36277	1	-0.527642	1	0	1
4930573H18Rik	0	1	0	1	0	1	-0.489987	1	-0.126194	1	0.245222	1	0	1
4930573I07Rik	-0.521681	1	-0.50766	1	1.25766	1	-1.47925	1	-0.950581	1	0	1	0	1
4930577H14Rik	0	1	0	1	0.36797	1	-1.47925	1	0	1	0	1	0	1
4930577N17Rik	-0.385049	0.453652	0.212474	0.767562	-0.770512	0.0273255	-0.346843	0.475488	-0.111027	0.881995	-0.193429	0.700556	-0.193021	0.877644
4930578C19Rik	1.60301	0.0815901	0.69825	0.308544	-0.758429	0.0152855	-0.590135	0.0881299	0.0564867	0.940811	-0.302164	0.425143	0.233278	0.794886
4930578G10Rik	0	1	0	1	0	1	0	1	0	1	0	1	0	1
4930578I06Rik	-2.65024	1	-1.36778	1	0.826848	1	-1.47925	1	-0.950581	1	0.391256	1	0.917753	1
4930578I07Rik	-0.967501	1	-0.374781	1	0.36797	1	0.0870815	1	-0.538387	1	-1.3628	1	-0.0732639	1
4930578M01Rik	0.751906	0.437332	0.667459	0.504445	0.779799	0.240759	-0.0154846	0.990916	1.56332	0.105694	-0.0803787	0.929411	-0.281511	0.818129
4930578M07Rik	-0.297963	1	0.264809	1	-1.44602	0.416929	-0.637911	1	0.168911	1	0.990821	1	1.18013	1
4930579C12Rik	-1.36334	1	-0.534117	1	-0.525116	1	-0.902182	1	-0.950583	1	-0.0413455	1	-1.99938	1
4930579D09Rik	0	1	0	1	0	1	0	1	0	1	0	1	0	1
4930579F01Rik	-0.951147	1	-1.01501	1	0	1	0	1	-1.36279	1	-0.527642	1	0	1
4930579G18Rik	0.439731	0.68121	-0.275944	0.838993	-0.395826	0.658403	-0.742242	0.358538	-0.316021	0.832816	-0.0559701	0.959511	-0.41619	0.781581
4930579G24Rik	1.01086	0.0297551	0.800394	0.0189428	-0.369747	0.128819	-0.434098	0.348348	-0.12383	0.894885	0.473757	0.210155	0.586359	0.46695
4930579H20Rik	0.901726	1	1.27173	1	-0.407214	0.820239	-0.385276	1	0.703251	0.644195	-0.147406	1	-0.311934	0.897639
4930579J19Rik	-2.19712	1	-0.534117	1	-0.0442249	1	-0.32512	1	0.709961	1	-1.36275	1	-1.87046	1
4930579K19Rik	0.484399	0.618689	-0.110866	0.954149	-0.160406	0.86372	0.211669	0.879033	0.633142	0.616849	0.411762	0.608003	-0.382077	0.830872
4930579M01Rik	-0.951147	1	-0.121923	1	0	1	0.0870815	1	-1.36277	1	0	1	0	1
4930579O11Rik	0	1	0	1	0.36797	1	-1.47925	1	0	1	0	1	0	1
4930579P08Rik	-0.538954	1	0	1	0.0327192	1	-0.489987	1	-0.0948928	1	-0.939846	1	1.13995	1
4930580E04Rik	-1.36976	1	0.358366	1	-0.936947	1	-1.08085	1	-0.903873	1	-1.04355	1	-0.43316	1
4930581F22Rik	0.758226	0.126487	0.182907	0.801631	0.0218855	0.959658	0.251522	0.67289	0.481379	0.355841	-0.381166	0.336081	-0.140714	0.875951
4930583I09Rik	0	1	0	1	0	1	0	1	0	1	0	1	0	1
4930583K01Rik	-0.951157	1	0.452019	1	0.83821	1	0	1	-1.36277	1	0.245222	1	0	1
4930583P06Rik	0	1	0	1	-0.525116	1	0	1	0	1	-0.888311	1	0	1
4930584E12Rik	1.04941	1	0.375337	0.822363	2.97152	0.0148932	0.648387	1	-0.563829	1	0.144153	1	-0.454388	1
4930584F24Rik	0	1	0	1	0.36797	1	0	1	-0.538387	1	0	1	0	1
4930586N03Rik	0	1	-0.121923	1	-0.456427	1	-1.10243	1	0.281847	1	-0.166973	1	0.74538	1
4930587A21Rik	-1.77553	1	0	1	0	1	-1.47925	1	-1.36277	1	-0.115447	1	0	1
4930587E11Rik	-1.77553	1	-1.42721	1	0	1	0	1	-1.77497	1	-0.115447	1	0	1
4930588D02Rik	0	1	0	1	0	1	-1.47925	1	0	1	0	1	0	1
4930588G17Rik	1.57246	1	-0.758548	1	-0.243674	0.794743	-0.00263382	1	0.435361	1	-0.557351	1	0.551405	1
4930588J15Rik	-1.36334	1	-0.121923	1	0.36797	1	-1.73255	1	-0.538387	1	0	1	1.16798	1
4930588K23Rik	0	1	-0.946321	1	-0.380432	1	-0.157871	1	-0.978845	1	-0.218505	1	-1.95019	1
4930589L23Rik	-1.22971	1	-1.01501	1	-0.525116	1	-1.89145	1	1.24613	1	1.54288	1	0.758355	1
4930589O11Rik	-0.789848	0.396369	-0.817545	0.440786	0.631918	0.41463	-0.427783	0.71192	0.665789	0.639613	-0.712118	0.31554	0.45531	0.798654
4930589P08Rik	-0.538954	1	-1.01501	1	0	1	0	1	-0.538387	1	-0.527642	1	-0.0732639	1
4930590H14Rik	0	1	0	1	0	1	0	1	0	1	0	1	0	1
4930590J08Rik	-1.04107	1	-1.81972	1	0.199777	0.91001	-0.141693	1	0.054004	1	1.25585	1	0.715412	1
4930590L14Rik	0	1	0	1	0	1	0	1	0	1	-0.527642	1	0	1
4930590L20Rik	0	1	0	1	-0.525116	1	0	1	0	1	0	1	-0.0732639	1
4930591A17Rik	0	1	-1.01501	1	-0.525116	1	0	1	0	1	0	1	0	1
4930591E09Rik	0	1	0	1	0	1	0	1	0	1	0	1	0	1
4930592A05Rik	-0.388312	0.733014	-0.166785	0.906212	-0.555292	0.455597	-0.0209161	0.981143	0.715151	0.233985	-0.340611	0.423209	0.51818	0.552701
4930592C13Rik	-0.97485	1	-0.534117	1	-0.856107	1	0	1	-0.126194	1	-0.527642	1	-1.03506	1
4930593A02Rik	-0.83434	1	-1.26659	1	0.421333	1	0.141632	1	0.639928	1	0.245222	1	-0.0732639	1
4930593C16Rik	0	1	0	1	0.36797	1	0	1	0	1	0	1	0	1
4930594C11Rik	-0.0183392	0.977357	-0.277478	0.617685	0.640887	0.00949507	0.398135	0.445709	-0.0422994	0.969971	-0.433607	0.282629	0.00879703	0.993238
4930594M17Rik	0	1	0	1	0.36797	1	0	1	-0.538387	1	-0.115447	1	0	1
4930594M22Rik	-3.02107	1	-1.32806	1	-0.590017	1	0.286943	1	0.389189	1	0.320626	1	0.314609	1
4930594O21Rik	0	1	0	1	0	1	0	1	0	1	0	1	0	1
4930595D18Rik	0.138252	1	-0.471334	1	-1.28982	1	0.177195	1	0.069337	1	-1.40748	1	-1.35356	1
4930595L18Rik	0	1	-1.4272	1	0	1	0	1	0	1	0	1	0	1
4930595M18Rik	-0.538954	1	-0.121923	1	-2.09151	1	-0.489987	1	-0.538387	1	0.245222	1	0	1
4930595O18Rik	0	1	0	1	0	1	0	1	0	1	-0.527642	1	0	1
4930596D02Rik	0	1	0	1	0	1	0	1	0	1	0	1	0	1
4930596I21Rik	-0.264164	1	0.373853	0.827971	0.262507	0.804222	0.625678	0.617153	1.15884	0.502415	-0.436075	1	0.0997798	0.974169
4930597A21Rik	0	1	0	1	-0.0442268	1	0	1	-1.36277	1	-0.115447	1	0	1
4930597L12Rik	-0.0735862	1	0.314393	1	-2.6506	1	1.82081	1	0.366015	1	0.326374	1	1.5371	1
4930597O21Rik	-0.162321	1	-0.321899	1	-0.205784	0.860153	-0.0442826	0.979017	0.188128	0.918708	-0.13808	1	0.842674	1
4930598A11Rik	0	1	0	1	0.364924	1	0	1	-0.538387	1	-0.115447	1	-0.141969	1
4930598F16Rik	-0.951147	1	0	1	0.36797	1	0	1	-1.36277	1	0	1	0	1
4930598N05Rik	0	1	0	1	0	1	0	1	0	1	0	1	0	1
4930599A14Rik	0	1	-1.01501	1	-0.456428	1	-0.489987	1	-1.36277	1	-0.527642	1	-1.44303	1
4930599N23Rik	0.0581872	0.9237	-0.622993	0.193101	-0.627015	0.0910494	0.0680927	0.927002	0.236571	0.751303	-0.65443	0.0724006	-0.195955	0.856346
4930599N24Rik	0.398779	0.754429	-0.309723	0.857402	-0.0702696	0.936359	-0.521821	0.600789	-0.849194	0.249237	-0.213577	0.791868	-0.380231	0.805755
4931400O07Rik	0	1	0	1	0	1	0	1	0	1	0	1	0	1
4931403E22Rik	-2.0913	1	-2.07834	1	-1.42609	1	-0.369567	1	0.862978	1	0.19569	1	0.908859	1
4931403G20Rik	-0.178635	0.881419	0.35906	0.701939	-0.917253	0.131143	0.116658	0.905181	-0.238966	0.817651	-0.181187	0.810206	0.441268	0.67818
4931406B18Rik	-0.421454	1	-0.630121	0.791448	-1.08715	1	-0.528058	1	1.18443	1	0.734286	1	0.380724	1
4931406C07Rik	0.560447	0.0770886	0.70349	0.0114452	0.0964379	0.695839	0.286052	0.214871	0.735265	0.00383457	0.601386	0.00495686	0.70253	0.00854645
4931406G06Rik	-0.225365	1	-0.611245	1	-0.596621	0.622159	-1.09436	0.370116	1.16606	1	0.117587	1	0.126518	1
4931406P16Rik	-0.0289138	0.886791	-0.183731	0.302027	0.286558	0.00768612	-0.113315	0.475979	-0.0957158	0.71668	-0.103215	0.507866	-0.0577126	0.88275
4931407E12Rik	0	1	0.454423	1	-0.0442249	1	-0.902183	1	0	1	-0.637182	1	-0.141969	1
4931408C20Rik	0.415975	1	0.611065	1	-0.347709	1	0.380913	1	1.81189	1	0.135594	1	0.472378	1
4931409K22Rik	-0.951157	1	-1.36612	1	-0.648962	1	-0.32512	1	0.281712	1	0.952625	1	0.338929	1
4931412I15Rik	-0.951147	1	0	1	-0.525116	1	0	1	-0.538387	1	-0.115447	1	0	1
4931413I07Rik	-0.0851764	1	1.28258	1	-1.50323	1	0.215723	1	-1.36279	1	-0.325439	1	0.265501	1
4931413K12Rik	-0.836051	0.131789	-0.73249	0.562475	-1.42765	0.000248456	-0.469457	0.346318	-0.83942	0.142024	-0.0445312	0.954704	0.134369	0.931645
4931414P19Rik	0.0707981	0.90223	0.370952	0.510344	0.370942	0.221729	0.312012	0.489881	-0.0681151	0.935517	-0.117226	0.809703	0.010809	0.992246
4931415C17Rik	-0.603251	1	0.0756342	1	-0.0061927	1	0.26164	1	0.148328	1	0.32283	1	0.0609444	1
4931417E11Rik	0	1	0	1	0	1	0	1	0	1	-0.527642	1	0	1
4931419H13Rik	-1.77553	1	-0.946321	1	0	1	-0.902182	1	-1.36277	1	0	1	-0.0732639	1
4931422A03Rik	-0.951147	1	0	1	0	1	-0.32512	1	-0.126194	1	-0.527642	1	-0.0732639	1
4931423N10Rik	-0.00959633	1	-0.534117	1	-0.884648	1	-0.174255	1	-0.13006	1	0.505689	1	-0.554159	1
4931428F04Rik	0.455248	0.47608	-0.0873973	0.916904	-0.487186	0.133483	0.0365383	0.952386	0.258319	0.621139	0.22318	0.632606	-0.0125875	0.992311
4931428L18Rik	-2.19636	1	-0.946322	1	-0.456428	1	0.566225	1	0.581872	1	-0.939029	1	0.276001	1
4931429L15Rik	-1.35792	1	-1.48085	1	-1.04925	1	-3.0694	1	0.0204813	1	-0.166978	1	-0.205209	1
4931429P17Rik	-0.951147	1	-1.01501	1	0.469257	1	-1.47925	1	0	1	-0.166978	1	-0.0732639	1
4931431B13Rik	-0.951147	1	0	1	-0.525116	1	0.219282	1	-0.538387	1	-0.888311	1	0	1
4931431C16Rik	0.089489	0.925348	1.02859	0.197145	-0.990054	0.0329972	0.0488849	0.944602	0.0684372	0.937145	-0.139125	0.796528	0.18368	0.865822
4931440F15Rik	0.209816	0.862021	-0.83573	0.547848	-0.0445202	0.960282	0.642877	0.545301	0.812644	0.559543	-0.532068	1	-0.25808	0.926387
4931440J10Rik	-1.04063	1	0.508064	1	0.358219	0.808857	-0.190235	1	-0.737565	1	-0.314608	1	-0.426855	1
4931440P22Rik	0.744849	0.486427	1.35547	0.375398	2.19107	0.0330414	0.150937	0.938459	0.274687	1	0.00781455	1	-0.22785	1
4932411K12Rik	0	1	-0.946322	1	0	1	-0.325114	1	1.58511	1	0.871286	1	0.879096	1
4932411N23Rik	-0.95115	1	-0.0401435	1	-0.525116	1	-0.32512	1	0	1	-0.115447	1	-0.96635	1
4932412D23Rik	-0.951147	1	-0.121923	1	-0.937311	1	-1.52542	1	-0.126194	1	-0.218506	1	0.275828	1
4932413F04Rik	-0.951157	1	0.516921	1	-0.392516	1	-0.325115	1	-0.950582	1	-0.115447	1	-1.84827	1
4932414J04Rik	0	1	-1.01501	1	0.36797	1	0	1	0.325679	1	0.245222	1	-0.96635	1
4932414N04Rik	-0.538954	1	-0.121923	1	-0.0442249	1	-1.73096	1	-0.130066	1	0.988455	1	0.559153	1
4932415D10Rik	0	1	-0.946321	1	-0.937311	1	-0.73732	1	-0.538396	1	0.60589	1	0.715899	1
4932415M13Rik	0.432384	1	-1.01501	1	0.0327192	1	-0.489987	1	0	1	0.245222	1	-0.96635	1
4932416K20Rik	0	1	-0.121923	1	0.36797	1	-0.902185	1	-0.538387	1	-0.888311	1	-0.554158	1
4932422M17Rik	-0.300646	0.492803	0.177682	0.764805	0.269574	0.486225	-0.198306	0.654932	-0.0289505	0.967258	-0.173471	0.650629	0.00774363	0.994814
4932429P05Rik	0	1	0	1	0.36797	1	-0.489987	1	-0.538387	1	0	1	0	1
4932430I15Rik	-0.103986	1	0.0909606	1	-0.567974	1	-3.39531	1	-0.974402	1	-1.39584	1	-0.622866	1
4932431L22Rik	0	1	0	1	0	1	0	1	0	1	0	1	0	1
4932431P20Rik	-2.00136	1	-2.73101	1	2.02228	1	-0.325114	1	-0.538396	1	-0.303733	1	1.26429	1
4932435O22Rik	-0.390954	1	-1.35239	1	0.441473	1	-2.37223	1	-2.0384	1	-1.2279	1	-0.691878	1
4932438A13Rik	-0.0451813	0.806203	-0.420648	0.0603905	0.168638	0.105318	0.200682	0.0473006	0.0593465	0.749207	-0.212572	0.0836501	-0.0791929	0.857782
4932438H23Rik	-0.15932	1	0.206481	1	-1.2404	1	0.378614	1	2.23609	1	0.437679	1	1.08171	1
4932441J04Rik	-0.589342	1	-0.867113	1	-1.15923	1	-0.421997	1	0.262989	1	-0.89378	1	-1.76742	1
4932442E05Rik	-0.317854	0.492257	0.0755228	0.926613	-0.213654	0.631545	-0.227549	0.644114	-0.403379	0.325014	-0.185424	0.676715	-0.846737	0.0850832
4932443L11Rik	-0.692473	0.200826	-0.450618	0.5108	-0.749857	0.148118	-0.440368	0.311353	-0.00258608	0.998247	0.462201	0.231325	0.112413	0.919256
4932702P03Rik	-0.776132	0.339102	-1.04724	0.33038	-0.603004	0.371862	-0.246812	0.830736	0.76757	0.40829	0.314525	0.759192	0.167183	0.944782
4933400A11Rik	-1.03768	1	-0.456695	1	-0.655363	0.623536	-1.10623	1	0.431527	1	-1.27515	1	-0.557741	1
4933400C23Rik	-0.538954	1	0.885676	1	-1.50333	1	-0.73732	1	-1.78261	1	-0.115447	1	-0.215323	1
4933400F21Rik	-0.601889	1	-0.413332	0.807048	0.162454	0.91033	-0.287716	1	0.114937	1	-1.11637	1	0.662181	1
4933400L20Rik	-1.78363	1	0	1	0	1	0	1	-1.36277	1	0	1	0	1
4933401B06Rik	0	1	0	1	0	1	-0.489987	1	-0.538387	1	0	1	-0.0732639	1
4933401H06Rik	-0.849422	0.199379	-0.768754	0.513681	2.42678	0.0771517	-0.628152	1	-1.12798	1	-0.498868	1	-2.08381	1
4933401J01Rik	0	1	0	1	-0.525116	1	-1.47925	1	-0.538387	1	0	1	0	1
4933402C05Rik	0	1	0	1	0	1	0	1	0	1	0	1	-0.554158	1
4933402C06Rik	0	1	0	1	-0.525116	1	-0.489987	1	-0.538387	1	0	1	-0.96635	1
4933402D24Rik	-0.491615	1	-2.03218	1	-1.27313	1	-0.325115	1	0.281703	1	0.245222	1	0.338929	1
4933402E13Rik	-0.951156	1	-1.01501	1	-0.0442249	1	-0.737317	1	-0.126194	1	0.193693	1	-1.44725	1
4933402J07Rik	-1.36335	1	-1.01501	1	0.36797	1	-0.73732	1	-0.126194	1	-0.218505	1	0.338929	1
4933402J10Rik	0	1	-1.01501	1	0	1	0.0870815	1	-0.126194	1	0	1	-0.0732639	1
4933402J15Rik	-1.36971	1	-0.121923	1	-1.25844	1	0.526121	1	0.37607	1	-0.527642	1	0.338929	1
4933402N03Rik	0	1	0	1	0.36797	1	0.0870815	1	0	1	-0.115447	1	-0.0732639	1
4933402N22Rik	0	1	0	1	0	1	0	1	0	1	0	1	0	1
4933403L11Rik	-0.538954	1	0.0666438	1	1.55632	1	-0.902182	1	-0.511544	1	-0.939845	1	0.338929	1
4933403O08Rik	0	1	0	1	0	1	0	1	0	1	0.245222	1	0	1
4933404G15Rik	0	1	0	1	0.36797	1	-1.47925	1	-0.538387	1	0	1	0	1
4933404I11Rik	-1.77553	1	0	1	0	1	-1.47925	1	0	1	-0.527642	1	-0.96635	1
4933404K08Rik	-0.951158	1	-0.534117	1	0.469381	1	-1.89145	1	0	1	0	1	-0.0732639	1
4933404K13Rik	0	1	-1.01501	1	0	1	0	1	0	1	-0.888311	1	0	1
4933404O12Rik	2.30061	0.0616225	-0.33756	0.747289	-0.183395	0.748295	-0.221054	0.818198	0.164938	0.864758	0.0610317	0.955406	0.260965	0.845372
4933405D12Rik	-1.82836	1	0.292785	1	-2.07188	1	0.327725	1	0.616456	1	0.782132	1	0.613325	1
4933405E24Rik	-0.951147	1	0	1	0	1	-1.89145	1	-0.538387	1	-0.115447	1	-0.0732639	1
4933405L10Rik	-1.37099	1	0.454423	1	0.36797	1	-1.77607	1	-1.77497	1	-0.888311	1	-0.0732639	1
4933405O20Rik	-3.2575	1	-1.01501	1	-0.0442249	1	0	1	0	1	-0.115447	1	-0.55416	1
4933406B15Rik	0.514577	1	0.516312	1	-1.81122	0.0615647	-0.710272	1	-0.765029	1	-0.998138	1	-0.367447	0.857931
4933406B17Rik	-0.733951	1	-0.534117	1	0.41683	1	0.912434	1	-0.538387	1	0.193693	1	0.194754	1
4933406C10Rik	0.894881	1	0.991405	0.618996	0.527114	0.663691	0.213991	0.903423	-0.770069	0.600036	-0.659755	1	-0.899897	1
4933406D12Rik	0	1	0	1	0	1	-0.489987	1	0	1	0	1	0	1
4933406F09Rik	0	1	0	1	0	1	0	1	0	1	0	1	0	1
4933406G16Rik	-0.486602	1	0	1	-0.525116	1	0.0870815	1	-0.0871833	1	0.960463	1	-0.96635	1
4933406I18Rik	0.169557	1	0.892532	1	-0.525468	0.654976	-0.121402	0.939915	0.757622	0.61453	-0.322642	0.808743	0.0877497	0.976194
4933406J09Rik	-1.01752	0.358411	0.143059	0.936427	2.81886	0.00990218	-0.51604	1	-0.172759	1	1.53213	1	-0.141969	1
4933406J10Rik	-2.19705	1	-0.534117	1	0.0470417	1	0.796305	1	-1.05752	1	-0.527642	1	-2.09848	1
4933406K04Rik	-0.951147	1	0	1	-0.525116	1	0	1	0	1	-0.115447	1	-1.44725	1
4933406L23Rik	-1.78491	1	-0.471578	1	-0.727202	1	-0.881335	1	-0.951761	1	-0.166978	1	-1.36501	1
4933406M09Rik	-0.538954	1	-0.534117	1	0.447364	1	-0.902182	1	-0.472887	1	-0.939846	1	-1.03506	1
4933406P04Rik	-0.471276	0.554199	-0.0804849	0.943828	0.478225	0.476384	0.0651071	0.942744	-0.245503	0.824202	0.255021	0.729854	-0.492855	0.709156
4933407E24Rik	0.407691	1	0.311443	1	1.58662	1	0.260263	1	-0.302648	1	-0.277095	1	-2.47155	1
4933407I05Rik	-0.538954	1	0	1	0	1	-1.89145	1	0	1	0	1	0	1
4933407I08Rik	0	1	0	1	0	1	0	1	0	1	0	1	0	1
4933407K13Rik	-0.0145393	0.986277	0.425724	0.519284	0.698079	0.0625291	0.173989	0.814864	0.439911	0.551624	0.228187	0.662544	0.168625	0.88946
4933407L21Rik	-0.951147	1	0.373598	1	-0.0442249	1	-0.737317	1	-0.126194	1	0	1	-0.622868	1
4933408A14Rik	0	1	0	1	0	1	-1.47925	1	0	1	0	1	0	1
4933408B17Rik	1.72921	1	-0.206802	0.887818	-0.395388	0.564112	-0.42916	0.732342	0.540106	0.581838	-0.321646	0.672262	0.238879	0.892368
4933408J17Rik	0.0438747	1	-0.0979298	1	-0.725749	1	-0.772746	1	-0.124458	1	0.193692	1	0.493128	1
4933408N05Rik	-1.37147	1	0.0916061	1	0	1	-0.902185	1	-0.261839	1	-0.527642	1	-1.03506	1
4933409D19Rik	0	1	0.0274964	1	-0.525116	1	-0.489987	1	-0.538396	1	-0.888311	1	0.744828	1
4933409F18Rik	0	1	0	1	0	1	0	1	-0.538387	1	0	1	0	1
4933409G03Rik	-0.865635	1	-0.121923	1	-0.456427	1	-1.89145	1	-0.53839	1	-0.115447	1	-0.0732639	1
4933411E02Rik	0	1	0	1	0	1	0	1	0	1	0	1	-0.96635	1
4933411E06Rik	0	1	-1.01501	1	0.36797	1	0	1	-1.36277	1	0	1	-0.96635	1
4933411E08Rik	-0.951147	1	-1.01501	1	-0.456427	1	-1.31439	1	-0.126194	1	-1.3267	1	-0.96635	1
4933411G06Rik	0	1	-0.534117	1	0.36797	1	-1.47925	1	0	1	0	1	-0.554158	1
4933411K16Rik	-0.318601	1	-0.0134447	1	0.634067	0.517073	-0.241226	0.883371	0.726164	0.613595	0.257763	0.80298	-0.0931434	0.970471
4933411O13Rik	0	1	0	1	0.36797	1	0	1	0	1	0	1	0	1
4933412A08Rik	-0.224147	0.752152	-0.62535	0.363226	-1.05904	0.0811447	-0.195538	0.797851	-0.205525	0.813837	0.135226	0.859433	-0.160633	0.918447
4933412E12Rik	1.51128	0.169995	1.2743	0.283061	-0.0684944	0.945273	-0.333125	0.734077	-0.0200804	0.988906	-0.0478408	0.952101	-0.252508	0.859773
4933412E24Rik	0	1	-1.01501	1	-0.525116	1	0	1	-0.538387	1	-0.527643	1	-0.0732639	1
4933412L11Rik	-1.36822	1	-2.79956	0.0172054	-2.04533	1	0.507281	1	0.247212	1	-1.8173	1	0.214557	1
4933412O06Rik	-0.951147	1	0.311443	1	1.54086	1	0.627327	1	-0.535127	1	-0.527642	1	-0.0732639	1
4933413C19Rik	0.0695481	0.933342	0.0202211	0.978639	-1.13362	0.00239608	0.17199	0.846969	-0.730983	0.30151	-0.310583	0.611731	-0.545345	0.511169
4933413J09Rik	0.196801	0.927858	-0.486652	1	-0.958517	0.386167	0.688639	1	0.0219977	1	0.242515	1	0.407357	1
4933413L06Rik	-0.951147	1	-0.534117	1	-0.937311	1	0	1	-0.950584	1	0.245222	1	-0.554158	1
4933414I15Rik	0	1	0	1	0.36797	1	-0.489987	1	0.281836	1	-0.888311	1	-0.96635	1
4933415A04Rik	0.225841	1	1.82655	1	-0.358419	0.746174	1.1909	1	-1.82495	1	-0.715078	1	-1.36226	1
4933415F23Rik	1.07879	1	-0.203148	1	1.38067	1	1.64422	1	1.17905	1	0.143879	1	0.33308	1
4933415J04Rik	-0.951147	1	0	1	-0.937314	1	-1.89145	1	0	1	-0.115447	1	0.338929	1
4933416C03Rik	-1.36334	1	-0.121923	1	-0.937311	1	0.0870815	1	0	1	-0.527642	1	0.338929	1
4933416E03Rik	-1.78375	1	-1.84868	1	1.77511	1	0.680451	1	0.312596	1	0	1	-0.141969	1
4933416E14Rik	-0.163494	1	0	1	0	1	-1.47925	1	0.344339	1	0	1	0	1
4933416I08Rik	-0.951147	1	0	1	0	1	0	1	-1.36277	1	0	1	0	1
4933416M07Rik	-0.976623	0.152647	-0.927634	0.120404	0.595493	0.382405	-0.675796	0.428105	0.444069	0.711609	0.579756	0.480908	0.821484	0.675316
4933416O17Rik	0	1	-1.4272	1	-0.0442249	1	0	1	0	1	-0.888311	1	0	1
4933417A18Rik	-0.538954	1	-1.4272	1	-0.456427	1	-1.47925	1	-1.75434	1	0.193692	1	0.338929	1
4933417C20Rik	-0.121118	0.85927	0.0750556	0.954455	0.154724	0.807327	0.0971363	0.928271	0.106706	0.934028	0.328268	0.616498	-0.0870678	0.954978
4933417D19Rik	-1.26094	1	-0.483653	1	-0.171293	0.896463	-0.126929	1	-0.0530085	1	0.10173	1	-0.0200296	1
4933417E11Rik	-0.555059	1	0.373955	1	0.105943	1	-2.45194	1	0.197069	1	-0.578832	1	-0.14197	1
4933417G07Rik	-0.173878	1	-0.808684	1	-0.366124	0.785831	-0.844978	1	-1.02278	0.371588	0.479445	1	0.811638	1
4933417O13Rik	0.286653	1	-0.459049	1	-0.260758	1	1.63848	1	0.332435	1	0.423826	1	0.935129	1
4933421A08Rik	1.5391	1	0.0414538	1	0.895064	1	-2.08125	1	-0.538395	1	0.245222	1	0	1
4933421D24Rik	0.95243	1	-0.783109	0.575032	0.137881	0.883349	-0.653601	0.535078	-0.257557	0.885247	-0.963218	1	-0.451557	0.829651
4933421I07Rik	-2.18066	1	-0.121923	1	0.36797	1	0	1	-0.538387	1	0	1	-0.0732639	1
4933421O10Rik	0.439392	0.324899	0.813367	0.067428	0.741817	0.00726636	0.220748	0.60269	0.276109	0.556367	0.313008	0.388553	0.0544086	0.954539
4933422A05Rik	1.13187	1	1.1241	1	-0.560601	0.683025	1.14753	1	-0.950596	1	0.463357	1	-1.08807	1
4933423L19Rik	-0.538954	1	0	1	0.36797	1	0.0870815	1	-0.538387	1	-0.527642	1	-0.0732639	1
4933423P22Rik	0.279665	1	-0.932499	0.566472	-0.280106	0.758853	-0.367576	0.728336	0.0552957	0.97796	-1.1505	0.14876	0.316536	0.897824
4933424G06Rik	-0.872503	1	0.31506	1	-1.6618	0.215486	-0.32512	1	-0.538387	1	-0.218504	1	-1.45868	1
4933424H11Rik	0	1	0.373598	1	-0.456427	1	-1.47925	1	-1.36277	1	-0.888311	1	-0.96635	1
4933424L21Rik	-0.951147	1	-1.01501	1	-0.456427	1	0.840523	1	-0.126194	1	-0.939846	1	-1.03506	1
4933424M12Rik	-0.194334	1	0.127591	1	0.36797	1	-0.489987	1	-0.538387	1	0	1	-0.141969	1
4933424N20Rik	0.109053	1	-1.35243	1	1.76103	1	0.0870815	1	-0.950597	1	0	1	-0.96635	1
4933425B07Rik	-1.36334	1	-1.3523	1	1.77511	1	-1.89145	1	-1.36277	1	0	1	-0.141969	1
4933425D22Rik	-0.951147	1	-0.453244	1	0.477145	1	-2.41529	1	-1.36278	1	-0.704354	1	-1.94353	1
4933425L06Rik	-0.218642	1	1.08102	1	-0.937311	1	0	1	0	1	-1.36503	1	0	1
4933425M03Rik	-0.475996	1	-2.45037	1	2.3076	1	-0.0568758	1	0.157853	1	0.93057	1	0.996706	1
4933426K07Rik	-0.711079	1	-0.294754	1	-0.783629	0.54593	-1.13647	1	1.2789	1	-0.000744108	1	-0.467882	1
4933427D06Rik	-0.750016	1	-0.0913987	1	-0.806236	1	-0.611484	1	-0.950594	1	-0.035325	1	-0.14197	1
4933427D14Rik	-0.265328	0.235793	-0.0627914	0.835117	0.182655	0.337926	0.0177925	0.960992	-0.12598	0.714085	-0.0957323	0.766991	-0.0278971	0.973892
4933427E11Rik	-0.553105	1	-1.77248	1	-0.788661	1	-0.20631	1	-0.616033	1	0.10805	1	0.234813	1
4933427E13Rik	-1.77553	1	0	1	0	1	-1.47925	1	-0.950582	1	0.245222	1	0	1
4933427G23Rik	-0.274377	0.744205	0.341184	0.769606	-0.770092	0.191137	-0.284245	0.789607	0.292562	0.789128	0.509645	0.574631	-0.0252931	0.991272
4933427I04Rik	-0.951147	1	-0.121923	1	0	1	-1.47925	1	-0.538387	1	0	1	0.27592	1
4933427I22Rik	-1.36334	1	-1.4272	1	-0.937311	1	-0.489987	1	0	1	0.245222	1	0.758256	1
4933427J07Rik	-1.77553	1	-0.121923	1	0	1	-0.489987	1	-0.538387	1	0	1	-0.0732639	1
4933428C19Rik	-0.951147	1	0	1	0	1	-0.489987	1	-0.538387	1	0	1	0	1
4933428G20Rik	-1.15057	0.0832282	-1.27981	0.0595202	-0.0135589	0.986883	-0.414606	0.640844	-0.445824	0.590695	-0.0587322	0.951737	-0.349859	0.806329
4933428M09Rik	0	1	-0.121923	1	-0.525116	1	-0.489987	1	0	1	-0.115447	1	0	1
4933428P19Rik	-0.606292	0.567526	0.264157	0.824626	-1.26687	0.024388	-1.04203	0.0562793	-0.232974	0.812548	-0.309966	0.665545	0.996559	0.261849
4933429H19Rik	-1.50221	0.0947167	-0.124239	0.94431	-1.90912	0.0352784	-0.443293	0.677376	-0.190988	0.892627	-0.0314066	0.97883	0.358473	0.85232
4933429O19Rik	0	1	0	1	-1.72929	1	-0.73732	1	0.599566	1	-0.527642	1	0	1
4933430A20Rik	0	1	-0.121923	1	0.36797	1	-0.90219	1	0	1	-0.888311	1	-0.554158	1
4933430H06Rik	0	1	0	1	-0.525116	1	-1.47925	1	-1.77497	1	0	1	0	1
4933430H16Rik	0	1	-1.01501	1	-0.525116	1	-0.489987	1	0	1	0	1	-0.96635	1
4933430I17Rik	-0.635912	1	1.69469	1	0.0493833	1	0.252949	1	0.573756	1	-0.148036	1	-0.702152	1
4933430L12Rik	-1.12385	0.271552	-2.08507	0.091267	1.56118	1	-0.476013	1	0.120509	1	1.42791	1	0.351023	1
4933430M04Rik	-0.455937	0.707076	-0.911957	1	2.45216	0.0950321	-0.0119425	1	0.946044	1	1.98582	1	0.317671	1
4933430N04Rik	-0.951147	1	0	1	0.36797	1	0	1	0	1	0	1	0	1
4933431C10Rik	-1.79763	1	-0.210139	1	-1.14451	0.293629	-0.928742	1	-0.744277	1	-1.00628	1	-0.274186	1
4933431E20Rik	-0.300723	0.547616	-0.159168	0.845357	1.58552	0.000143007	-0.281319	0.667075	0.278907	0.660413	0.428204	0.217814	0.0996436	0.921551
4933431G14Rik	-0.725942	1	-1.03354	1	-0.281952	0.84679	-0.68342	1	-0.171885	1	0.0452657	1	-0.501565	1
4933431J24Rik	-0.951156	1	-0.946323	1	0.958516	1	-0.902183	1	0	1	-0.115447	1	-0.96635	1
4933431K14Rik	-0.36719	0.703826	0.692637	0.470158	-0.679991	0.232548	-0.414781	0.631339	0.415512	0.661843	-0.0946832	0.901325	-0.326533	0.801299
4933431K23Rik	-0.26627	0.828686	0.117518	0.93982	0.156044	0.885868	-0.0921534	0.952104	-0.0186703	0.993387	0.00755708	0.995348	0.136271	0.943379
4933431M02Rik	-1.36334	1	0	1	-0.525116	1	-1.10184	1	-0.950581	1	0.193693	1	0.152331	1
4933432G23Rik	-1.77553	1	-1.42721	1	0	1	-0.489987	1	-0.538387	1	-0.527642	1	-0.0732639	1
4933432I03Rik	-2.00724	0.00768938	-2.51826	0.00587166	-1.93498	0.0731465	0.0893087	1	0.864979	1	-0.474218	1	1.96788	1
4933432K03Rik	0	1	0	1	0	1	-1.47925	1	0	1	0	1	0	1
4933433F19Rik	0	1	0	1	0	1	0.160116	1	0	1	0	1	0	1
4933433G08Rik	-0.951147	1	0	1	0.36797	1	-0.489987	1	-0.538387	1	-0.527642	1	-0.0732639	1
4933433G15Rik	-0.334629	0.714312	-0.45173	0.779274	-1.20212	0.162525	0.669446	0.518173	0.39813	0.795475	-0.340605	1	-0.475791	0.79568
4933433G19Rik	-0.611641	0.535597	0.394827	1	-0.632255	0.381793	0.197229	0.86632	0.119739	0.946171	0.634806	0.453926	-0.0948342	0.969495
4933433N18Rik	0	1	0	1	0	1	0	1	0	1	0	1	0	1
4933434E20Rik	0.205023	0.288579	0.395468	0.0398809	0.200332	0.240855	0.248401	0.145182	-0.0944021	0.719538	-0.0594716	0.76937	-0.0694299	0.898961
4933434M16Rik	0	1	-1.01501	1	0	1	0	1	-0.950581	1	-0.115447	1	-0.0732639	1
4933435F18Rik	0.365544	1	0.454423	1	0.427239	1	-1.31439	1	-0.950583	1	0	1	-0.0732639	1
4933435G04Rik	-2.55754	0.0914492	-0.900233	1	-0.391027	1	-1.41773	1	0.610064	1	0.441681	1	-1.11792	1
4933436E23Rik	-1.36334	1	0	1	0	1	-1.47925	1	0	1	0	1	-0.0732639	1
4933436F18Rik	-1.77553	1	-0.534118	1	0	1	0	1	0.268213	1	0	1	0	1
4933436H12Rik	-1.36335	1	-0.121923	1	0.469272	1	-1.47925	1	-1.36277	1	0.193692	1	-0.0732639	1
4933436I01Rik	0	1	0	1	0	1	0	1	-0.950583	1	0	1	0	1
4933436I20Rik	-0.967755	1	0	1	0.477505	1	-0.489987	1	-0.126194	1	-0.115447	1	-0.0732639	1
4933436N17Rik	-0.951147	1	-0.121923	1	-0.525116	1	-0.134406	1	0	1	-0.115447	1	0	1
4933436P19Rik	0.228402	1	-1.83196	1	-0.880422	1	-0.295148	1	0	1	0.60589	1	-0.554159	1
4933437G19Rik	-0.985589	0.314846	-0.971957	0.311638	0.702357	0.426717	0.352385	1	-0.525761	1	0.388729	1	0.846911	1
4933438A12Rik	1.01331	1	-0.121923	1	1.42855	1	-0.489987	1	0	1	0	1	0	1
4933438B17Rik	-2.79654	1	0	1	-2.06742	1	-2.64426	1	-0.538387	1	-0.939838	1	-1.44725	1
4933438K21Rik	0	1	-0.121923	1	0	1	0	1	-0.538387	1	-0.888311	1	0	1
4933439C10Rik	0.228315	0.692796	0.545598	0.409578	-0.470339	0.143885	-0.486028	0.163907	-0.197386	0.757067	-0.65585	0.0259806	-0.436965	0.481748
4933439J24Rik	0	1	-1.01501	1	-0.0442268	1	-0.902182	1	-1.77497	1	0	1	0	1
4933439K11Rik	-0.458139	1	0.0157575	1	1.75751	1	0.397743	1	-0.967609	1	-0.106547	1	-1.44725	1
4933439N06Rik	-0.951147	1	0	1	0.808399	1	-1.47925	1	0	1	-0.115447	1	0.338929	1
4933439N14Rik	0	1	-0.121923	1	0.36797	1	0	1	-0.126194	1	0	1	-0.0732639	1
4933440J02Rik	-0.95116	1	-0.946322	1	0	1	-0.489987	1	-0.538387	1	0.245222	1	0.338929	1
4933440M02Rik	0.188445	1	-0.0222981	1	0.0644872	1	0.112303	1	-0.568191	1	0.193693	1	-0.141969	1
4933440N22Rik	-0.0225717	0.964107	-0.237511	0.591921	-0.940483	2.7344e-06	-0.453168	0.0562793	-0.301885	0.455539	0.113739	0.707217	0.121075	0.862513
5031410I06Rik	0	1	0	1	0	1	0	1	0	1	0	1	0	1
5031415H12Rik	-0.597076	0.51412	-0.575038	0.673268	-0.819878	0.309317	-0.229675	0.861992	-0.487545	0.808156	0.761145	1	-0.207923	1
5031425E22Rik	-0.632979	0.182467	0.0272834	0.9712	0.0633456	0.885546	-0.164843	0.803533	-0.125351	0.86394	-0.125019	0.814305	0.0775881	0.94807
5031425F14Rik	0.685243	1	0.722362	1	-0.937311	1	-0.587296	1	1.34278	1	0.760182	1	1.1189	1
5031434C07Rik	-1.08556	0.344945	-0.704993	0.613213	-0.949523	0.319558	0.0508578	0.973336	-0.0311915	0.988048	-1.88115	0.0221579	-0.0263536	0.991721
5031434O11Rik	0.829285	0.387177	0.0312413	0.978138	1.14203	0.0494626	-0.638357	0.307747	0.766924	0.320023	-0.191668	0.73958	0.0717764	0.961864
5031439G07Rik	-0.296146	0.0236947	-0.367667	0.00172073	-0.345339	0.0012919	-0.227901	0.0556367	-0.255814	0.0922137	-0.225016	0.0675013	-0.197174	0.216749
5033403F01Rik	0.557154	1	0.754005	1	1.88678	1	0.106903	1	0.619282	1	0.104814	1	2.35841	1
5033403H07Rik	0	1	-0.534117	1	0.36797	1	0	1	-1.34912	1	0	1	-0.0732639	1
5033404E19Rik	-2.23879	1	-0.946322	1	0.830286	1	0.680451	1	-0.126194	1	0	1	-0.0732639	1
5033406O09Rik	-1.5927	1	-1.1233	0.307099	-0.376775	0.825317	-1.34852	1	-0.0407505	1	-0.0619316	1	0.72241	1
5033417F24Rik	-0.660567	0.329321	-0.351592	0.741871	0.625731	0.343026	0.202455	0.796001	0.695223	0.377819	-0.00303269	0.997382	0.229709	0.8579
5033421B08Rik	1.59413	0.152961	-0.630728	0.63268	0.102674	0.904816	-0.0646457	0.950827	0.815124	0.206637	-0.31229	0.585469	0.284006	0.822172
5033423K11Rik	-0.951147	1	-0.946322	1	0.890437	1	-0.32512	1	0	1	-0.527642	1	-1.03506	1
5033424D13Rik	-0.513222	1	-0.337278	1	1.9933	1	-0.737318	1	-0.535087	1	0.526021	1	0.188781	1
5033425B01Rik	0.0255264	1	1.43869	1	0.476989	1	0	1	-0.126194	1	0.139139	1	1.15724	1
5033426E14Rik	0	1	0	1	0	1	0	1	-1.36277	1	-1.30051	1	-0.96635	1
5033426O07Rik	-1.36334	1	1.06454	1	0.476989	1	-1.47925	1	-0.538387	1	-1.30051	1	-0.96635	1
5033428I22Rik	-1.76573	1	0.798751	1	-0.880717	1	-0.737317	1	0.137487	1	-2.15965	1	-0.318958	1
5033430I15Rik	0.564501	1	-0.481415	0.784227	0.105508	0.923875	0.276495	0.859644	-0.425757	1	0.525765	1	-0.0605016	0.987324
5330406M23Rik	0.209842	0.677963	-0.227486	0.63054	-0.640612	0.0241723	-0.0124769	0.980714	0.216008	0.618832	-0.954878	2.52534e-10	-0.20469	0.687488
5330409N07Rik	-0.95116	1	-1.28165	1	-0.0766306	1	-0.254761	1	0.950729	1	-0.166977	1	-0.0732639	1
5330411J11Rik	-1.36334	1	-0.121923	1	0.416902	1	0	1	0	1	-0.888311	1	0	1
5330411O13Rik	-0.322963	1	-0.946312	1	-1.73271	1	-1.67149	1	0.82914	1	0.138167	1	1.82966	1
5330413D20Rik	0	1	0	1	0	1	0	1	0	1	0	1	0	1
5330413P13Rik	-1.32527	1	1.23406	1	0.462029	1	0.0534422	1	-0.126194	1	0	1	0.745424	1
5330416C01Rik	2.30632	1	1.7405	1	-1.66412	0.0391198	-0.271896	0.845077	1.27103	0.214785	0.463895	0.662926	0.0426625	0.989839
5330417C22Rik	-0.863657	0.117674	-0.247399	0.873964	2.04943	0.00982556	-0.590834	0.693066	0.196168	1	1.12157	1	-0.262214	1
5330417H12Rik	-0.744185	0.616047	-0.744242	0.583402	1.74847	0.251917	-0.455588	0.755707	-0.549291	1	0.746781	1	0.581122	1
5330425B07Rik	-0.100019	1	1.9689	1	-0.0404946	1	1.02138	1	0.438305	1	-0.276803	1	0.338929	1
5330426L24Rik	-0.0674255	1	-0.946323	1	0.861484	1	-0.902182	1	-0.950583	1	0.60589	1	-0.0732639	1
5330429C05Rik	-2.18066	1	0	1	0	1	0	1	0	1	0	1	0	1
5330431K02Rik	0.966819	0.54249	0.796746	0.397217	-1.20873	0.0166946	-0.250321	0.814944	0.141462	0.893281	-0.994956	0.0298439	-0.720912	0.387689
5330434G04Rik	-0.951157	1	0	1	-0.0442249	1	-1.30652	1	-0.126194	1	-0.579177	1	0	1
5330437M03Rik	-1.83771	1	-1.01501	1	0.0629956	1	-1.79787	1	-0.538387	1	0.245222	1	0.758355	1
5330438D12Rik	0.0630424	0.955655	0.447104	0.694632	0.65742	0.359629	-0.24994	0.825074	0.477676	0.70288	-0.271906	0.765136	-0.356153	0.873603
5330438I03Rik	1.66603	1	2.78945	1	-1.19598	0.130005	-0.156178	0.900195	0.000376505	0.999888	0.737586	0.591729	0.184071	0.950361
5330439A09Rik	-0.951147	1	0	1	0.975952	1	-2.57138	1	1.43182	1	0.193693	1	-0.554158	1
5330439B14Rik	-0.0965167	1	0.526939	1	-0.82497	0.427955	0.983378	0.327798	0.608561	0.61453	-0.452964	1	-0.786783	0.614675
5330439K02Rik	1.27247	1	0.0845036	1	1.53371	0.139686	-1.22196	1	2.07121	1	-0.0947979	1	-0.361605	1
5330439M10Rik	-0.951147	1	0	1	0	1	-1.47925	1	0	1	-0.888311	1	0	1
5430400D12Rik	-1.09513	0.359265	-0.640161	0.558081	0.320308	0.763272	0.91509	1	0.360349	0.826269	-0.196832	1	0.491963	0.774817
5430401F13Rik	0	1	0	1	0	1	-1.47925	1	0	1	0	1	0	1
5430401H09Rik	-0.538954	1	-0.121923	1	0.826848	1	0.154201	1	0.876759	1	1.31422	1	-0.141969	1
5430402E10Rik	0	1	0	1	0	1	0	1	0	1	0	1	0	1
5430402O13Rik	0.886686	1	0.717	1	-0.748063	0.514544	-0.880684	0.411944	0.164289	0.934429	0.401561	1	0.521506	1
5430402P08Rik	0	1	-1.01501	1	0	1	-1.47925	1	0	1	0	1	0	1
5430403G16Rik	0.657893	0.247069	0.303604	0.685368	-0.0908736	0.85525	0.418223	0.410971	0.120686	0.906864	-0.618881	0.12033	-0.498136	0.459168
5430403N17Rik	-0.747464	0.583889	-0.724171	0.66126	1.41885	0.132556	1.83589	0.210738	0.892547	1	0.161277	1	1.49045	1
5430405H02Rik	0.642543	0.475388	-0.581802	0.49943	-0.195297	0.781919	-0.878432	0.113114	0.272586	0.792564	-0.021864	0.983831	0.401054	0.760232
5430414B19Rik	0.445985	0.512873	0.870553	0.182403	1.40696	0.00149058	0.561756	0.412791	0.326612	0.695657	0.30095	0.611748	0.226524	0.871802
5430416N02Rik	-0.227074	0.562385	-0.209493	0.6404	0.648193	0.0136817	-0.0745272	0.906939	0.0869048	0.908533	-0.390348	0.260941	0.12023	0.910551
5430419D17Rik	0.125824	1	-0.773584	0.646825	1.14881	0.234152	-0.0729981	1	0.265961	1	2.4336	1	0.203244	1
5430420F09Rik	-0.281883	0.482315	-0.664054	0.0109567	0.253324	0.34986	0.204576	0.658724	0.0638911	0.936497	0.0987941	0.865006	-0.133177	0.894516
5430421F17Rik	0.159269	0.865402	1.25786	0.152448	1.36965	0.0746281	-0.897828	0.0555954	-0.160494	0.875381	-0.57939	0.154082	-0.564577	0.46935
5430425E15Rik	-0.5282	1	-0.534117	1	0.36797	1	-0.215378	1	-0.538387	1	-1.20772	1	0.485592	1
5430425K12Rik	-0.705477	1	-1.46959	0.18571	-0.076337	0.963599	1.16364	1	-0.138555	1	0.515018	1	0.71288	1
5430427M07Rik	-1.39433	1	0.869477	1	0.747288	1	-1.73096	1	-1.45506	1	1.3178	1	-0.0732639	1
5430427N15Rik	-0.210889	0.857653	0.276528	0.802211	1.53897	0.0572747	-0.815308	1	0.629062	1	-1.34693	1	1.21301	1
5430427O19Rik	1.10896	0.0632085	0.353029	0.605289	-0.46217	0.49577	0.224492	0.775433	-0.0649757	0.946171	-0.717422	0.027621	-0.572596	0.23011
5430430B14Rik	-0.0868173	0.960483	-1.17591	0.478188	-0.0657902	0.947652	-0.527611	0.808309	0.861528	0.316603	-1.08992	1	-0.356876	0.839041
5430430K15Rik	0.587974	1	0.5253	1	1.96464	1	-0.861582	1	0.231919	1	0.577384	1	1.11104	1
5430431A17Rik	1.23339	1	1.58595	1	-0.177276	0.919062	0.0635739	1	-0.619241	1	-0.851176	0.402186	-0.30257	0.89985
5430433H01Rik	-0.951158	1	-0.534117	1	1.7866	1	-0.737318	1	0	1	-0.888311	1	-0.0732639	1
5430434F05Rik	-0.100498	0.762459	-0.628158	0.00238792	-0.123689	0.752467	0.139912	0.758784	0.0970495	0.835344	-0.264022	0.252259	-0.245897	0.620622
5430434I15Rik	-0.538954	1	-0.534117	1	0	1	-0.489987	1	-0.950583	1	0	1	-0.0732639	1
5430435K18Rik	0	1	0	1	0.36797	1	0	1	-0.538396	1	-0.527642	1	-0.0732639	1
5430437J10Rik	1.44692	1	1.92443	1	0.29711	0.756138	1.05271	0.0868951	0.919089	0.235495	-0.982435	0.0194091	0.7603	0.426826
5430440P10Rik	-0.0656914	1	0.0282841	1	2.07916	1	0.87093	1	-0.654745	1	-0.579175	1	0.338929	1
5530400C23Rik	0	1	0	1	0	1	0	1	0	1	0	1	0	1
5530400K19Rik	-1.90537	1	-0.889803	1	1.1412	1	-0.32512	1	-0.538397	1	-0.659867	1	-0.202787	1
5530401A14Rik	-0.951147	1	-0.121923	1	0	1	0	1	-0.538387	1	0	1	-0.96635	1
5530402G07Rik	1.41439	0.196422	1.13445	0.318029	-0.289762	0.761547	0.975599	1	-0.522899	1	0.791709	1	0.409235	1
5530601H04Rik	0.310848	0.358054	0.325542	0.413767	0.4091	0.0844129	0.172423	0.731147	-0.0943396	0.836396	-0.197944	0.524402	-0.126927	0.851462
5730403I07Rik	0.353697	1	-0.471583	1	0.528624	1	-0.325114	1	0	1	-0.166977	1	0.338929	1
5730405O15Rik	0.698611	1	0.563183	1	-0.920765	0.368285	-0.323197	0.743361	0.418011	0.681666	-0.942445	0.107007	-0.455551	0.738033
5730408A14Rik	1.50472	1	0.672535	1	-0.7143	0.639584	-0.168105	1	1.84783	1	-1.58219	1	-0.884343	1
5730409E04Rik	0.148864	0.769183	0.567263	0.10434	-0.318349	0.0838899	-0.104695	0.703068	0.251026	0.290447	0.118244	0.642902	0.150687	0.806123
5730412P04Rik	0	1	-1.01501	1	-0.525116	1	0	1	0	1	0	1	0	1
5730414N17Rik	-0.508845	1	0.535125	0.71285	-0.0638475	0.953763	-1.42381	0.134726	-0.59422	0.592951	-0.944793	0.20721	-0.595476	0.735618
5730416F02Rik	0.28915	1	-0.219386	0.917525	-1.95417	0.116627	2.00088	0.072014	0.597386	0.68913	0.196626	1	1.04016	0.534952
5730419F03Rik	1.15937	0.267595	-0.195134	0.841916	-0.550255	0.420923	-0.40295	0.488059	-0.687719	0.316603	-1.33552	0.0633088	-0.350058	0.777861
5730420D15Rik	-0.538954	1	-0.0874645	1	0.427532	1	0.288617	1	-0.950581	1	0.569103	1	1.21928	1
5730422E09Rik	-0.999809	0.338046	-0.249739	1	0.0947767	0.927771	-0.662545	0.616572	0.576292	1	-0.860722	1	-1.0689	1
5730435O14Rik	-0.538954	1	-1.52375	1	-0.884647	1	-0.185316	1	-1.36277	1	-0.527642	1	-0.14197	1
5730437C11Rik	0	1	0	1	0	1	-0.489987	1	0	1	0	1	0	1
5730455P16Rik	0.0115614	0.971536	0.426253	0.105287	0.0323409	0.855668	0.16405	0.517268	0.0534408	0.878405	-0.203976	0.150944	0.00199415	0.996746
5730460C07Rik	-1.74888	1	-1.01501	1	0.427655	1	0.643273	1	-0.538389	1	0.60589	1	1.98968	1
5730480H06Rik	0.416535	0.369871	-0.0185015	0.982001	0.253953	0.534102	0.632776	0.168798	0.24158	0.751303	0.113278	0.839789	-0.0962889	0.943239
5730488B01Rik	-1.65131	1	0	1	-0.525116	1	-1.89145	1	-0.126194	1	-0.888311	1	0.758351	1
5730507A11Rik	-0.489057	0.327423	0.293914	0.729837	-0.123368	0.844675	-0.0685318	0.938148	0.256789	0.726345	-0.431067	0.392885	-0.192391	0.876306
5730507C01Rik	-0.518313	1	0.23621	0.916127	0.872171	0.364341	0.783451	1	1.06958	1	0.943208	1	-0.508804	1
5730521K06Rik	-0.229978	0.765654	-0.37507	0.729355	-0.117809	0.861603	-0.0100832	0.991889	-0.00988063	0.995718	0.110207	0.917594	-0.27549	0.853344
5730522E02Rik	-1.77553	1	0	1	-0.525116	1	-0.902182	1	-0.121251	1	0	1	0.265461	1
5730585A16Rik	0.131046	1	0.00925589	1	-0.762643	1	0.309573	1	0.646885	1	0.467196	1	-0.404423	1
5730596B20Rik	-0.157867	1	0.54738	1	-0.278432	0.756793	-1.37445	0.0664644	0.385379	0.767461	-0.350692	0.706062	0.257304	0.903799
5830405F06Rik	-0.0994163	1	0	1	0.889793	1	-0.737321	1	-0.0405906	1	-0.624679	1	-0.207882	1
5830408C22Rik	0.860595	0.374821	0.507827	0.673618	-0.823223	0.124376	-0.254369	0.792754	-0.10481	0.918365	-0.578224	0.25044	-0.0269551	0.989052
5830411K02Rik	0	1	-1.01501	1	0	1	-0.32512	1	-0.538387	1	-1.39929	1	-0.0732639	1
5830411N06Rik	-0.193152	1	0.603786	1	-0.743997	0.441867	0.337985	0.797874	0.0881337	0.966693	-0.911564	0.181604	-0.128391	0.963181
5830415G21Rik	-0.0964718	1	0.0776478	1	-1.05236	1	-0.787078	1	-1.67306	1	-0.579177	1	-1.33155	1
5830416I19Rik	-1.36997	1	0.585352	1	-0.881258	1	1.44274	1	-0.950594	1	0	1	-1.87046	1
5830417I10Rik	0.552794	0.30407	0.3177	0.653009	0.398597	0.376021	0.237367	0.724903	-0.410385	0.578619	0.195239	0.771337	0.10881	0.943379
5830418P13Rik	-1.29041	1	-0.164976	1	-0.715124	0.67972	-0.671167	1	1.29049	1	1.02313	1	-0.761095	1
5830426I08Rik	-1.36334	1	-1.01501	1	0	1	0	1	0	1	0	1	0.338929	1
5830428M24Rik	-1.44301	1	-1.35543	1	-1.50717	0.236418	-0.847768	0.460298	-0.68728	0.647482	-0.652355	1	-0.926075	1
5830432E09Rik	0.0180573	0.98329	-1.03624	0.111951	-1.49013	0.000387592	-0.0705509	0.93699	-0.143048	0.849421	-1.17584	0.000728465	-0.16181	0.866474
5830437K03Rik	-0.951147	1	-0.121923	1	0	1	0.0870815	1	-0.126194	1	0	1	-0.96635	1
5830444B04Rik	-1.77553	1	-0.059117	1	-0.937311	1	-0.902185	1	-1.78043	1	-0.115447	1	-0.554158	1
[truncated: 52,736 more rows]

## Sheet: Tr14
gene	12 hr	12 hr (p-value)	24 hr	24 hr (p-value)	36 hr	36 hr (p-value)	72 hr	72 hr (p-value)	96 hr	96 hr (p-value)	120 hr	120 hr (p-value)	192 hr	192 hr (p-value)
0610005C13Rik	-0.966095	1	1.62142	1	-0.775376	1	-0.0494495	1	0.418807	1	-0.232901	1	-0.0574447	1
0610006L08Rik	0	1	0	1	0	1	2.2186	1	0	1	0	1	0	1
0610009B22Rik	-0.410192	0.8229	0.0892002	0.999271	-0.400803	0.926811	0.011845	0.99163	0.214321	0.651267	-0.223063	0.540209	-0.321384	0.391361
0610009E02Rik	0.0341054	0.994558	-0.147565	0.999271	-0.155043	0.995641	-0.53944	0.637177	0.224929	0.868052	-0.814913	0.160344	-0.863376	0.103971
0610009L18Rik	0.616081	0.891768	0.430723	0.999271	-0.326285	1	-0.489702	0.759741	1.54628	0.0986989	-0.722768	0.413155	0.00119648	0.999337
0610010F05Rik	-0.107066	0.96146	-0.0214925	0.999271	-0.213164	0.927818	0.23445	0.48722	-0.370144	0.137161	0.366829	0.0635411	0.152531	0.592827
0610010K14Rik	0.301762	0.903585	-0.0911804	0.999271	0.191633	0.977482	-0.711187	0.131572	0.301479	0.606429	-0.258006	0.490212	-0.339773	0.415174
0610012D04Rik	1.36327	1	0.793201	1	-0.590512	1	-0.27878	1	0.863125	1	-1.29159	1	-0.149167	1
0610012G03Rik	-0.00685544	0.996378	0.068626	0.999271	-0.23031	0.937439	0.41736	0.0811587	0.18547	0.558134	-0.0620198	0.851831	-0.353073	0.170073
0610025J13Rik	0.549274	1	0.929748	1	-0.847868	1	0.55111	1	0	1	-0.456736	1	0.667116	1
0610030E20Rik	-0.0655695	0.982561	-0.0444586	0.999271	0.290718	0.853924	-0.00607016	0.991696	-0.131323	0.730295	-0.00972527	0.976175	0.0174558	0.977244
0610031O16Rik	0	1	0	1	0	1	1.12818	1	-0.05306	1	0	1	0	1
0610033M10Rik	0.552244	1	0.833569	1	-0.323102	1	0	1	-1.93675	1	-1.38893	1	1.4915	1
0610037L13Rik	-0.0713648	0.976102	0.087922	0.999271	-0.121567	0.981353	0.0289799	0.975003	-0.059341	0.874574	-0.244892	0.284432	-0.0321603	0.935324
0610038B21Rik	-0.501038	0.960759	-0.111382	0.999271	-0.44207	1	-0.168279	0.939152	-0.14637	0.90562	0.19945	0.823622	0.836996	0.128228
0610039K10Rik	-0.439661	1	-0.393935	1	-0.170189	1	-1.64842	0.392115	1.4435	1	-0.855039	0.398274	-1.6983	1
0610040B10Rik	-0.306107	1	-0.218883	0.999271	-0.00615453	1	-0.647792	0.740005	0.31405	1	0.514662	1	0.174334	1
0610040F04Rik	0.779965	0.795132	-0.221055	0.999271	-0.65474	1	-1.64771	0.443277	-0.30147	1	-0.208527	1	-1.23106	1
0610040J01Rik	0.792958	0.760275	-0.0161609	0.999271	-0.395003	1	0.56175	0.619077	1.74215	1	0.446248	0.690852	0.541742	1
0610043K17Rik	-0.722589	1	0.608271	1	-0.245629	1	-0.324483	0.921528	1.14256	1	-0.10997	1	0.2399	1
0710001A04Rik	0.552244	1	0.352676	1	0.210669	1	2.06051	1	-1.17059	1	-0.525424	1	1.4915	1
1010001B22Rik	-0.601898	1	0.352676	1	0	1	-0.188949	1	-0.05306	1	1.7517	1	0.254921	1
1010001N08Rik	0	1	-0.128215	1	0	1	0	1	0	1	0	1	0	1
1100001I12Rik	0.552244	1	-0.128215	1	0	1	0	1	0	1	0.367661	1	1.4915	1
1110002E22Rik	0.88933	0.89703	-0.480157	0.933607	-0.46684	0.928332	-0.198762	0.740535	0.3727	0.547426	-0.68458	0.0205126	-0.00063095	0.999337
1110002J07Rik	-0.443284	0.893254	0.201958	0.999271	0.547147	0.936616	-1.32738	0.541681	0.401996	1	1.58374	1	-0.246639	1
1110002L01Rik	-0.0523821	0.99302	0.0771614	0.999271	-0.384569	0.935067	-0.389675	0.679641	0.156759	0.883714	0.197029	0.736366	0.0964913	0.908504
1110002O04Rik	0.556001	1	0	1	0	1	0.0525211	1	-0.6897	1	1.3341	1	1.92705	1
1110003F10Rik	-0.326477	1	-0.530219	1	0.471491	1	-2.09928	0.323905	-1.09503	0.318457	0.0669658	1	0.337891	1
1110004F10Rik	-0.196434	0.951672	-0.140185	0.999271	0.00790189	0.999898	-0.0558291	0.963179	-0.226454	0.610187	0.532107	0.152016	0.231467	0.574996
1110006O24Rik	0.767028	1	0.664289	1	-0.0756123	1	-0.424403	0.894001	-0.505806	1	-0.922208	1	-0.353809	1
1110008E08Rik	0	1	0	1	0	1	0	1	-1.17059	1	0.367661	1	0	1
1110008L16Rik	-0.265095	0.956369	0.110097	0.999271	0.284821	1	0.229727	0.874824	-0.046137	0.962223	0.255782	0.736323	0.0963057	0.924293
1110008P14Rik	-0.148802	0.938362	-0.0653714	0.999271	0.143996	0.972425	0.308622	0.755029	-0.929346	0.0899898	-0.275758	0.48214	-0.963565	0.0670954
1110012L19Rik	-0.409183	0.869326	0.0233702	0.999271	-0.198926	0.97971	0.165509	0.83197	-0.229734	0.689891	0.507807	0.116276	-0.119491	0.821862
1110013H19Rik	-0.735508	1	-0.603868	1	-0.152586	1	-0.789888	0.804086	0.552332	1	0.0572276	1	-0.602711	1
1110015O18Rik	0	1	0	1	-0.323102	1	1.12818	1	0	1	0.367661	1	0.65669	1
1110017D15Rik	-0.0432127	1	-0.846765	1	0.335754	1	0.552843	1	-0.824362	1	0.0160605	1	-0.211252	1
1110018N20Rik	1.05337	1	0.203999	1	-1.90348	1	0.255632	1	-0.200041	1	-1.3098	1	-0.531557	1
1110019B22Rik	-0.983331	0.631054	0.182487	0.999271	-3.02899	1	0.0606044	1	0	1	0.0437384	1	2.44314	1
1110019D14Rik	0.494072	1	-0.763821	1	-0.502501	1	0.352742	0.838093	0.22145	1	-0.577194	0.566352	-0.183188	1
1110020A21Rik	-0.62758	1	1.4294	1	-0.41037	1	-0.0532856	0.991335	1.25329	1	0.134417	1	0.298334	1
1110025L11Rik	1.57638	0.759819	-0.224401	1	-0.361052	1	1.44018	1	-4.03935	0.14254	-0.971151	0.687976	-0.594563	0.845886
1110025M09Rik	-0.0667282	0.992847	-0.589915	0.999271	0.235238	0.987854	0.0695024	0.967197	-0.215686	0.873753	0.289128	0.717138	-0.473295	0.560172
1110028F11Rik	-0.615724	1	0.625829	1	-0.846878	1	-0.524833	1	1.30768	1	1.18928	1	0.416229	1
1110028F18Rik	0	1	0.929748	1	-1.32876	1	2.2186	1	0	1	0.881866	1	0.254921	1
1110032A03Rik	0.126327	0.982561	-0.126723	0.999271	-0.219832	0.97971	-0.0689245	0.944482	0.225485	0.711417	-0.378641	0.388061	-0.340671	0.441531
1110032F04Rik	-1.61066	1	0.648073	1	-0.108948	1	0.769171	0.769337	0.254526	1	0.18692	1	-1.0619	1
1110035H17Rik	0.277045	0.96146	0.0185325	0.999271	0.409586	1	-3.13741	0.0436865	1.82546	0.224908	-2.11253	0.00628269	-1.37341	1
1110036E04Rik	0.552244	1	-0.128215	1	0	1	0	1	0	1	-0.525424	1	0.667116	1
1110038B12Rik	0.540942	0.608574	-0.348534	0.999271	0.258671	0.945034	-0.333533	0.57708	-0.0474456	0.954489	-0.168158	0.736398	-0.15024	0.819499
1110038F14Rik	0.191412	0.96146	0.0032089	0.999271	-0.235859	0.974945	0.121107	0.921528	0.151117	0.855005	0.476574	0.166795	0.108628	0.869926
1110046J04Rik	0.371126	0.930972	-0.0127792	0.999271	0.256752	1	0.233317	0.86821	0.453983	0.699669	0.0631962	0.956499	-0.186016	0.906971
1110051M20Rik	-0.139816	0.958371	-0.00986647	0.999271	-0.248134	0.937459	-1.45184	0.000178748	0.769834	0.165308	-0.766679	0.00299788	-0.421774	0.176891
1110057P08Rik	0	1	1.41064	1	-0.323102	1	-0.126876	1	-4.69314	0.0471611	-0.984771	0.70634	-3.37745	0.0110841
1110059E24Rik	-0.000611046	0.999845	-0.159115	0.999271	-0.06427	0.999673	-0.428294	0.719679	0.217048	0.781717	0.81616	0.138095	0.104732	0.914072
1110059G10Rik	-0.122146	0.97081	-0.106977	0.999271	-0.199016	0.969428	-0.230828	0.61027	0.017686	0.975984	0.135363	0.708183	-0.0129156	0.981232
1110060G06Rik	0	1	0	1	-0.323102	1	0	1	0	1	0	1	0	1
1110065P20Rik	0.123943	0.979712	0.0819761	0.999271	-0.024389	0.999846	0.643229	0.162492	0.569493	0.355352	-0.204758	0.6307	-0.145598	0.800431
1190001M18Rik	-0.139315	1	-0.188959	1	0.839144	1	-0.100465	1	-0.255865	1	0.159549	1	2.2391	1
1190002N15Rik	-0.0899078	0.982561	-0.0777543	0.999271	-0.0926381	0.992107	0.0179755	0.982421	-1.00821	0.000268232	-0.0809504	0.793928	-0.142964	0.730812
1190005I06Rik	0.157852	1	-0.32523	1	-0.769142	1	-1.40453	0.571371	-0.120599	1	-0.758306	1	-1.84483	1
1190007I07Rik	0.424269	1	-0.272275	1	0.69417	1	-2.15599	0.256356	1.17045	1	0.369224	1	-0.0864552	1
1190028D05Rik	0	1	0	1	-1.83026	1	0	1	-1.17059	1	-0.525424	1	0	1
1200007C13Rik	0.109301	0.984765	-0.157053	0.999271	0.15353	0.993158	-0.108335	0.982346	0.518073	0.714297	-0.311254	1	1.44664	1
1300002E11Rik	-0.220673	0.977539	-0.229965	0.999271	-0.151567	1	-0.0122929	0.993331	0.155203	0.841208	0.153186	0.787836	0.15421	0.831269
1300014J16Rik	0.236718	0.982561	-0.00246487	0.999271	-0.0360613	1	0.0110883	0.996047	-0.523346	0.62162	0.470138	0.66327	-0.596887	1
1300017J02Rik	1.98621	1	0.753357	1	-0.982978	1	3.09318	0.221793	-1.88139	1	-0.697537	1	1.52664	1
1500002C15Rik	-0.106861	0.980352	0.0929742	0.999271	-0.270361	0.929717	-1.6613	1.02282e-05	0.84972	0.183922	-0.488159	0.063028	-0.58436	0.0437734
1500002F19Rik	-0.029118	0.995384	-0.414429	0.999271	-0.451024	0.945034	-2.90618	0.00793628	0.236701	0.831595	-0.367534	0.621269	-1.49462	0.00727048
1500004A13Rik	0.552244	1	-0.632003	1	0.562127	1	-0.427292	1	0	1	-0.0445331	1	-0.135883	1
1500005C15Rik	0.723647	0.79526	-0.345199	0.999271	0.045768	1	-0.505959	0.799652	-0.239943	1	1.24335	1	0.00360384	1
1500009C09Rik	-0.17562	1	0.390524	0.999271	0.142496	1	2.1639	1	-1.72846	1	2.16051	1	1.55383	1
1500009L16Rik	0.185727	1	0.770114	0.999271	-0.151032	1	0.275839	0.8321	0.815888	0.454401	0.24956	0.695672	-0.402449	0.628255
1500011B03Rik	-0.0806958	0.992847	0.065944	0.999271	0.173818	0.992107	0.102587	0.939152	0.171522	0.858779	0.247537	0.755093	0.131745	0.904297
1500012K07Rik	1.13408	1	1.41064	1	-0.847868	1	2.63803	1	-1.17059	1	-2.11753	1	0.683165	1
1500015A07Rik	0.322711	0.923693	-0.0201968	0.999271	0.420937	0.945034	-0.170191	0.912404	-0.466171	0.704973	-0.0958455	0.919132	-0.331666	0.633453
1500015L24Rik	0	1	0.352676	1	-0.844571	1	0	1	-1.17059	1	0	1	0.254917	1
1500015O10Rik	0.707454	1	-0.130462	1	0.730544	1	0.224926	0.886206	0.253948	0.884037	0.155841	0.8802	0.574588	0.480781
1500026H17Rik	0.569878	1	0.572667	1	1.37937	1	1.27591	0.643496	1.65702	1	-0.841308	1	0.00283041	1
1500035N22Rik	-0.522755	1	0.396518	1	-1.08672	1	0.55111	1	1.29264	1	-0.937619	1	0.883133	1
1520401A03Rik	0	1	0.0470975	1	0.131573	1	3.38056	0.297615	-1.35511	1	-0.456735	1	-0.933444	1
1600002K03Rik	0.258193	0.956431	0.172248	0.999271	-0.131242	0.995641	-0.0157703	0.99163	-0.410158	0.533407	-0.147698	0.815309	-0.0851462	0.927979
1600010M07Rik	0.519925	0.865642	0.262356	0.999271	-0.00806803	0.999898	-2.15838	8.30548e-05	0.427766	0.677411	-1.92375	2.79685e-06	-0.980832	0.0382798
1600012H06Rik	-0.140671	0.971904	0.158599	0.999271	0.0103786	0.999846	-1.78084	0.0032559	0.708325	0.218801	-0.420054	0.34496	-0.602235	0.261835
1600012P17Rik	0	1	0.929748	1	0	1	0	1	0	1	0	1	0.667113	1
1600014C10Rik	0.322024	1	-0.593127	0.999271	-0.0877251	0.995672	0.118766	0.866242	0.770861	0.129203	1.2229	0.000191287	0.270592	0.721821
1600014C23Rik	1.74283	1	1.37757	1	0	1	0	1	-0.689621	1	-0.0445344	1	0	1
1600015I10Rik	0	1	-0.128215	1	0	1	1.12818	1	0	1	0.367661	1	1.07931	1
1600017P15Rik	0	1	-0.705288	1	0	1	0.090552	1	-0.956332	1	-0.937621	1	0.254921	1
1600019K03Rik	0	1	0.929748	1	0	1	0	1	0	1	-0.525424	1	1.07931	1
1600020E01Rik	0.490141	0.727725	0.0388535	0.999271	0.269234	0.974644	-0.0636854	0.967655	0.431977	0.538904	0.485286	0.37156	-0.131928	0.871973
1600023N17Rik	-0.27268	1	-0.870897	1	-0.211097	1	0.0882464	0.982346	0.320201	1	0.813293	1	0.0531268	1
1600025M17Rik	0	1	-0.128215	1	-1.32777	1	2.2186	1	0	1	0	1	0	1
1600027J07Rik	0	1	0	1	0	1	1.12818	1	-0.05306	1	0.461017	1	0.667116	1
1600029O15Rik	-0.385474	1	0.266253	1	0.290241	1	0.864797	0.683289	1.6026	1	-0.371072	0.755892	0.44545	1
1700001C02Rik	0	1	0	1	0	1	0	1	0	1	0	1	0	1
1700001C19Rik	0.795288	1	0.658615	1	0.418819	1	-0.168172	1	-0.976874	1	-0.829656	1	-1.861	1
1700001D01Rik	0.92918	1	-0.867003	1	-0.611787	1	-1.87519	1	0.00990141	1	-1.13025	1	-1.45212	1
1700001F09Rik	0	1	0	1	0	1	2.2186	1	0	1	0	1	1.4915	1
1700001G01Rik	0	1	0	1	0	1	0	1	0	1	0.367661	1	0	1
1700001G11Rik	-1.09946	1	-0.255603	1	-1.66419	1	2.9829	1	-0.68785	1	0.260126	1	0.356764	1
1700001G17Rik	0.513346	1	-1.87164	1	-0.161096	1	-0.201864	1	-0.189582	1	1.45631	1	-1.02207	1
1700001J03Rik	1.03446	1	1.10483	1	-1.1274	1	2.23227	1	1.28784	1	-0.908205	1	0.122588	1
1700001J04Rik	0	1	0	1	0	1	0	1	0	1	0	1	1.07931	1
1700001J11Rik	0.921121	1	-0.699012	1	-1.2769	1	0.432618	1	-2.15505	1	0.442753	1	0.641091	1
1700001K19Rik	-0.276219	1	-0.11097	1	-1.11098	1	-0.447711	1	0.899669	1	-2.34319	1	-0.920434	1
1700001L05Rik	0.116693	0.981558	-0.228696	0.999271	0.153376	0.992096	-0.19179	0.893577	-0.232091	0.775938	0.224791	0.775462	-0.577753	0.400122
1700001L19Rik	-0.0248291	1	-1.2463	1	0.181284	1	1.58683	1	-1.16031	1	-0.394959	1	-2.25205	1
1700001N15Rik	0	1	0	1	0	1	1.63938	1	0	1	0	1	0	1
1700001O22Rik	1.4309	1	-0.675128	1	0.0518883	1	1.19481	0.63716	-0.294384	1	-0.989595	1	0.400597	1
1700001P01Rik	-0.0188144	1	-0.467704	1	-0.837811	1	-0.289743	1	0.403705	1	0.757709	1	0.144289	1
1700003C15Rik	0	1	0	1	0	1	0	1	0	1	0	1	0	1
1700003D09Rik	-0.137834	1	2.26509	1	-0.296218	1	1.05728	1	-1.60624	1	-0.906585	1	0.256682	1
1700003E16Rik	-0.573689	1	0.573209	1	-1.13762	1	-0.626285	1	-0.0781782	1	0.466333	1	0.316326	1
1700003E24Rik	0	1	0	1	0	1	0	1	0	1	0	1	0	1
1700003F12Rik	-0.725586	1	-0.972813	1	1.14142	1	0.54706	1	0.382869	1	1.25364	1	1.16853	1
1700003G13Rik	-1.15586	1	-0.118574	1	-0.846878	1	1.64153	1	1.64923	1	-0.937619	1	1.64384	1
1700003G18Rik	0.552244	1	0.752593	1	0.519444	1	1.63924	1	-0.05306	1	-1.2808	1	0.667116	1
1700003H04Rik	0	1	0	1	0	1	0	1	0	1	0	1	0	1
1700003I16Rik	0.0441602	1	1.33587	1	0	1	1.64153	1	-0.05306	1	-0.525424	1	1.5118	1
1700003I22Rik	0	1	0	1	0	1	0	1	0	1	0	1	0.667116	1
1700003L19Rik	-0.601898	1	0	1	0	1	0	1	0	1	0	1	0.667116	1
1700003M07Rik	0	1	0	1	0	1	2.2186	1	-0.489996	1	-0.525424	1	1.51507	1
1700003N22Rik	-0.975578	1	0.249534	1	-0.855975	1	0.736907	1	-0.55809	1	0.552039	1	1.4915	1
1700003P14Rik	0	1	0	1	0	1	0	1	-0.05306	1	0	1	0.254921	1
1700006A11Rik	0	1	-0.705288	1	0	1	2.2186	1	0	1	0	1	0.667116	1
1700006F04Rik	0.552244	1	-0.128215	1	0	1	2.14493	1	-1.17059	1	1.47998	1	0	1
1700006H21Rik	-0.601898	1	0	1	-1.32876	1	0	1	0	1	0.367661	1	0	1
1700006J14Rik	0.54475	0.874835	-0.678777	0.999271	0.274796	1	-1.32839	0.571317	0.101734	1	0.681575	1	-0.73203	1
1700006P03Rik	0	1	0	1	0	1	0	1	-0.05306	1	0	1	0	1
1700007E05Rik	0.552244	1	0.929748	1	0	1	1.92354	1	-2.06203	1	1.15939	1	0	1
1700007F19Rik	0	1	0	1	0	1	1.12818	1	0	1	0	1	0	1
1700007J10Rik	-0.166857	1	-0.214382	1	0.138016	1	-0.945947	1	1.55247	1	-2.68015	1	-0.0964024	1
1700007K13Rik	-1.54102	1	0.896442	1	-0.365987	1	0.572378	1	-3.15108	1	0.406216	1	0.264796	1
1700007L15Rik	0.466528	1	0.355777	1	-0.370149	1	0.0379161	0.988894	0.316182	1	-0.594437	1	0.2592	1
1700007M16Rik	0	1	0	1	0	1	0	1	0	1	0	1	0	1
1700007P06Rik	0	1	0	1	0	1	0	1	0	1	-0.525424	1	1.4915	1
1700008A23Rik	0.724674	1	0.217483	1	2.60837	1	1.64153	1	0.917954	1	0.0443855	1	0.814075	1
1700008B11Rik	0.0978067	0.992847	0.107697	0.999271	-0.280803	1	-2.8411	0.162522	1.83269	1	-1.03726	1	0.168471	1
1700008C04Rik	0	1	0.929748	1	0	1	0	1	0	1	0	1	0.667116	1
1700008H02Rik	0.552244	1	0	1	0	1	1.64153	1	0	1	0	1	1.4915	1
1700008J07Rik	0.617868	0.611295	-0.264583	0.999271	0.211894	0.974644	-0.734182	0.307072	0.118023	0.898426	-0.486476	0.373429	-0.561365	0.260567
1700008K24Rik	0	1	0	1	0	1	2.2186	1	0	1	0	1	1.4915	1
1700008N11Rik	-0.601898	1	0	1	0	1	0	1	0	1	0	1	0	1
1700008O03Rik	-0.0220819	1	0	1	-1.32876	1	1.12818	1	-1.17059	1	-0.937622	1	0.254916	1
1700008P02Rik	0	1	0	1	0	1	0.55111	1	0	1	-0.0445332	1	-0.0679612	1
1700009C05Rik	0	1	0	1	0	1	1.12818	1	0	1	0	1	0	1
1700009J07Rik	0	1	0.929748	1	0	1	-0.43889	1	2.54306	1	-1.59787	1	2.23936	1
1700009N14Rik	-0.601909	1	1.29029	1	-0.847868	1	2.2186	1	-1.17059	1	-1.08589	1	-0.157274	1
1700010B08Rik	1.13428	1	-0.33316	1	-2.57416	1	2.05997	1	-1.0741	1	0.461507	1	0.683465	1
1700010B13Rik	-0.455266	1	1.36961	1	-0.323102	1	0.0532724	1	-0.688304	1	-0.906905	1	-0.157274	1
1700010D01Rik	0	1	0	1	0	1	0	1	0	1	0	1	0	1
1700010G06Rik	-0.527696	1	0.482485	1	-0.95594	1	-0.74191	1	1.2774	1	-0.82605	1	-0.305772	1
1700010H22Rik	-0.601903	1	0	1	-0.323102	1	0	1	-1.17059	1	-0.525424	1	0.667113	1
1700010I02Rik	0.552244	1	0	1	-1.32876	1	0	1	-0.05306	1	-0.456735	1	0	1
1700010I14Rik	-0.343094	0.96942	-0.538674	0.999271	0.114013	1	-0.125182	0.955437	1.0326	0.587412	0.195452	0.84674	0.117274	0.937501
1700010J16Rik	0.552244	1	0	1	0	1	0	1	0	1	0	1	0	1
1700010K23Rik	0.552244	1	-0.128215	1	0	1	1.12818	1	0	1	-0.456735	1	0.444297	1
1700010K24Rik	1.13424	1	0.833569	1	0.798255	1	0.479379	1	1.34191	1	-0.0445335	1	-0.157274	1
1700010L04Rik	-0.601898	1	0	1	-0.323102	1	0	1	0	1	0.367661	1	1.09477	1
1700010N08Rik	0	1	0	1	0	1	0	1	0	1	0	1	0	1
1700011B04Rik	-0.0248295	1	-0.705289	1	-0.846878	1	0	1	-1.17059	1	0	1	1.4915	1
1700011C11Rik	0	1	0	1	0	1	0	1	0	1	-0.525424	1	0.667116	1
1700011D18Rik	-0.0248295	1	0	1	-1.25627	1	0	1	0	1	-0.525424	1	0	1
1700011L03Rik	-0.0248288	1	-0.714501	1	-1.38667	1	1.12818	1	0	1	-0.525424	1	1.90852	1
1700011L22Rik	-0.601908	1	-0.753108	1	0	1	0	1	-0.05306	1	-0.0445332	1	1.4915	1
1700011M02Rik	0	1	0	1	0	1	0	1	0	1	0	1	0	1
1700012A03Rik	0	1	-0.128215	1	0	1	0	1	0	1	-1.36196	1	0	1
1700012B07Rik	-0.0248305	1	-0.224401	1	-0.323102	1	2.2186	1	0.414958	1	-0.937621	1	0.254916	1
1700012B09Rik	0.0775692	0.994104	0.0910641	0.999271	-0.921915	1	0.55111	1	0.435011	1	0.367661	1	-0.157278	1
1700012C08Rik	0	1	0	1	0	1	2.2186	1	-0.05306	1	-0.525424	1	0	1
1700012C14Rik	0.544217	1	0.352675	1	-1.32876	1	2.2186	1	0	1	-0.525424	1	0	1
1700012D14Rik	-0.242539	1	-0.105398	1	-0.262013	1	-0.042102	0.991418	-0.0781958	1	-0.477887	1	-1.28909	1
1700012D16Rik	1.00757	1	1.48559	1	0.118799	1	1.50497	1	0.271723	1	-0.610664	1	-1.30679	1
1700012E03Rik	0	1	0.929748	1	0	1	2.2186	1	0	1	0	1	0.667113	1
1700012I11Rik	0.556858	1	-0.128215	1	0	1	2.25063	1	-0.05306	1	-1.39558	1	0.667116	1
1700012J15Rik	0	1	0	1	0	1	0	1	0	1	0	1	0	1
1700012J22Rik	0	1	0	1	0	1	0	1	0	1	-0.456735	1	1.47621	1
1700012P22Rik	-0.601898	1	-0.224398	1	0.157789	1	2.2186	1	-0.862026	1	0.367661	1	0.254921	1
1700013A02Rik	-0.601898	1	0.833569	1	-1.32876	1	0	1	-1.17059	1	0	1	0	1
1700013D24Rik	-1.85598	1	-0.705289	1	-0.847868	1	0	1	-0.05306	1	-0.0445331	1	0	1
1700013F07Rik	-1.17897	1	1.41064	1	-1.32876	1	0	1	0	1	0	1	1.92705	1
1700013G24Rik	0	1	0	1	-1.25627	1	0	1	-0.05306	1	-0.525424	1	0.667113	1
1700013H16Rik	0.552244	1	0	1	-0.323102	1	0	1	-0.05306	1	0	1	1.4915	1
1700013M08Rik	-0.0248282	1	0.352676	1	-0.775376	1	1.12818	1	-0.68852	1	-1.39642	1	0.254916	1
1700013N06Rik	0	1	0	1	-0.323102	1	0	1	0	1	0	1	0.667116	1
1700014D04Rik	-1.44289	0.562711	0.287629	0.999271	-1.48102	1	-0.318072	1	0.435011	1	0	1	0.254916	1
1700014F14Rik	0	1	-0.128215	1	0	1	0	1	0	1	0	1	0	1
1700014L14Rik	0.552244	1	0	1	-0.323102	1	0	1	0	1	0	1	0	1
1700015C15Rik	0	1	0.929748	1	0.157789	1	0	1	0	1	0	1	1.4915	1
1700015C17Rik	0	1	0.929748	1	-0.323102	1	1.12818	1	0.88926	1	-0.525424	1	0.667116	1
1700015F17Rik	0	1	0.929748	1	-1.32876	1	1.12818	1	-0.05306	1	-0.0445331	1	1.07931	1
1700015G11Rik	0	1	0	1	0	1	0	1	0	1	0	1	0	1
1700015H07Rik	0	1	-0.128215	1	0	1	0	1	-0.05306	1	0.367661	1	0.254921	1
1700015I17Rik	-0.601898	1	0.0754215	1	-0.323102	1	2.46914	1	-1.45959	1	-1.86582	1	-0.118816	1
1700015O11Rik	0	1	1.33683	1	0.157789	1	1.12818	1	-0.05306	1	-0.525424	1	0.667116	1
1700016A09Rik	0.280262	1	0.156186	1	0.416028	1	-0.0180497	1	1.63171	1	-0.20945	1	0.10032	1
1700016B01Rik	0	1	0.929748	1	0	1	0	1	0	1	-0.525424	1	0	1
1700016B15Rik	-0.0751228	1	-0.800147	1	-1.38037	1	-0.284183	1	-0.6897	1	0.519694	1	1.09921	1
1700016C15Rik	1.62489	1	-0.224401	1	-0.361295	1	1.06152	1	0.899669	1	-0.525424	1	1.07931	1
1700016D06Rik	-0.601898	1	0.929748	1	0	1	1.12818	1	-1.17059	1	0	1	0	1
1700016D08Rik	-2.33536	1	-1.52407	1	-0.788819	1	0.034373	1	-0.05306	1	0	1	-0.715273	1
1700016F12Rik	0.555892	1	1.66869	1	-2.33151	1	0	1	-1.17059	1	0	1	0	1
1700016G22Rik	-1.48688	0.386379	0.753871	0.999271	-1.28103	1	0	1	-0.05306	1	0	1	0	1
1700016H03Rik	0	1	0.929748	1	0	1	0	1	0	1	0	1	0	1
1700016H13Rik	1.13428	1	-1.15479	1	0.157789	1	1.58683	1	0.898879	1	-0.393705	1	0.92004	1
1700016J18Rik	0	1	-0.128215	1	0	1	2.2186	1	0	1	-0.0445331	1	0.667116	1
1700016K05Rik	0.552244	1	0	1	0.157789	1	0	1	0.435011	1	-0.456735	1	0.254921	1
1700016K19Rik	0.552244	1	-0.705288	1	-0.323102	1	0.55111	1	-2.53583	1	-1.19156	1	0.682793	1
1700016L21Rik	0	1	0	1	0	1	0	1	0	1	-0.525424	1	0	1
1700016P03Rik	-0.58721	0.751729	0.292597	0.999271	-0.812943	0.927818	-2.94227	0.132762	1.07459	0.443464	-0.91143	1	-0.668405	1
1700016P04Rik	0	1	0	1	0	1	0	1	0	1	0	1	0.667116	1
1700017B05Rik	0.464556	0.648036	-0.0850322	0.999271	-0.609263	0.926811	0.207753	0.82336	0.412342	0.318816	-0.0610025	0.83197	-0.376245	0.303941
1700017D01Rik	-0.920136	1	1.86295	1	-0.844571	1	0	1	0	1	-0.0445334	1	1.07931	1
1700017G19Rik	-1.00962	1	-0.224401	1	-2.42647	1	1.64153	1	0.435011	1	0.881918	1	0	1
1700017I07Rik	0	1	0	1	0	1	0	1	0	1	0	1	0	1
1700017J07Rik	0.845975	1	2.23651	1	-1.32876	1	0	1	0	1	0	1	0	1
1700017L05Rik	0	1	0	1	0	1	0	1	0	1	0	1	0	1
1700017M07Rik	0.802561	1	0.352675	1	-1.33889	1	-0.34288	1	-1.17059	1	-0.45673	1	0.254917	1
1700017N19Rik	0	1	-0.128215	1	-1.25627	1	0.55111	1	-1.17059	1	0.367661	1	0.667116	1
1700018A04Rik	-0.601898	1	0	1	-0.323102	1	2.01168	1	-0.655455	1	-0.525424	1	-0.157274	1
1700018A14Rik	0	1	0	1	-0.847868	1	0	1	-0.68852	1	-0.525424	1	0.667116	1
1700018A23Rik	0.630557	0.644252	-0.176099	0.999271	0.204278	0.987854	-4.91508	3.54814e-06	1.09505	0.354162	-0.830364	0.200566	-0.771491	0.337959
1700018B08Rik	0	1	0.929748	1	0	1	0	1	0	1	0	1	0	1
1700018B24Rik	-0.601898	1	0	1	0	1	0	1	0	1	0	1	0	1
1700018F24Rik	0	1	0	1	0	1	0	1	0	1	0	1	1.4915	1
1700018G05Rik	0	1	0	1	0	1	0	1	0	1	0	1	1.07931	1
1700018L02Rik	0.254876	0.976102	-0.0558274	0.999271	-1.13627	1	-1.85313	0.327865	1.11886	0.408153	-0.624369	0.295171	-0.291725	0.739189
1700018M17Rik	0.313076	1	-0.248795	1	-0.645723	1	-0.446888	1	-0.648961	1	-1.91216	1	-1.58315	1
1700018P08Rik	0	1	-0.128215	1	0	1	2.2186	1	0	1	0.367661	1	0	1
1700019A02Rik	-0.601898	1	0.256493	1	-0.323102	1	0.55111	1	0	1	1.01609	1	0.683084	1
1700019A23Rik	0	1	0	1	-0.323102	1	1.12818	1	0	1	0.367661	1	0	1
1700019C18Rik	0	1	-0.705288	1	0	1	0	1	0	1	-0.937619	1	0	1
1700019D03Rik	-0.0472583	1	-1.18389	1	0.42499	1	0.731019	0.766636	-0.504412	1	-0.78897	0.418976	0.408043	0.832815
1700019E08Rik	0	1	0	1	0	1	1.12818	1	0	1	-0.525424	1	0.667116	1
1700019F05Rik	0	1	0	1	0	1	0	1	0	1	-0.937622	1	0	1
1700019G24Rik	0	1	0	1	0	1	0	1	-1.0741	1	0	1	0	1
1700019J19Rik	0.552244	1	-0.272279	1	-1.83026	1	1.58683	1	-0.593204	1	-0.347776	1	-0.30545	1
1700019L13Rik	-0.687871	0.831385	0.542191	0.999271	-0.921503	1	-0.178987	1	1.42016	1	-1.01358	1	-0.573815	1
1700019M22Rik	0	1	0	1	0	1	1.12818	1	0	1	0	1	1.4915	1
1700019N19Rik	-1.57935	1	1.74629	1	-1.32777	1	1.67936	1	0.564251	1	0	1	0.667116	1
1700019P21Rik	0.552244	1	0	1	0	1	1.12818	1	0	1	0	1	1.4915	1
1700020A23Rik	1.53506	1	0.153943	1	0.227985	1	1.06441	1	0	1	-0.525424	1	1.07931	1
1700020D05Rik	-0.344663	1	0.284229	1	0.0376695	1	-0.365479	0.848174	0.781323	0.65538	-0.048951	0.969244	-0.465195	1
1700020D12Rik	0	1	0	1	0	1	0	1	0	1	-0.525424	1	0	1
1700020G03Rik	-0.601898	1	0	1	0	1	0	1	0	1	-0.525424	1	0.667116	1
1700020G17Rik	0	1	0	1	0	1	1.12818	1	0	1	0	1	1.07931	1
1700020I14Rik	0.122837	0.956395	0.173332	0.999271	-0.112976	0.962165	-0.31694	0.0555572	-0.0611544	0.717535	0.0250403	0.877071	0.129004	0.448196
1700020L24Rik	0.297914	1	-0.142901	0.999271	-0.614816	1	-2.21195	0.348338	3.26853	1	-0.0386835	0.976559	-0.632116	0.560172
1700020M21Rik	2.04273	1	0.465751	1	0	1	0	1	0	1	0	1	1.4915	1
1700020N01Rik	0.552244	1	-0.128215	1	-0.846878	1	0	1	0	1	1.41611	1	0.279755	1
1700020N15Rik	-0.601898	1	0	1	0	1	0	1	0	1	0	1	0.667116	1
1700020N18Rik	-0.601898	1	0	1	0	1	0	1	0	1	0	1	0.667116	1
1700021A07Rik	0	1	0	1	0	1	0	1	0	1	0	1	1.4915	1
1700021F02Rik	0	1	0	1	0	1	0	1	0	1	-0.525424	1	0.667116	1
1700021F05Rik	-0.332045	0.759819	0.241326	0.999271	-0.024639	0.999846	0.17815	0.770951	0.156893	0.716521	-0.175764	0.634857	-0.122286	0.81711
1700021F07Rik	0	1	0	1	0	1	0	1	0	1	0	1	0	1
1700021F13Rik	0	1	0.929748	1	-1.32777	1	0	1	0	1	0	1	0	1
1700021G15Rik	0	1	0	1	0	1	0	1	0	1	0	1	0	1
1700021J08Rik	-0.540927	0.828078	0.176442	0.999271	-0.222864	0.984213	-5.14234	8.39348e-07	0.68295	0.541155	-0.793901	0.0819781	-0.357303	0.593838
1700021L23Rik	-0.601898	1	-0.128215	1	0	1	0	1	-0.6897	1	-0.525424	1	0.254916	1
1700021N21Rik	0.552244	1	0.929748	1	0	1	1.12818	1	0	1	-0.525424	1	1.88677	1
1700021P04Rik	0	1	-0.128215	1	-0.323102	1	0	1	0	1	0	1	0	1
1700022A21Rik	-1.17897	1	0	1	0	1	2.25082	1	-0.05306	1	-0.525424	1	0	1
1700022A22Rik	0	1	0	1	0	1	1.12818	1	0	1	0	1	1.4915	1
1700022E09Rik	0	1	0.929748	1	0	1	0	1	0	1	0	1	0	1
1700022H01Rik	0.552244	1	0.929748	1	-0.775376	1	0.55111	1	-1.17059	1	-0.0445331	1	1.51204	1
1700022H16Rik	0	1	0.929748	1	0	1	0	1	-0.05306	1	0	1	1.07931	1
1700022I11Rik	0.129424	0.982561	0.178893	0.999271	-0.140008	1	-3.73859	0.00191708	0.515251	0.711417	-1.31552	0.119503	-0.639244	0.353769
1700022N22Rik	0.856898	1	-0.893253	1	-2.62832	1	1.0579	0.7406	0.730461	1	0.453079	1	-0.659328	1
1700023C21Rik	0	1	0	1	0	1	0	1	-0.05306	1	0	1	0	1
1700023F02Rik	0	1	0	1	0	1	0	1	0	1	0	1	0	1
1700023F06Rik	0.11677	1	0.494145	1	-1.08436	1	0.159295	1	0.858076	1	-1.28576	1	0.254917	1
1700023G09Rik	0	1	0	1	0	1	0	1	-0.05306	1	-0.525424	1	0.667113	1
1700023H06Rik	-0.0547302	0.993245	-0.284133	0.999271	0.19561	1	-4.21752	0.000187883	0.282279	0.858333	-1.77921	0.0200349	-1.11534	0.146821
1700024B05Rik	0	1	0	1	0	1	0	1	0	1	0	1	0	1
1700024B18Rik	0	1	0	1	-0.323102	1	1.12818	1	-1.0741	1	0.151135	1	1.04604	1
1700024G13Rik	0	1	0	1	0	1	0	1	0	1	0	1	0.254921	1
1700024I08Rik	0	1	0	1	0	1	2.2186	1	0	1	0.367661	1	0	1
1700024J04Rik	0	1	0	1	-1.32876	1	0	1	0	1	0.367661	1	0.667116	1
1700024P04Rik	0	1	0.929748	1	0	1	0	1	0	1	0	1	0.254921	1
1700025A08Rik	1.13408	1	0	1	-1.32876	1	0	1	-1.17059	1	-0.525424	1	0	1
1700025B11Rik	0	1	0	1	0	1	0	1	0	1	0.367661	1	0.667116	1
1700025C18Rik	0	1	0	1	-0.323102	1	0	1	0	1	0.367661	1	0	1
1700025D23Rik	0	1	0	1	0	1	0	1	-0.05306	1	0	1	0	1
1700025F22Rik	0	1	0	1	-1.32876	1	0	1	0	1	-0.525424	1	0.667116	1
1700025F24Rik	0	1	0	1	0	1	2.2186	1	0	1	-0.525424	1	0	1
1700025G04Rik	0.0530457	0.990587	0.274439	0.999271	-0.398083	0.872957	0.11073	0.899826	0.0857864	0.895833	0.0104064	0.982047	0.241654	0.640591
1700025H01Rik	0	1	0	1	0	1	0	1	0	1	0.367661	1	-0.157274	1
1700025J12Rik	0	1	0	1	0	1	0	1	0	1	0	1	0	1
1700025K04Rik	0	1	0	1	-0.323102	1	1.12818	1	0	1	0.367661	1	1.92651	1
1700025K24Rik	0	1	0.929748	1	0.157789	1	0	1	0	1	0	1	0	1
1700025L06Rik	-0.601898	1	-0.128215	1	-2.46202	1	2.2186	1	0	1	-0.525424	1	1.07931	1
1700025M24Rik	0	1	0	1	0	1	0	1	0	1	0	1	1.92689	1
1700025N21Rik	0.902776	1	1.54475	1	-0.831856	1	-0.745017	1	0.93666	1	-1.27358	1	0.246752	1
1700025N23Rik	1.25764	1	0.170133	1	0.284533	1	-0.307143	1	0.762896	1	-0.757205	1	0.667113	1
1700025O08Rik	0	1	0	1	0	1	0	1	0	1	0.367661	1	0	1
1700026D11Rik	0	1	-0.224401	1	-2.01915	1	1.12818	1	-0.05306	1	0.0432313	1	1.09538	1
1700026F02Rik	0	1	0.929748	1	0	1	2.2186	1	0	1	0	1	1.4915	1
1700026J12Rik	0	1	0	1	0	1	0	1	0	1	0	1	0	1
1700026J14Rik	-1.95015	1	0.929748	1	-1.25129	1	1.58683	1	0.435011	1	-0.525424	1	1.07931	1
1700026N04Rik	0.552244	1	1.31108	1	-0.323102	1	2.84134	1	0	1	0.878541	1	1.07931	1
1700027A07Rik	0.552244	1	0.805954	1	0.88016	1	-0.733622	1	-0.6897	1	0	1	0.667116	1
1700027A15Rik	0	1	-0.128215	1	-1.48924	1	0.55111	1	-0.593204	1	-0.525424	1	0.254917	1
1700027F06Rik	-0.0248282	1	-0.128215	1	-0.323102	1	0	1	0	1	0	1	0	1
1700027F09Rik	0	1	0	1	0	1	0	1	-0.05306	1	-0.525424	1	0	1
1700027H10Rik	0	1	0	1	0	1	0	1	0	1	-0.525424	1	0.667116	1
1700027I24Rik	0.552244	1	0	1	0.157789	1	0	1	0	1	0	1	0	1
1700027J07Rik	0.556106	1	0	1	-0.847868	1	2.2186	1	0	1	-0.937621	1	-0.157278	1
1700028B04Rik	-1.04769	1	1.36971	1	-0.522407	1	0.972363	1	-0.202163	1	0.779291	1	-0.906136	1
1700028D13Rik	0	1	-0.128215	1	0	1	1.12818	1	0	1	-0.937619	1	0	1
1700028E10Rik	-0.5012	1	0.0504315	1	-0.0622057	1	0.804587	0.739472	-0.0487511	1	0.545025	1	-0.603777	1
1700028I16Rik	-0.601898	1	0.929748	1	0.714909	1	0.55111	1	-1.0741	1	1.49688	1	0.678926	1
1700028J19Rik	0.36268	1	0.929748	1	0.157789	1	1.29094	0.687056	-0.911746	1	2.00345	1	0.313425	1
1700028K03Rik	-0.438942	1	0.239889	1	-0.0034828	1	-1.81108	1	2.05242	1	-0.557745	1	-0.121233	1
1700028M03Rik	0	1	0	1	0	1	1.12818	1	0	1	-0.0445333	1	1.92688	1
1700028N14Rik	0.44098	0.899227	-0.0618786	0.999271	-0.0360809	0.999846	0.114779	0.943239	0.509159	0.632142	0.030776	0.977046	0.560442	0.403272
1700028P14Rik	0	1	0.929748	1	0	1	1.12818	1	0	1	0	1	0	1
1700028P15Rik	0	1	0	1	0	1	2.2186	1	0	1	0	1	0.667116	1
1700029B22Rik	0	1	0.929748	1	0	1	0	1	0	1	0.384604	1	0	1
1700029B24Rik	0	1	0	1	-0.323102	1	0	1	-1.17059	1	0	1	0	1
1700029E06Rik	0	1	0.352676	1	0	1	0	1	0	1	0	1	0	1
1700029F12Rik	-0.601898	1	0	1	-0.323102	1	1.64075	1	-0.593204	1	0	1	0	1
1700029H14Rik	0.0867869	1	-0.279262	1	-0.162479	1	0.579548	1	1.18838	1	-0.464635	1	-1.14941	1
1700029I15Rik	0.158067	1	-1.38036	1	-0.419482	1	0.0555921	0.991845	0.428842	1	-1.80662	1	-1.1826	1
1700029J03Rik	0	1	0	1	0	1	0	1	0	1	-0.93762	1	0	1
1700029J07Rik	0.559584	1	0.180328	0.999271	0.496922	1	-0.463381	0.707613	-0.122481	0.905542	-0.251139	0.759122	-0.0435131	0.971702
1700029M03Rik	0	1	0	1	0	1	0	1	-0.05306	1	0	1	0	1
1700029M20Rik	-0.0248305	1	0	1	0.620026	1	1.12818	1	0.346577	1	-2.07665	1	-0.453592	1
1700029N11Rik	0.00422398	1	-0.305214	1	0.0410907	1	3.28881	1	0	1	-0.899823	1	-0.331666	1
1700029P11Rik	0	1	-0.128215	1	0	1	2.2186	1	0	1	0	1	1.4915	1
1700030A11Rik	0	1	0	1	0.157789	1	2.2186	1	-0.68785	1	-0.937622	1	0.667116	1
1700030C10Rik	-0.601898	1	0.352676	1	0.157789	1	1.12818	1	-0.05306	1	0.367661	1	1.4915	1
1700030C12Rik	-0.264387	1	0.466449	1	0.323601	1	-1.38551	1	-0.222513	1	-1.53253	1	-1.41891	1
1700030C14Rik	1.12578	1	1.90414	1	0.050102	1	1.12818	1	-0.05306	1	-0.937619	1	-0.550352	1
1700030E10Rik	0.621684	1	-1.3959	1	-2.42572	1	2.1639	1	-0.05306	1	-0.0445331	1	1.4915	1
1700030F04Rik	0	1	0	1	0	1	1.12818	1	0	1	0	1	0.667116	1
1700030I03Rik	0.552244	1	-0.66838	1	-0.323102	1	0	1	-0.05306	1	-0.525424	1	1.51115	1
1700030J22Rik	0.00550818	0.999792	-0.673431	0.999271	-0.640875	1	-1.11398	0.666009	-0.622777	1	0.646574	0.567063	-0.158703	1
1700030K09Rik	-0.295329	0.956369	0.385587	0.999271	-0.747864	0.714153	-0.558692	0.348338	0.418763	0.623853	-0.287707	0.586189	0.169092	0.765504
1700030L20Rik	0.552244	1	0.929748	1	-1.25627	1	2.87186	1	0	1	0	1	0	1
1700030L22Rik	0	1	0.929748	1	0	1	0	1	-1.12852	1	0	1	0.667116	1
1700030M09Rik	-0.601898	1	1.88975	1	-0.323102	1	1.12818	1	-1.39557	1	-0.525424	1	1.07931	1
1700030N03Rik	0.552244	1	0	1	0	1	0	1	0	1	0	1	0	1
1700030N18Rik	0	1	0	1	0	1	2.2186	1	0	1	-0.525424	1	0.667116	1
1700030O20Rik	0.552244	1	0	1	-0.405284	1	2.1639	1	0	1	0	1	-0.541015	1
1700031A10Rik	0	1	0	1	0	1	2.2186	1	-0.593204	1	-0.525424	1	0.667116	1
1700031F05Rik	0	1	0	1	0	1	0	1	0	1	0	1	0	1
1700031F10Rik	0	1	0	1	0	1	0	1	0	1	0	1	0	1
1700031L13Rik	0	1	1.41064	1	0	1	0	1	-0.05306	1	0.367661	1	0	1
1700031M16Rik	0	1	0	1	-1.32876	1	1.12818	1	0	1	0	1	0.667116	1
1700031P21Rik	0	1	0	1	0	1	2.2186	1	-0.05306	1	-0.0445335	1	0	1
1700034B16Rik	-0.601898	1	0	1	0	1	2.2186	1	0	1	-0.525424	1	0	1
1700034E13Rik	0	1	-0.128215	1	0	1	0	1	0	1	0	1	0	1
1700034G24Rik	-0.601898	1	0	1	-2.00639	1	2.2186	1	0	1	0	1	0	1
1700034H15Rik	0.552244	1	0.833568	1	-0.323102	1	1.06142	1	-0.05306	1	0.881502	1	-0.157278	1
1700034I23Rik	0.556138	1	1.26498	1	-0.360806	1	0.034373	1	-0.465138	1	-2.06931	1	0.341208	1
1700034J04Rik	0.552244	1	0	1	0	1	1.12818	1	0	1	-0.525424	1	0	1
1700034J05Rik	-0.543224	1	-0.433845	1	-1.08492	1	-3.60116	0.00789594	0.340944	0.858779	-0.478556	1	-0.577807	1
1700034K08Rik	0	1	0	1	0	1	0	1	0	1	0	1	1.07931	1
1700034P13Rik	0.0872932	0.989106	-0.171872	0.999271	0.145669	0.987854	-5.13518	5.65859e-08	0.635042	0.619037	-0.484637	0.213388	-0.155163	0.787844
1700036A12Rik	-1.09977	1	2.3198	1	-0.361401	1	0.0817448	1	-0.05306	1	1.31462	1	0.449114	1
1700036G14Rik	0	1	0	1	-0.323102	1	0	1	0	1	0	1	0	1
1700036O09Rik	0	1	0	1	0	1	0	1	0	1	0	1	0	1
1700037C06Rik	0.552244	1	1.41064	1	0	1	2.2186	1	-0.05306	1	0.367661	1	0.667116	1
1700037C18Rik	0.703264	0.831611	-0.365765	0.999271	-0.0301775	1	-1.4085	0.425643	-0.169993	0.923459	-0.726981	0.499687	-0.0717998	1
1700037F03Rik	0.98345	1	1.88457	1	-2.13295	1	2.1639	1	0	1	-0.456735	1	0.667113	1
1700037F24Rik	-0.601898	1	1.96723	1	-0.775376	1	1.06446	1	-1.17059	1	0	1	0	1
1700037H04Rik	-0.195942	0.932315	-0.0816377	0.999271	-0.0846041	0.994558	-0.388545	0.603269	0.315718	0.556983	-0.339839	0.3153	-0.312722	0.444772
1700039E22Rik	0	1	0	1	-0.323102	1	0	1	0	1	0	1	0.254921	1
1700039I01Rik	-0.0248295	1	0.352676	1	-2.14849	1	0.55111	1	0	1	-0.456735	1	-0.157278	1
1700039M10Rik	1.91857	1	0.352676	1	-0.847868	1	1.12818	1	0.435011	1	-1.69112	1	1.51129	1
1700039M15Rik	-1.01534	1	1.95511	1	-0.460146	1	0	1	0.386796	1	-0.775873	1	0.65623	1
1700040D17Rik	-0.601905	1	1.45397	1	-0.359588	1	1.64153	1	-0.649049	1	0.586748	1	0.304838	1
1700040E09Rik	0	1	0	1	0	1	0	1	0	1	0.367661	1	0	1
1700040F15Rik	0	1	0	1	0	1	0	1	0	1	0	1	0	1
1700040F17Rik	0	1	-0.128215	1	-1.32777	1	0.55111	1	0.966874	1	-0.0445341	1	0.667113	1
1700040K01Rik	0	1	-0.128215	1	0	1	2.2186	1	0	1	0	1	0	1
1700040L08Rik	-0.331748	1	-0.138257	1	-1.23586	1	-1.15667	0.680345	1.22013	1	-0.991839	1	-0.83133	1
1700041B01Rik	-0.601898	1	0	1	0	1	2.2186	1	0	1	0	1	0	1
1700041C23Rik	0	1	0	1	0	1	0	1	0	1	0	1	1.4915	1
1700041G16Rik	-1.10332	1	-0.207027	0.999271	-0.0713916	1	0.333333	0.921762	0.61355	1	0.0250927	1	1.31423	1
1700041I07Rik	0	1	0	1	0	1	1.12818	1	0	1	-0.525424	1	0	1
1700041M05Rik	0	1	0	1	0	1	0	1	0	1	-0.525424	1	0.667116	1
1700041M19Rik	-0.601898	1	0	1	0	1	0	1	-1.8881	1	0.465893	1	0.254921	1
1700042D02Rik	0.552244	1	-0.128215	1	0	1	0	1	0	1	0	1	0	1
1700042G07Rik	0	1	0	1	0	1	0	1	0	1	0	1	0	1
1700042G15Rik	0	1	0	1	0	1	0	1	-1.60633	1	0	1	1.4915	1
1700042O05Rik	0	1	0	1	-1.32876	1	0	1	0	1	0	1	0.667116	1
1700042O10Rik	0	1	0.352676	1	-0.323102	1	1.06059	1	-0.05306	1	-0.525424	1	1.69298	1
1700044C05Rik	0.552244	1	-0.128215	1	0	1	2.2186	1	0	1	-0.525424	1	1.07931	1
1700044K03Rik	0	1	0	1	0	1	0	1	0	1	0	1	0.667116	1
1700045H11Rik	0.556009	1	-0.128215	1	0	1	0	1	0	1	0	1	0	1
1700045I11Rik	0	1	0	1	0	1	0	1	0	1	0	1	0	1
1700046C09Rik	0	1	0	1	0	1	0	1	0	1	0	1	0	1
1700047A11Rik	0.649231	0.854362	-0.374367	0.999271	0.154275	1	-3.04042	0.061856	0.402797	0.799452	-0.75526	0.47866	-1.55215	1
1700047E10Rik	-1.19938	1	0.929748	1	-0.885522	1	1.64057	1	-0.689143	1	-0.0445331	1	0.254916	1
1700047F07Rik	0	1	0	1	0	1	0	1	-1.0741	1	0.367661	1	0	1
1700047G03Rik	-0.474563	1	0.584115	1	-1.0546	1	2.99207	0.21788	-1.1107	1	-1.89977	1	-1.0936	1
1700047G07Rik	0	1	0	1	-0.323102	1	1.12818	1	0	1	-0.525424	1	0	1
1700047I17Rik2	0	1	0	1	0	1	0	1	0	1	0	1	0	1
1700047K16Rik	-0.584139	1	0.0928508	1	-0.197168	1	-2.64329	0.178454	1.15851	1	-0.389132	1	-0.214474	1
1700047L14Rik	0	1	0	1	0	1	2.2186	1	-0.05306	1	0	1	0.667116	1
1700047M11Rik	0.745977	0.770573	0.416318	0.999271	0.924926	0.770509	0.761786	0.781798	0.948734	1	-1.09095	1	0.928528	1
1700047N06Rik	-0.601908	1	0.173185	1	0.387144	1	1.63248	1	-0.05306	1	-1.30194	1	-0.541344	1
1700047O18Rik	-0.601898	1	-0.705288	1	0	1	2.2186	1	-0.05306	1	0	1	0	1
1700048F04Rik	0.552244	1	0	1	0	1	2.2186	1	-1.17059	1	0	1	1.07931	1
1700048M11Rik	-0.601905	1	0.352676	1	-0.846878	1	1.12818	1	0	1	-0.937619	1	-0.591334	1
1700048O20Rik	0.823529	1	-0.211631	0.999271	0.0504861	1	0.409909	0.816431	0.7001	0.578814	0.344677	0.672857	0.452352	0.610603
1700048P04Rik	0	1	0	1	0	1	0	1	0	1	0	1	1.4915	1
1700049E15Rik	0	1	-0.128215	1	0	1	0	1	0	1	0	1	0	1
1700049E17Rik1	0	1	0	1	0	1	0	1	0	1	0	1	0	1
1700049E17Rik2	0	1	0	1	0	1	0	1	0	1	0	1	0	1
1700049E22Rik	0	1	0	1	0	1	0	1	0	1	0	1	0	1
1700049J03Rik	-1.79014	1	-0.261168	1	0.157789	1	2.2186	1	0.422535	1	0	1	0.667116	1
1700049L16Rik	0	1	0	1	-1.32876	1	0	1	0	1	0	1	0.667116	1
1700051A21Rik	0	1	0	1	0	1	0	1	1.01959	1	-0.525424	1	1.07931	1
1700051K13Rik	0.940194	1	0.199439	1	-1.25627	1	1.12818	1	0	1	-0.525424	1	-0.882675	1
1700051O22Rik	0.00488748	1	0.391781	1	-0.948588	1	-1.06389	1	1.06111	1	-1.25158	1	-2.3805	1
1700052H01Rik	-2.46932	1	1.07054	1	0	1	0	1	0	1	0	1	0	1
1700052I22Rik	0	1	1.41064	1	0	1	1.12818	1	-0.05306	1	0	1	0	1
1700052K11Rik	0.171728	0.9389	-0.248194	0.999271	-0.18365	0.9787	-0.0493988	0.958957	-0.0972279	0.877846	0.0706163	0.884472	-0.322804	0.353358
1700054A03Rik	0	1	0	1	0	1	0	1	0	1	0	1	0	1
1700054K02Rik	0	1	0	1	0	1	0	1	0	1	0	1	0.667116	1
1700054K19Rik	0	1	0	1	0	1	0	1	0	1	0	1	0.667116	1
1700054M17Rik	0.552244	1	0	1	-1.32777	1	0	1	-0.05306	1	0	1	0.667116	1
1700054O05Rik	-0.601898	1	0	1	0	1	0	1	0	1	-0.525424	1	0.667116	1
1700054O19Rik	-1.17897	1	0.20564	1	-0.306002	1	1.12818	1	0	1	-0.456735	1	-0.157274	1
1700055C04Rik	0	1	0.929748	1	0	1	0	1	0	1	0.367661	1	0	1
1700055D18Rik	0.016523	0.998225	-0.135809	0.999271	-0.536163	1	-0.163801	0.933679	0.342716	0.75208	-0.543946	0.544752	-0.482833	0.664285
1700056E22Rik	1.27354	1	0.452422	1	0.344655	1	-1.13397	0.654972	-0.603285	1	0.146002	1	-0.154453	1
1700056N10Rik	0.242457	0.956369	-0.0712195	0.999271	0.338697	0.962165	0.406607	0.72977	-0.134982	0.883161	0.0220593	0.977839	0.0580119	0.956573
1700057G04Rik	0	1	0	1	0	1	1.12818	1	0	1	0	1	1.4915	1
1700057H15Rik	0	1	0	1	0	1	0	1	0	1	0	1	0.254921	1
1700057H21Rik	0	1	0	1	-1.32876	1	0	1	0	1	-0.0445344	1	0	1
1700058P15Rik	-0.490937	0.943262	-0.291298	1	0.56196	1	-1.71235	1	0.562537	1	0.319209	1	-0.898433	1
1700060C16Rik	0	1	0.929748	1	0	1	0	1	0	1	0	1	1.4915	1
1700060C20Rik	-0.601898	1	0	1	0	1	0.55111	1	0	1	-0.937619	1	0.667116	1
1700060J05Rik	0.119469	0.990587	-0.447651	0.999271	-0.978991	1	-3.08308	0.234414	1.54634	0.258451	-1.87341	0.0166428	-0.939369	0.296866
1700060O08Rik	0.552244	1	-0.128215	1	0	1	2.2186	1	0	1	0	1	0	1
1700061E17Rik	-0.201176	1	-0.385954	0.999271	-1.31016	1	-1.19102	1	0.77197	1	-0.602672	1	0.279593	1
1700061E18Rik	0	1	0.929748	1	0	1	0	1	0	1	0	1	0	1
1700061F12Rik	0	1	-0.128215	1	0	1	0	1	0	1	-0.525424	1	0	1
1700061G19Rik	1.60695	1	1.68025	1	0.604565	1	1.12818	1	-0.05306	1	0.988616	1	-0.504738	1
1700061H18Rik	0.552244	1	-0.128215	1	0	1	1.12818	1	0	1	-0.0445336	1	-0.157278	1
1700061I17Rik	0.552244	1	0.833569	1	0.604565	1	1.58683	1	-2.31418	1	0.720559	1	0.162292	1
1700061J23Rik	0	1	0	1	0	1	0	1	-0.05306	1	-0.0445346	1	0	1
1700061N14Rik	0	1	0	1	0	1	0	1	0	1	0	1	0	1
1700062C10Rik	0	1	1.95307	1	0	1	1.12818	1	-0.593204	1	-0.937619	1	0.667116	1
1700063A18Rik	0	1	0	1	0	1	0	1	0	1	-0.525424	1	0	1
1700063D05Rik	0.552244	1	1.28079	1	-0.847868	1	0	1	0	1	-0.937619	1	1.47626	1
1700063H04Rik	0	1	0	1	0	1	2.2186	1	0	1	0	1	1.88677	1
1700063H06Rik	0	1	0	1	0	1	0	1	0	1	0	1	0.667116	1
1700063I16Rik	0	1	0.929748	1	-1.32876	1	0	1	0	1	-0.937621	1	0	1
1700063K16Rik	-0.601898	1	0	1	0	1	0	1	-1.8881	1	0.465893	1	0.254921	1
1700063O14Rik	0	1	0	1	0	1	0	1	0	1	-0.525424	1	0	1
1700064H15Rik	-0.687398	1	-0.137334	1	0.856199	1	0.192532	1	-0.913239	1	-1.29765	1	-0.315798	1
1700064J06Rik	-0.601898	1	0	1	-1.25627	1	0	1	0	1	-0.937621	1	0	1
1700064M15Rik	0.549256	1	0	1	-0.323102	1	0.53303	1	0	1	-0.456735	1	1.03949	1
1700065D16Rik	-0.297362	1	-0.190423	1	0.298513	1	1.32958	1	-0.110484	1	-0.276735	1	0.646653	1
1700065I16Rik	0	1	0	1	0	1	0	1	0	1	0	1	0	1
1700065J11Rik	0	1	-0.128215	1	0	1	0	1	0	1	0	1	0.667116	1
1700065J18Rik	0	1	-0.705289	1	0	1	0	1	-0.688934	1	-1.38864	1	1.09561	1
1700065L07Rik	0	1	0	1	0	1	1.12818	1	0	1	0	1	1.4915	1
1700065O20Rik	0	1	0	1	0	1	0	1	0	1	-0.456736	1	0	1
1700066B17Rik	0	1	0.929748	1	0	1	0	1	0	1	0	1	0.667116	1
1700066B19Rik	0.371794	1	0.264063	1	-0.0748845	1	-2.33487	1	-0.142839	1	-0.562428	1	-0.862698	1
1700066C05Rik	0.552244	1	0	1	0	1	0	1	0	1	0	1	0	1
1700066J03Rik	0	1	0.352676	1	0	1	0	1	0	1	0	1	0.667116	1
1700066M21Rik	-0.203321	0.95538	0.132875	0.999271	-0.230381	0.972425	0.169621	0.831413	-0.0920823	0.85962	0.0376853	0.932482	0.252189	0.475245
1700066N21Rik	0	1	0.929748	1	0	1	0	1	0	1	-0.525424	1	1.4915	1
1700066O22Rik	0	1	-0.128215	1	-0.323102	1	0	1	0	1	0	1	0	1
1700067G17Rik	0	1	0	1	0	1	0	1	0	1	0	1	0.667116	1
1700067K01Rik	0.599449	1	-0.439376	1	0.300607	1	-1.84965	0.447389	-0.555897	1	0.172228	1	-1.91954	1
1700067P10Rik	-1.13186	1	1.41403	1	0	1	0	1	0	1	-0.937621	1	1.4915	1
1700069B07Rik	-0.47324	0.949771	-1.39791	1	-0.482332	1	-1.38377	1	0.0581199	1	-2.21522	1	-0.620214	1
1700069L16Rik	-0.601898	1	0	1	0	1	0	1	-0.05306	1	0	1	0	1
1700069P05Rik	0	1	0	1	-1.32876	1	0	1	-1.17059	1	0	1	0	1
1700071G01Rik	0	1	0	1	-1.25627	1	0	1	-1.17059	1	-0.456735	1	0	1
1700071K01Rik	-1.1785	1	1.97756	1	-0.846878	1	2.2186	1	-0.05306	1	-0.0445334	1	0.254917	1
1700071M16Rik	0.804784	0.806782	0.174392	0.999271	-0.175852	0.993035	-5.00911	1.19964e-05	1.27983	0.229588	0.67986	0.139267	-0.488967	0.448579
1700072B07Rik	0	1	0	1	0	1	0	1	0	1	0	1	0	1
1700072G22Rik	-1.25237	0.515029	0.296447	0.999271	-0.986912	0.945034	0.55111	1	-0.6897	1	0.367661	1	1.86031	1
1700072O05Rik	0	1	0	1	0	1	0	1	0	1	0	1	1.07931	1
1700073E17Rik	0	1	-0.128215	1	0	1	0	1	0	1	-0.525424	1	0	1
1700074A21Rik	0	1	1.41064	1	0	1	0	1	0	1	0	1	0	1
1700074H08Rik	0	1	-1.23205	1	0	1	0	1	0	1	-0.525424	1	0.667116	1
1700074P13Rik	0	1	-0.128215	1	-1.32876	1	0	1	0	1	-0.525424	1	1.92651	1
1700080E11Rik	0	1	0	1	0	1	0	1	0	1	0	1	0	1
1700080G11Rik	0	1	0	1	0	1	0	1	-0.05306	1	0	1	0	1
1700080N15Rik	0	1	0	1	0	1	0	1	0	1	0	1	0	1
1700080O16Rik	0	1	0	1	0	1	0	1	0	1	0	1	0.667116	1
1700081B01Rik	0	1	0	1	0	1	0	1	0	1	0	1	1.4915	1
1700081H04Rik	0	1	0	1	0	1	0	1	0	1	-0.93762	1	0	1
1700081N11Rik	0.225216	0.971444	0.0533946	0.999271	-1.05236	1	-2.22906	0.213771	1.26643	0.358929	-0.744006	0.504008	-0.692833	1
1700082M22Rik	0.696633	1	0.403185	1	0.492531	1	0.92797	1	0.263353	1	-1.43647	1	-0.147351	1
1700083H02Rik	0	1	0	1	0	1	0	1	0	1	0	1	0	1
1700084C06Rik	0.520322	0.899227	-0.438393	0.999271	0.0341464	1	-2.79234	0.0714513	0.472554	0.764689	-0.392956	0.732	-0.308031	1
1700084D21Rik	0	1	0	1	0	1	0	1	0	1	0	1	0	1
1700084E18Rik	0.0596297	0.99302	-0.166209	0.999271	0.337691	1	-1.3357	0.421688	2.02613	0.0632195	-1.0932	0.219826	-0.712241	0.483569
1700084F23Rik	-0.601898	1	0	1	-1.32876	1	2.63878	1	-0.05306	1	-0.937621	1	0	1
1700084J12Rik	-0.0153893	1	0.311134	1	-0.231213	1	0.180993	0.958873	0.657166	1	-1.10925	1	0.367774	1
1700084M14Rik	0	1	0	1	0	1	0	1	0	1	0	1	0	1
1700085C21Rik	0	1	-1.88207	1	-1.32777	1	1.12818	1	0.261057	1	0.0437569	1	-0.879176	1
1700085D07Rik	0.482222	1	-1.00935	1	-0.846878	1	-0.356877	1	-0.201003	1	-0.236273	1	1.08772	1
1700086D15Rik	0.110086	1	0.381119	1	-0.717698	1	-1.25314	1	0.255434	1	-0.576174	1	-0.758684	1
1700086L19Rik	0.660296	1	-0.224401	1	0	1	-0.517464	1	-1.86142	1	0.879052	1	-0.157274	1
1700086O06Rik	-0.00960401	1	-0.17147	1	0.0680265	1	-0.844066	0.773494	-1.04173	1	-0.897676	1	-1.01528	1
1700086P04Rik	-0.601908	1	-0.911137	1	-1.26721	1	-0.0161291	1	0.414958	1	0.0487068	1	1.38045	1
1700087M22Rik	1.52503	1	-0.997336	1	-0.361052	1	-0.440594	1	0.956022	1	0	1	0	1
1700088E04Rik	0.197157	0.960759	-0.367355	0.999271	0.0915427	0.999251	-3.0327	0.00192464	-0.425132	0.701608	-1.0469	0.0614868	-0.41317	0.585372
1700091H14Rik	0	1	0	1	0	1	0	1	0	1	-0.525424	1	0	1
1700092C02Rik	0	1	0	1	0	1	0	1	0	1	0	1	0	1
1700092C10Rik	-0.601898	1	-0.128215	1	0	1	0	1	0	1	-0.525424	1	0.667116	1
1700092C17Rik	0	1	0	1	-1.32876	1	0	1	-0.05306	1	0	1	0	1
1700092E16Rik	0	1	-0.705288	1	0	1	0	1	0	1	-0.525424	1	0.667116	1
1700092E19Rik	-0.601898	1	0	1	-0.323102	1	0	1	0	1	-0.87876	1	1.07931	1
1700092K14Rik	0	1	0	1	0	1	0	1	0	1	-0.525424	1	0	1
1700092M07Rik	0.490911	1	-0.31306	1	-0.310865	1	-0.169654	1	0.912395	1	1.06759	1	0.764306	1
1700093K21Rik	-0.0219237	1	0.725888	1	-1.32876	1	2.52724	1	-0.05306	1	-0.0445339	1	0.667113	1
1700094J05Rik	0.0890519	0.990587	-0.209544	0.999271	-0.23987	1	-3.82226	0.00386625	2.25201	0.0420329	-0.408258	0.617952	0.0742593	0.955121
1700094M23Rik	-0.601898	1	0.352676	1	-0.323102	1	0	1	0	1	0	1	1.47605	1
1700094M24Rik	0	1	0.929748	1	0	1	2.2186	1	-0.05306	1	-0.525424	1	0.667116	1
1700095A13Rik	0	1	-0.128215	1	0	1	2.2186	1	0	1	0	1	0	1
1700095A21Rik	0	1	0	1	-1.25627	1	0	1	0	1	0	1	0	1
1700095B10Rik	0.512887	0.778009	-0.227833	0.999271	-0.239593	0.97971	-4.31075	4.28135e-05	2.49271	0.0125023	-0.604247	0.249235	-0.60059	0.435489
1700095J03Rik	0.443934	1	-0.224398	1	-1.63902	1	2.93079	1	-0.05306	1	-0.525424	1	0.667113	1
1700095J07Rik	1.06503	1	1.41064	1	-0.846878	1	0	1	0	1	0	1	-0.892814	1
1700095J12Rik	0.256144	1	-0.615444	1	-2.20522	1	-1.247	1	2.08318	1	-0.799331	1	-0.631241	1
1700095K22Rik	0	1	0	1	0	1	0	1	0	1	-0.525424	1	1.4915	1
1700096J18Rik	1.13408	1	0	1	-0.847868	1	2.2186	1	0	1	-0.525424	1	1.4915	1
1700096K18Rik	-0.418371	0.949059	0.409984	0.999271	-0.105566	1	-0.210701	0.888441	0.139741	0.911675	0.0556409	0.958327	0.352007	0.731122
1700097M23Rik	0.552244	1	0	1	0	1	0	1	0	1	-0.525424	1	0	1
1700097N02Rik	1.0103	1	-0.285296	1	-0.775376	1	1.93768	1	-1.07355	1	0.286216	1	0.926059	1
1700099I09Rik	1.97685	1	-2.66088	1	0.745486	1	-0.962926	0.732925	0.0879265	1	0.297154	1	-0.173518	1
1700100I10Rik	-0.0248305	1	-0.705289	1	-0.846878	1	0.55111	1	0	1	-0.456736	1	0.667114	1
1700100L14Rik	-0.0248286	1	-0.224401	1	-1.32876	1	1.12818	1	-0.05306	1	0	1	1.07931	1
1700101I11Rik	0.414141	0.890034	0.153275	0.999271	0.0327782	0.999846	-3.59835	1.98752e-05	0.514191	0.62272	-0.851036	0.0319305	-0.979476	0.00563394
1700101I19Rik	-0.642073	1	0.678811	1	0.726456	1	0.257026	1	0.265067	1	-1.56991	1	-0.601356	1
1700101O22Rik	0	1	0	1	0	1	0	1	0	1	0	1	0	1
1700102F20Rik	0	1	0.929748	1	-0.323102	1	0	1	0	1	0	1	1.4915	1
1700102P08Rik	0.172008	1	0.25238	1	0.598241	1	-0.217865	0.954477	1.97893	1	0.186002	1	0.831552	1
1700104B16Rik	-0.0185236	1	2.25081	1	0.847467	1	1.0615	1	-1.0741	1	0.878454	1	1.4915	1
1700104L18Rik	0	1	0	1	0	1	0	1	0	1	0	1	1.88677	1
1700105G05Rik	-0.601898	1	0.929748	1	0	1	0	1	0	1	0	1	0.667116	1
1700105P06Rik	-0.459229	0.91968	0.144019	0.999271	0.79758	1	-1.74388	0.407813	0.91364	1	-0.983895	0.394565	-0.577214	1
1700108F19Rik	0	1	0	1	0	1	0.55111	1	-0.05306	1	-0.937621	1	1.07931	1
1700108J01Rik	0.54933	1	-0.224402	1	-1.25627	1	1.12818	1	-0.05306	1	-0.0445345	1	1.4915	1
1700108N06Rik	0	1	0	1	0	1	0	1	0	1	0	1	0	1
1700108N11Rik	0	1	0.352675	1	-0.323102	1	0	1	0	1	-0.525424	1	0.667116	1
1700109G14Rik	-1.56344	1	0.769613	1	-0.334135	1	1.12818	1	0	1	-0.93762	1	0.667116	1
1700109G15Rik	0	1	0.929748	1	0	1	0	1	-0.05306	1	-0.525424	1	0	1
1700109H08Rik	-0.06002	0.993245	0.203379	0.999271	-0.29286	1	-0.646507	0.680371	0.0728521	0.960635	0.277861	0.76668	-0.00601032	0.997402
1700109I08Rik	0	1	0	1	0	1	0	1	0	1	-0.525424	1	0	1
1700109K24Rik	1.0665	0.767819	-0.508488	1	0.426657	1	-3.42918	0.0176212	1.66752	0.215427	-1.25302	1	-0.778921	1
1700110C19Rik	-0.0248295	1	0.183582	1	0.677189	1	0.409102	1	0.385769	1	-0.162465	1	0.610504	1
1700110I01Rik	0	1	0	1	0	1	0	1	0	1	0	1	0	1
1700110I07Rik	0	1	0	1	0	1	0	1	0	1	-0.0445346	1	0	1
1700110K17Rik	0.239729	1	1.04411	1	-0.139338	1	0.199999	1	1.09644	1	1.07818	1	0.667116	1
1700111E14Rik	-0.601898	1	0	1	0	1	2.1639	1	-0.05306	1	0.461464	1	1.4915	1
1700111N16Rik	-0.0248291	1	0	1	0	1	2.2186	1	0.699129	1	-0.525424	1	2.61256	1
1700112D23Rik	0	1	0	1	0	1	0	1	0	1	0.367661	1	0.667116	1
1700112H15Rik	-0.0228766	1	-0.487856	1	-1.53477	1	1.05711	1	-1.8881	1	0.367661	1	0.667116	1
1700112J05Rik	0	1	-0.128215	1	-1.32876	1	0	1	0	1	-0.525424	1	0	1
1700112J16Rik	-0.922104	1	0.487282	1	-1.32546	1	-1.09972	1	-1.00372	1	-0.972785	1	-0.0625188	1
1700112K13Rik	0	1	0	1	0	1	1.12818	1	0	1	0.367661	1	0	1
1700112L15Rik	0	1	0	1	0	1	2.2186	1	0	1	0	1	1.4915	1
1700112M02Rik	-0.601898	1	0	1	0	1	0	1	0	1	0	1	0	1
1700113A16Rik	-0.120454	0.990587	0.182138	0.999271	0.299914	1	-2.78861	0.0654225	0.644829	1	-0.366056	0.756323	-0.414913	0.722356
1700113B09Rik	0	1	1.41064	1	0	1	0	1	-0.05306	1	0	1	0	1
1700113B19Rik	0	1	0	1	0	1	0	1	0	1	0	1	0	1
1700113H08Rik	0.552244	1	0.833569	1	0	1	0.55111	1	0	1	-2.03438	1	-0.44713	1
1700116B05Rik	0.552244	1	0.929748	1	-1.32876	1	0	1	0	1	0.367661	1	0.254921	1
1700119H24Rik	0.552244	1	0	1	-0.323102	1	0.55111	1	0	1	-0.525424	1	0.667113	1
1700119I11Rik	0.272701	0.981558	-0.0123475	0.999271	0.179276	1	-1.21342	1	2.26878	1	-0.869934	1	-1.62338	1
1700120B22Rik	0.212843	0.974532	-0.155234	0.999271	-0.148027	0.993158	-3.49835	0.000571904	1.08718	0.229787	-0.780286	0.0893526	-0.808148	0.22626
1700120C14Rik	-0.390655	0.911961	0.169211	0.999271	-0.718535	0.860276	-0.11356	0.954186	2.25501	0.0314488	-0.23782	0.838498	0.208523	0.87352
1700120C18Rik	0	1	0	1	0	1	0	1	-1.17059	1	0	1	0	1
1700120E14Rik	0.556071	1	0.352676	1	-1.83026	1	2.2186	1	-0.688887	1	0	1	1.4915	1
1700120G07Rik	0	1	0	1	0	1	0	1	0	1	-0.525424	1	1.51029	1
1700120G11Rik	0	1	0.929748	1	-1.32777	1	0	1	0	1	0	1	1.4915	1
1700120K04Rik	0.609443	1	0.231692	1	-0.853205	1	-1.34394	1	0.319713	1	-0.773773	1	-0.548452	1
1700120O09Rik	1.99949	1	0.256493	1	-1.76288	1	1.12818	1	0.940541	1	0.610586	1	-2.09966	1
1700121C08Rik	0	1	0	1	0	1	0	1	0	1	0	1	0.667116	1
1700121L03Rik	-0.601898	1	0	1	0	1	0	1	0	1	0	1	0.667116	1
1700121L16Rik	0	1	0	1	0	1	0	1	0	1	0	1	0	1
1700121N20Rik	-0.0248293	1	0.929748	1	0	1	0	1	-0.05306	1	0.367661	1	0.667116	1
1700122D07Rik	0	1	0	1	0	1	0	1	0	1	0.367661	1	0	1
1700122E12Rik	-0.962967	1	-0.522719	1	-1.19497	1	1.88937	1	0.459236	1	0.136206	1	-0.889262	1
1700122H20Rik	0	1	0	1	0	1	0	1	0	1	0	1	0	1
1700122O11Rik	0	1	-0.128215	1	-0.323102	1	0	1	0	1	-0.525424	1	0	1
1700123J17Rik	-0.401957	1	0.456261	1	0.0187192	1	0.903965	1	1.74422	1	-0.00271863	1	0.368957	1
1700123K08Rik	0.552244	1	0	1	0	1	0	1	0	1	-0.525424	1	0	1
1700123L14Rik	0	1	0.352676	1	0	1	1.58683	1	-1.17059	1	0.470373	1	1.06619	1
1700123M08Rik	1.83157	1	0.386277	1	-0.502128	1	-0.643292	0.818027	0.880837	1	-0.330999	0.824283	0.526365	1
1700123O12Rik	0	1	0	1	0	1	0	1	0	1	0	1	0	1
1700123O20Rik	-0.0720005	0.979712	0.0770187	0.999271	0.314671	0.800406	0.299646	0.430833	-0.246315	0.419439	0.0304968	0.934104	-0.071705	0.824579
1700123O21Rik	0	1	0	1	0	1	1.12818	1	0	1	0	1	0	1
1700124L16Rik	-1.11668	1	-0.662711	1	0.216995	1	-0.747712	1	0.241764	1	-0.392643	1	1.09551	1
1700124M09Rik	0.549257	1	0	1	0	1	0	1	0	1	0.367661	1	0	1
1700125G02Rik	0.552244	1	0	1	0	1	0	1	0.435011	1	-0.525424	1	1.4915	1
1700125G22Rik	0	1	2.27563	1	-2.0659	1	2.2186	1	-1.86004	1	-0.863172	1	0.268184	1
1700125H03Rik	0.647798	1	1.41765	1	-0.332287	1	-1.81889	1	1.69337	1	-2.04033	1	-0.713786	1
1700125H20Rik	0.552244	1	-0.796227	1	-0.323102	1	1.12818	1	-0.689647	1	-0.937619	1	0	1
1700126A01Rik	0.552244	1	0	1	0	1	1.12818	1	-0.05306	1	0	1	0	1
1700126G02Rik	-0.202261	0.982561	-0.667034	0.999271	-0.355851	1	-2.3479	0.144454	2.48464	1	-0.258738	0.815614	-0.39038	0.722082
1700126H18Rik	0	1	0	1	0	1	0	1	0	1	0	1	0	1
1700127F24Rik	0.552244	1	0.929748	1	-0.323102	1	2.1639	1	-1.0741	1	-0.0445331	1	0.683527	1
1700128A07Rik	0	1	0	1	0	1	0	1	0	1	0	1	0.667113	1
1700128E19Rik	0	1	0	1	0	1	0	1	-2.13112	1	0	1	0.667116	1
1700128F08Rik	0	1	-0.128215	1	0	1	0	1	-0.593204	1	0	1	1.4915	1
1700128I11Rik	0	1	0	1	-1.25627	1	0	1	0	1	0	1	0	1
1700129C05Rik	0	1	0.929748	1	0	1	0	1	0	1	0	1	0	1
1700129L04Rik	0	1	0	1	-1.32876	1	0	1	0	1	-1.86882	1	1.92735	1
1810006J02Rik	1.40931	1	0.0164424	1	-0.215956	1	0.626626	0.862087	-0.285027	1	-0.114181	1	0.493921	1
1810007C17Rik	0	1	0	1	0	1	0	1	0	1	0	1	0	1
1810007D17Rik	-0.0248291	1	1.83339	1	0	1	2.1639	1	0	1	0.367661	1	0.667116	1
1810008B01Rik	0.288797	0.900543	-0.0795137	0.999271	-0.12447	0.993158	-4.45017	7.43227e-05	0.237888	0.878446	-0.996489	0.0151226	-1.3412	0.00813499
1810008I18Rik	0	1	0.352675	1	0	1	-0.229411	1	-1.05241	1	-0.424004	1	0.194445	1
1810009A15Rik	-0.146964	0.96146	0.0780035	0.999271	-0.214883	0.932013	-0.0356329	0.96461	0.42743	0.248141	0.243448	0.325305	0.163303	0.671331
1810009J06Rik	0	1	0	1	0	1	0	1	0	1	0	1	0	1
1810010D01Rik	-2.15847	1	-0.260579	1	-0.360569	1	-0.433178	1	-0.05306	1	-0.906564	1	1.51497	1
1810010H24Rik	0.20681	1	-2.08958	1	-1.2589	1	-0.14227	0.969416	-0.303797	1	-2.10913	1	-0.37472	1
1810010K12Rik	0	1	0	1	0	1	2.2186	1	0	1	-0.0445339	1	0	1
1810012K08Rik	0.159158	0.982561	-0.188008	0.999271	-0.46593	1	-3.05422	0.00824074	1.88514	0.0929652	-0.882114	0.0930616	-0.164608	0.880003
1810012K16Rik	-1.5721	1	0.750335	1	-2.13464	1	-0.168233	1	-0.647784	1	-0.560909	1	0.544107	1
1810013D15Rik	-0.601898	1	0.929748	1	0.157789	1	0	1	0.88926	1	0.879052	1	-0.625485	1
1810013L24Rik	0.170888	0.908152	0.0818228	0.999271	0.0830698	0.992107	-0.0744979	0.814226	-0.00716148	0.975984	0.243554	0.0195201	0.242976	0.108088
1810014B01Rik	0.0885738	0.980826	-0.125223	0.999271	-0.153671	0.981353	-4.66432	7.41683e-24	0.659918	0.577423	-0.780888	0.00199205	-0.765107	0.00323753
1810017P11Rik	-0.601898	1	-0.128215	1	0	1	0	1	0	1	-0.937621	1	0	1
1810018F18Rik	0	1	0	1	0	1	0	1	0	1	-0.0445336	1	0	1
1810019D21Rik	-0.435957	1	0.20905	1	1.29968	1	-0.036133	0.995048	-0.527384	0.652565	-0.280322	0.838355	-0.951483	1
1810019N24Rik	0.284711	1	0.489501	1	-0.775686	1	0.46849	0.831142	-0.449023	1	-0.754057	1	0.913208	1
1810020O05Rik	-1.38454	1	0.663264	0.999271	-0.934658	1	1.12818	1	-0.647784	1	-0.456735	1	-1.3558	1
1810021B22Rik	-0.617625	1	-0.255496	1	0.558507	1	-0.195259	0.962146	0.767997	1	-0.158154	1	-0.266156	1
1810022K09Rik	0.366142	0.787073	-0.0454962	0.999271	-0.183035	0.9587	0.475772	0.222204	0.274336	0.515102	-0.165557	0.693574	0.361756	0.286597
1810024B03Rik	1.1126	1	-0.399893	1	0.0621864	1	0.27299	0.917865	0.106126	1	0.143106	1	0.113216	1
1810026B05Rik	0.202195	0.874835	-0.138723	0.999271	-0.0195305	0.999846	-0.184505	0.270935	-0.217503	0.165046	0.219752	0.0457891	0.0952543	0.586017
1810028F09Rik	-0.0248291	1	-0.705289	1	0	1	1.12818	1	-2.6236	1	0.470261	1	0.254919	1
1810030O07Rik	-0.162505	0.897105	-0.0189176	0.999271	0.0614071	0.993158	0.0585115	0.894372	0.02148	0.952587	0.194353	0.322385	0.101652	0.710765
1810032O08Rik	0.551027	0.761588	-0.432646	0.999271	0.323224	0.945034	0.0168055	0.991178	0.435982	0.567855	0.243602	0.724926	0.380311	0.542211
1810034E14Rik	0.962513	1	-0.495488	0.999271	-0.183519	1	-1.01114	0.446897	-0.846057	0.487673	0.126551	1	-0.0151392	1
1810037I17Rik	0.22569	0.795132	-0.0305413	0.999271	-0.162438	0.962165	-0.41962	0.220841	0.674156	0.0874985	0.56162	0.0980239	-0.140706	0.722392
1810041H14Rik	0	1	-1.27598	1	1.66819	1	1.06734	1	-0.860497	1	0.499079	1	-0.558395	1
1810043G02Rik	-0.307738	0.934535	-0.197286	0.999271	-0.305681	0.97971	0.236771	0.838403	0.00314851	0.997413	0.119784	0.875607	0.0120744	0.990348
1810044D09Rik	0.819951	1	-0.568498	1	-0.66867	1	-0.109099	0.975254	2.04482	1	-0.52708	0.650103	0.143299	0.940156
1810046K07Rik	-0.601898	1	0.929748	1	0	1	1.12818	1	0	1	0	1	1.4915	1
1810049I09Rik	0	1	0	1	0	1	0	1	0	1	0	1	0	1
1810049J17Rik	-0.0532	0.990587	0.0299935	0.999271	-0.211133	0.987854	-4.29886	0.000101681	1.24136	0.185543	-0.958321	0.0787153	-1.3983	0.00126483
1810053B23Rik	-0.674954	1	-0.705288	1	-0.360064	1	0	1	0	1	0	1	0.667116	1
1810055G02Rik	0.127307	0.974532	0.189408	0.999271	-0.0480202	0.999251	0.113071	0.887128	0.201197	0.682404	-0.479218	0.0156358	0.0992326	0.833567
1810058I24Rik	0.393464	0.627479	0.0892266	0.999271	0.0648504	0.995672	0.0846297	0.890374	0.169429	0.723936	-0.101638	0.767154	-0.142672	0.66154
1810059C17Rik	-1.17897	1	-0.708414	1	0.157789	1	1.05817	1	-0.6897	1	-0.906671	1	-0.141913	1
1810059H22Rik	-1.92232	1	-1.04329	1	1.15391	1	-0.858991	0.7895	-1.28789	1	-0.149692	1	0.609704	1
1810062G17Rik	0.527096	1	-0.144476	1	-0.755691	1	0.415362	0.877506	1.93102	1	-1.15593	1	-0.44427	1
1810062O18Rik	-0.0163384	1	-0.0870897	1	-0.800513	1	-0.951257	0.758483	0.0433108	0.979659	-0.812707	1	-0.962087	1
1810063I02Rik	-0.601898	1	-0.128215	1	-0.323102	1	1.12818	1	-0.05306	1	0	1	0	1
1810064F22Rik	0	1	0	1	0	1	0	1	-0.05306	1	0.541352	1	0.254921	1
1810065E05Rik	-0.601898	1	-0.272258	1	-1.32876	1	2.2186	1	0	1	-0.863118	1	-0.87667	1
2010001A14Rik	1.43581	1	-0.406903	1	-0.689413	1	-1.40082	0.383841	0.792742	1	0.214708	0.864867	0.31838	1
2010001K21Rik	0.360636	1	-0.374061	1	0.852012	1	-0.905189	1	1.73868	1	0.201774	1	0.429773	1
2010001M07Rik	0	1	0	1	0	1	0	1	0	1	0	1	0	1
2010003K11Rik	-0.724728	0.8531	0.540469	1	0.841578	1	-0.084696	0.9828	-0.360275	1	-2.53086	1	-1.32891	1
2010005H15Rik	0.294221	0.981558	1.07484	1	-0.515748	1	2.29121	1	0.435011	1	0.879052	1	1.406	1
2010007H06Rik	0.392631	1	0.216837	1	-0.559678	1	0.0805378	0.976328	-0.949182	0.473853	-1.25096	0.15082	-0.366861	1
2010008C14Rik	2.15735	1	0.27263	1	-0.271395	1	-1.21353	0.611967	0.0101176	1	0.0161897	0.990922	0.773648	1
2010009K17Rik	0.0832482	1	-0.00220371	1	-0.483452	1	-0.987496	1	0.163322	1	-1.33365	1	-0.17296	1
2010010A06Rik	0.552244	1	1.41064	1	-1.83026	1	0	1	-1.42799	1	-0.525424	1	-0.140399	1
2010013B24Rik	0.174519	1	-0.574517	1	-1.32802	1	1.6554	0.446752	1.47773	1	-0.0285404	1	-0.0446432	1
2010015M23Rik	1.15827	1	-0.346518	1	0.0638874	1	1.14825	0.740461	-0.0602171	1	-0.51491	1	1.32783	1
2010016I18Rik	0.0990454	0.99231	-0.465384	0.999271	1.11077	1	-0.0193138	0.993661	0.659492	0.449736	-0.0493043	0.96526	-0.482094	0.607552
2010103J01Rik	-0.103327	1	-0.988262	1	-1.02808	1	0.553929	1	0.682044	1	0.464857	1	-0.993898	1
2010106C02Rik	1.40668	1	-1.22686	1	0.0813808	1	0.0431592	1	1.28122	1	-1.12763	1	-0.45748	1
2010106E10Rik	0.555941	1	-0.128215	1	0	1	-0.170845	1	0.977207	1	1.48827	1	1.07931	1
2010109A12Rik	-0.269717	1	-0.737363	1	0.66817	1	-0.818813	1	-0.89111	1	-1.10733	1	0.254916	1
2010109I03Rik	-0.416985	0.954588	0.425849	0.999271	1.52282	0.77586	2.53802	0.131467	1.467	0.33197	-1.39883	1	1.74699	0.286988
2010109P13Rik	-0.0248286	1	-0.224402	1	-0.323102	1	0	1	0	1	-0.525424	1	0	1
2010110E17Rik	-0.589431	0.861959	0.491445	0.999271	-0.392832	1	0.261083	1	0.21526	1	1.33377	1	0.714008	1
2010110G14Rik	0	1	0	1	0	1	0	1	0	1	0	1	1.4915	1
2010110K18Rik	-1.10438	1	-1.33567	1	-0.847868	1	2.2186	1	0	1	-0.0445339	1	-0.157278	1
2010111I01Rik	-0.0461771	0.989106	-0.00589798	0.999271	0.00651771	0.999846	-0.161745	0.719679	-0.570063	0.165286	0.005476	0.986274	-0.0175391	0.97909
2010203P06Rik	-0.601908	1	1.41064	1	0	1	0.55111	1	-0.05306	1	0	1	0	1
2010204K13Rik	-0.0805607	1	-0.461426	1	0.0754635	1	2.04787	0.217934	0.192628	1	-1.16928	1	0.428951	1
2010300C02Rik	-0.237866	0.989046	-0.510435	1	0.383171	1	-0.0938366	0.972583	-1.29943	0.203582	-0.541379	0.559379	-0.739191	0.617645
2010300F17Rik	-1.11648	1	0.620969	1	-0.296355	1	-0.0556477	0.986324	-1.91484	0.172368	0.584399	0.432054	-0.708634	0.365902
2010308F09Rik	-0.601898	1	0	1	-1.32876	1	2.58461	1	-0.05306	1	0.367661	1	0	1
2010309G21Rik	0	1	0	1	0	1	0	1	0	1	0	1	0	1
2010310C07Rik	-0.259837	0.971466	0.522455	0.999271	-0.779026	1	-0.664274	0.786638	0.383059	1	-0.108988	1	-0.311703	1
2010315B03Rik	-0.0808572	0.982561	-0.0367863	0.999271	-0.275396	0.927818	-0.268583	0.501754	-0.0362011	0.952587	0.600252	0.000968326	0.199613	0.492217
2010320M18Rik	-0.189863	0.963742	0.0702873	0.999271	-0.253005	0.978038	0.25638	0.735127	-0.169132	0.795362	0.19329	0.735304	-0.204165	0.73817
2010320O07Rik	0	1	-0.128215	1	-0.323102	1	2.0606	1	-0.05306	1	-0.525424	1	1.07931	1
2200002A13Rik	1.13428	1	0	1	0.157789	1	0	1	-0.190034	1	0	1	1.4915	1
2200002D01Rik	0.131804	0.97081	-0.0214817	0.999271	-0.0773139	0.993158	-0.343393	0.686413	-0.240843	0.673095	-0.189138	0.704404	-0.535178	0.228067
2200002J24Rik	1.12578	1	1.32524	1	-0.323102	1	1.12818	1	-0.05306	1	0	1	0.667114	1
2200007N16Rik	0	1	0	1	0	1	0.0458132	1	1.24093	1	0	1	1.4915	1
2210008F06Rik	-0.901357	1	-0.767164	1	-1.0147	1	-0.648333	1	0.341039	1	0.797306	1	-0.587148	1
2210010C04Rik	0	1	0.929748	1	0	1	0	1	-1.17059	1	-0.937622	1	0.667116	1
2210011C24Rik	2.02545	1	-0.828717	1	0.0755782	1	1.50824	1	1.63681	1	1.43623	1	1.13108	1
2210011K15Rik	0.549295	1	0.352675	1	-1.32876	1	1.67657	1	0.318751	1	1.2429	1	2.88559	1
2210016F16Rik	-0.214227	0.763506	0.0740654	0.999271	0.0596204	0.993158	0.188642	0.678235	0.0492265	0.895833	0.00388329	0.990306	-0.2458	0.263484
2210016L21Rik	-0.00898254	0.997202	-0.509508	0.881054	-0.126536	0.992096	-0.322962	0.526367	-0.0110861	0.983372	-0.049709	0.910274	-0.0811278	0.873562
2210017I01Rik	0.344083	1	-1.31481	1	0.587135	1	1.78569	0.642886	-0.786099	0.54599	-0.349082	0.847588	0.276959	0.868019
2210039B01Rik	-1.17897	1	-0.224401	1	-0.360064	1	0.53611	1	0.273532	1	-1.64502	1	-0.157278	1
2210404E10Rik	0	1	0	1	0	1	0	1	0	1	0	1	0	1
2210406H18Rik	-0.163801	0.979712	-0.514554	0.999271	0.263237	0.97971	-0.0313145	0.985791	0.162458	0.917137	0.763755	0.107845	0.267657	0.78767
2210406O10Rik	0.624591	1	-1.7516	1	0.457943	1	1.69316	0.637014	0.422535	1	-1.64341	1	1.06631	1
2210407C18Rik	0.552244	1	1.41064	1	-1.9768	1	1.64153	1	-1.17059	1	-0.525424	1	1.07931	1
2210408F21Rik	-0.133463	0.982561	-0.136481	0.999271	-0.459088	0.926811	0.149415	0.927229	0.937091	0.179634	-0.15579	0.795837	-0.693214	0.287741
2210408I21Rik	0.0355044	0.994507	0.0360695	0.999271	0.215542	0.981353	0.156183	0.841151	-0.196964	0.672065	-0.280394	0.390353	0.0826451	0.856316
2210409E12Rik	-0.601898	1	0	1	0	1	0	1	0	1	0	1	0	1
2210411M09Rik	0.147258	1	0.517427	1	-1.74565	1	-1.84611	1	1.73592	1	-0.969438	1	-0.553892	1
2210412B16Rik	0.169243	1	-0.726906	1	-0.269868	1	0.847053	0.678139	-1.0753	1	0.0862865	1	0.534006	1
2210414B05Rik	-1.56036	1	0.0938595	1	0	1	0	1	0	1	0	1	0.667114	1
2210414F02Rik	0	1	0	1	0	1	1.12818	1	0	1	-0.525424	1	0	1
2210417A02Rik	-0.601908	1	-0.224401	1	-0.960155	1	1.12818	1	-0.05306	1	0.41755	1	1.49209	1
2210418O10Rik	0.293917	1	1.41064	1	-0.323102	1	0.293078	1	0.422535	1	0.383021	1	1.84977	1
2210420H20Rik	0.552244	1	-0.128215	1	-0.323102	1	0	1	0	1	-0.937621	1	1.4915	1
2300002M23Rik	0.552244	1	0.929748	1	0	1	2.1639	1	-1.89979	1	0.841206	1	-1.21176	1
2300003K06Rik	0.552244	1	0	1	-0.323102	1	0	1	0	1	0.0430487	1	-0.157274	1
2300009A05Rik	-0.12275	0.989046	-0.141261	0.999271	-0.361011	0.961321	0.445315	0.62761	-0.0532416	0.960664	-0.343905	0.542256	0.0459076	0.962605
2310001H17Rik	0.476291	0.800453	-0.109418	0.999271	0.318986	0.961321	0.167226	0.875638	-0.0376676	0.975094	0.0566613	0.94238	0.307723	0.721548
2310001K20Rik	0.781971	1	-0.0522311	1	-0.510189	1	0.432553	0.846093	1.26031	1	1.81092	1	1.65238	1
2310001K24Rik	0.0113874	0.998279	-0.819878	0.999271	-0.384197	1	-2.98736	0.257273	0.939475	1	-1.01164	1	-2.82455	1
2310002D06Rik	0.344136	1	-1.36473	1	0.764885	1	-0.157063	1	-0.920349	1	-0.79829	0.413649	0.476598	0.581898
2310002F09Rik	0.899694	1	0.219107	1	0.594942	1	2.05998	1	0.0637555	1	0.00873366	1	0.605155	1
2310002L09Rik	0.510045	0.898642	0.13267	0.999271	-0.10763	0.999251	0.108934	0.940784	0.456865	0.594095	-0.242609	0.699859	-0.187394	0.851369
2310003L06Rik	0	1	0	1	0.157789	1	0	1	0	1	-0.937621	1	0	1
2310003N18Rik	-0.601898	1	0.929748	1	-0.323102	1	0	1	-1.17059	1	0	1	1.4915	1
2310005A03Rik	0	1	-0.705289	1	0.157789	1	0	1	-0.05306	1	0.367661	1	2.11859	1
2310005E17Rik	0	1	0.352676	1	-1.25627	1	1.58683	1	-0.6897	1	-0.362999	1	-1.11648	1
2310007B03Rik	2.81075	1	0.0114217	1	-0.323102	1	1.15055	0.695935	-1.3065	0.331395	-0.897565	0.522728	-1.0147	0.611928
2310008N11Rik	1.05199	1	1.28979	1	-0.360699	1	1.63508	1	-0.11052	1	-0.456736	1	1.88677	1
2310009A05Rik	0.240129	0.956369	-0.0474931	0.999271	-0.489834	0.829846	0.42394	0.386847	0.125561	0.873052	-0.0854956	0.869197	-0.196222	0.748324
2310009B15Rik	0.00352005	0.999792	0.327189	0.999271	0.214241	1	0.878319	0.244828	0.557666	0.64723	-0.102132	0.914172	0.0771951	0.948506
2310010J17Rik	0.320122	0.977936	0.0653222	0.999271	0.21116	1	0.169207	0.928855	0.894995	0.517933	0.770483	0.411304	0.0825792	0.956692
2310011J03Rik	0.0916156	0.957497	-0.0314108	0.999271	0.263714	0.824318	-0.0224301	0.97685	-0.0253296	0.9569	0.174241	0.470076	-0.238704	0.400263
2310014F06Rik	0.659967	0.916726	-0.976717	1	1.12854	1	-0.898052	0.68786	0.167042	1	-0.441359	1	0.256584	1
2310015A10Rik	0.380694	0.901019	-0.0669928	0.999271	0.277598	0.972425	-0.184189	0.873827	-0.329048	0.738525	-0.240425	0.721863	-0.368279	0.59537
2310015D24Rik	0.0968144	0.990587	1.07638	0.546151	-0.199037	0.993158	-0.220994	0.930013	0.697515	0.507677	-0.770218	0.224844	-0.290829	0.780267
2310015K22Rik	1.33019	1	-1.43911	1	-1.33378	1	0.898256	0.83539	0.97207	1	-1.27894	1	0.618034	1
2310016D03Rik	0	1	-0.224402	1	-1.32876	1	1.12818	1	0	1	-1.36192	1	1.07931	1
2310016D23Rik	1.57624	1	-1.13321	1	-0.847745	1	0	1	-0.689553	1	-0.84791	1	-1.11459	1
2310016G11Rik	-0.0210342	1	2.96207	1	0.157789	1	0	1	0	1	0.827664	1	1.07931	1
2310020H05Rik	0.927865	1	0.532175	1	1.38415	1	0.43499	0.865181	-1.19383	1	-0.0106637	1	1.11919	1
2310022A10Rik	0.145399	0.934104	-0.204803	0.999271	0.158916	0.962165	-0.60006	0.245816	0.102829	0.882522	0.201961	0.59763	0.19998	0.642217
2310022B05Rik	0.124342	0.96146	-0.0345055	0.999271	-0.111523	0.987854	-0.385391	0.198285	0.375398	0.162426	-0.374925	0.0373979	-0.0257919	0.967952
2310026I22Rik	-0.484952	1	-0.890708	1	-3.60667	1	-2.30121	1	0.444498	1	-1.80621	0.0771893	-3.28744	1
2310026L22Rik	0.999297	1	-0.576698	1	-1.37836	1	-0.923985	1	1.10431	1	0.996206	1	-0.60792	1
2310030A07Rik	1.63564	1	0.929748	1	-0.323102	1	0	1	0	1	-0.525424	1	-0.157278	1
2310030G06Rik	-0.0433612	0.995384	0.503679	0.992416	0.0653618	0.999251	0.280403	0.766207	-1.31271	0.00340318	-0.253787	0.767754	-0.397807	0.739299
2310031A07Rik	0.78659	0.759819	-0.0582688	0.999271	-0.180159	1	-3.03735	0.0210184	0.482414	0.730295	-0.0608166	0.955763	-0.946465	0.365902
2310033P09Rik	0.374928	0.873973	-0.227377	0.999271	0.157312	0.993158	-0.101466	0.918976	-0.0238076	0.975094	-0.000128985	0.999871	0.0462055	0.96138
2310034C09Rik	0	1	0	1	0	1	1.58683	1	0	1	0	1	0	1
2310034G01Rik	0.876233	0.751729	-0.0692277	0.999271	1.00248	1	-0.454427	0.83539	-0.28058	0.83826	-0.207336	0.859597	-0.686997	1
2310034O05Rik	-0.601909	1	0.75487	1	-0.323102	1	1.06088	1	0.280751	1	-0.525424	1	1.51471	1
2310039H08Rik	0.0193919	0.995384	0.00836773	0.999271	0.0383462	0.999846	0.684101	0.0707595	0.49609	0.427849	-0.0930955	0.89655	-0.524225	0.352789
2310039L15Rik	0	1	0.929748	1	0	1	0.55111	1	-0.05306	1	0	1	0.667116	1
2310040G07Rik	0.0533772	1	2.50401	1	-1.52306	1	3.18599	1	0.845717	1	1.44471	1	0.461611	1
2310040G24Rik	0.606397	0.868234	0.336557	0.999271	-0.684378	1	-0.158195	0.920702	1.20889	0.193156	-0.52138	0.356738	-0.471724	0.377471
2310043L19Rik	-0.0802422	1	1.56894	1	-1.42157	1	0.656893	1	2.06707	1	-0.456735	1	1.00548	1
2310043M15Rik	-0.125999	0.985355	0.0321231	0.999271	-1.05673	1	-0.371562	0.918936	0.485077	0.775045	0.0295799	1	2.40097	0.0407578
2310043O21Rik	1.80742	1	-0.128215	1	0	1	0	1	0	1	0.367661	1	0	1
2310043P16Rik	0.411604	0.899227	-0.417547	0.999271	0.360812	0.974644	-0.286701	0.857213	0.27184	0.769889	-0.0206676	0.979356	0.524031	0.396581
2310044K18Rik	1.49044	1	0.17196	0.999271	0.535481	1	-2.78656	0.29761	1.94764	1	-0.324898	1	-0.21187	1
2310046K23Rik	-0.83848	0.883055	-0.339793	0.999271	1.02854	0.945034	2.62892	0.114725	-0.436816	0.809674	-0.275551	0.873556	-0.205499	0.93534
2310047D07Rik	0.673922	0.908154	1.20812	1	-0.534784	1	1.12616	0.460411	-0.462666	1	-0.0165975	1	-0.0871544	1
2310050C09Rik	-2.90973	1	-0.424792	1	-1.47725	1	5.00015	0.0274237	1.10393	0.49807	-0.596184	1	2.64052	0.115601
2310057J18Rik	0	1	-0.128215	1	-0.847868	1	2.2186	1	-0.05306	1	-0.525424	1	0	1
2310057M21Rik	0.332514	0.817334	0.111113	0.999271	0.22345	0.928332	-0.301646	0.48139	-0.16061	0.741761	-0.125796	0.707916	0.107582	0.793516
2310057N15Rik	0.552244	1	0	1	0	1	0	1	0	1	-1.33999	1	1.47612	1
2310058D17Rik	0.0248846	0.996188	-0.513779	0.999271	0.192441	1	-0.0561611	0.971843	-0.211403	0.799452	0.171172	0.820951	0.232112	0.805119
2310061I04Rik	0.00316084	0.999792	-0.195365	0.999271	-0.111328	0.998713	-1.08024	0.443832	0.290933	0.752005	-0.11006	0.893698	-0.330583	0.71947
2310061N02Rik	0.54575	1	1.41064	1	0	1	3.00857	1	-2.0301	1	-2.29314	1	-1.08433	1
2310065F04Rik	0.395187	0.942636	0.980511	0.999271	-0.607148	1	0.80622	0.755673	1.19659	1	-0.908962	0.411304	-0.868749	1
2310067P03Rik	-0.601898	1	0.352675	1	-1.83026	1	2.82979	1	0.422535	1	0	1	-0.157274	1
2310068J16Rik	0.128659	0.989046	-0.117971	0.999271	-0.321343	1	-0.432892	0.861567	1.26895	0.363042	-1.00007	0.236148	-0.01462	0.994499
2310069B03Rik	0.0553429	0.995384	1.1912	1	-0.732911	1	0.279654	0.932204	0.0963898	1	-0.554112	1	0.97481	1
2310074N15Rik	1.12304	1	0.256493	1	-0.140014	1	1.12818	1	-0.688332	1	0.00857725	1	1.09473	1
2310075C17Rik	-2.10518	1	2.39047	1	-1.17983	1	-0.038021	0.992703	0.551521	1	-0.325854	1	-1.45126	1
2310079G19Rik	0.556174	1	-0.128215	1	0	1	1.12818	1	-0.6897	1	1.90395	1	0.695394	1
2310081O03Rik	-0.0248286	1	0.352676	1	0	1	0.55111	1	1.27078	1	0.0436869	1	3.09445	1
2400006E01Rik	0.552244	1	0	1	0	1	0	1	-0.593204	1	-0.0445331	1	0	1
2410002F23Rik	0.23599	0.801672	0.00403543	0.999271	0.0398694	0.999251	0.0498291	0.948455	0.256321	0.480855	-0.105888	0.820622	-0.164569	0.605122
2410003L11Rik	-0.601908	1	1.41064	1	0.157789	1	1.12818	1	0	1	0.367661	1	1.4915	1
2410004B18Rik	0.107028	0.96146	0.201407	0.999271	-0.209982	0.951779	0.220586	0.666379	0.185034	0.659487	0.0146793	0.97673	0.0600334	0.902961
2410004I01Rik	-0.0248299	1	-0.224401	1	-1.53245	1	0.55111	1	-0.200635	1	-1.11308	1	0.957199	1
2410004P03Rik	0.682623	1	-0.822069	1	0.240747	1	0.84881	1	0.627639	1	0.816509	1	-0.56751	1
2410006H16Rik	0.186156	0.932315	0.0357201	0.999271	-0.153034	0.97971	0.387813	0.467051	0.255272	0.523527	-0.257865	0.326564	-0.171496	0.722924
2410012E07Rik	2.9814	1	-0.189664	1	-0.999677	1	0.158933	1	1.35802	1	0	1	0.667116	1
2410015M20Rik	-0.169822	0.878727	0.0969266	0.999271	0.153275	0.945034	0.0391591	0.969874	0.139437	0.770497	-0.0973382	0.751178	-0.0523379	0.906483
2410017I17Rik	-0.18835	0.980136	-0.11167	0.999271	0.255721	0.986006	-4.93501	1.28973e-05	2.02342	0.0566431	-0.0503028	0.966116	-0.570382	0.371668
2410018L13Rik	0.552244	1	-0.224401	1	0	1	0.55111	1	0	1	0	1	0	1
2410021H03Rik	0	1	0.929748	1	-0.844542	1	0	1	0	1	-0.826398	1	0.254916	1
2410022M11Rik	0.105295	0.989106	-0.417204	0.999271	0.181461	1	0.0107177	0.994792	0.186868	0.841208	-0.0573548	0.946375	0.0259669	0.979516
2410024N13Rik	0	1	0	1	0	1	0	1	0	1	0	1	1.4915	1
2410080I02Rik	1.58811	1	-1.47351	1	-0.260442	1	-0.652986	1	0.66849	1	-1.78574	1	-0.334981	1
2410124H12Rik	0.552244	1	-0.128215	1	0	1	0	1	0	1	0	1	0.667116	1
2410131K14Rik	-0.035713	0.991042	-0.0956905	0.999271	-0.204911	0.950303	-0.167861	0.732925	-0.0747538	0.869856	0.142568	0.628452	-0.0818722	0.839674
2410137M14Rik	-0.995716	1	0.378589	1	0.507068	1	0.733577	1	0.762896	1	-1.44655	1	0.604821	1
2410141K09Rik	-1.291	1	2.61162	1	-1.72279	1	2.08705	0.440178	2.3627	1	-1.55694	0.0474129	0.670239	1
2410152P15Rik	0	1	0	1	0	1	2.2186	1	0	1	0	1	0	1
2500002B13Rik	0.54596	0.831611	0.787524	0.932684	0.396264	0.97971	-0.693163	0.550841	-0.152152	0.868321	0.127162	0.908809	-0.170664	0.898884
2500004C02Rik	0.0271595	0.996274	0.370902	0.999271	-0.109011	1	-0.0933553	0.949802	-0.415562	0.646555	0.536384	0.504419	0.48965	0.538675
2510002D24Rik	-0.180154	0.974532	0.228571	0.999271	-0.0461794	0.999582	-0.155942	0.841134	-0.493857	0.183206	-0.111522	0.816309	-0.00597355	0.992825
2510009E07Rik	0.162055	0.913754	0.261228	0.971049	-0.413123	0.709927	0.135351	0.691178	-0.0802231	0.811085	-0.146004	0.504905	0.0603399	0.837617
2510016D11Rik	-0.230318	1	-0.944886	0.999271	-0.569514	1	-0.782757	0.686183	-0.233967	1	-0.168415	1	-0.172607	1
2510017J16Rik	0.172159	0.989046	-0.358117	0.999271	0.193057	1	1.32479	0.435658	-0.350789	0.820138	0.0507244	0.977046	-0.119114	1
2510039O18Rik	-0.188747	0.903585	-0.223484	0.9462	0.032409	0.999251	-0.244949	0.278373	-0.0664151	0.858333	-0.0241602	0.918115	-0.266745	0.095475
2510046G10Rik	-0.711787	1	-0.887685	1	-0.103161	1	-0.0710123	0.984147	1.08406	1	-0.638471	0.536816	-0.463241	1
2600006K01Rik	-0.0590431	1	-0.768548	1	-0.664544	1	-0.754896	0.775957	0.790888	1	-0.674965	0.475187	-0.339559	0.801051
2600014E21Rik	0.599064	1	-0.189178	0.999271	-0.116661	1	0.0688405	0.97303	0.648613	0.445942	-0.526672	0.39116	-0.13164	0.889751
2610001A08Rik	0.449016	1	-0.597837	1	-0.145729	1	-0.0702608	0.97685	-0.384648	0.714811	0.0570174	0.961382	0.661776	0.51425
2610001J05Rik	-0.0609434	0.982926	-0.116009	0.999271	-0.019151	0.99983	-0.196538	0.385809	0.0510227	0.885241	0.0989591	0.707916	-0.191021	0.406047
2610002M06Rik	-0.209519	0.874835	0.0577386	0.999271	0.139089	0.97971	-0.124289	0.805286	0.00226039	0.996745	0.236449	0.247192	0.156925	0.597111
2610005L07Rik	0.538064	1	-0.428695	1	1.69262	1	0.456372	0.880856	-0.0646435	1	-0.326685	1	0.786695	1
2610008E11Rik	-0.365105	0.864304	0.052194	0.999271	0.00376824	0.999898	0.280375	0.344224	-0.221084	0.466262	0.117361	0.6603	0.358858	0.0707699
2610011E03Rik	-0.290248	1	0.664451	1	-0.332718	1	-0.45779	0.776758	-0.923186	0.29035	-0.421089	0.461358	0.489818	0.30042
2610012C04Rik	0.110123	0.992847	0.126387	0.999271	0.139417	1	0.00449248	0.998459	-0.953421	0.367757	1.1251	0.114088	-0.263016	0.832646
2610016A17Rik	0.399109	1	0.687405	1	-0.323102	1	0.414282	0.919587	1.84207	1	-0.726441	1	-0.561059	1
2610017A05Rik	1.5849	1	0.483331	1	0.963336	1	-0.699964	1	-0.327958	1	-0.739786	1	-0.52826	1
2610020C07Rik	0.114458	0.991685	0.124812	0.999271	-0.309459	1	-2.55721	0.145404	1.64976	1	1.189	1	-0.0110032	1
2610020F03Rik	0	1	0	1	0	1	0	1	0	1	0	1	1.4915	1
2610021A01Rik	-0.0530655	0.989279	-0.00358851	0.999271	0.115271	0.993158	-0.448009	0.235974	-0.390028	0.316423	0.196305	0.51652	0.371272	0.198386
2610024D14Rik	0.262562	0.980826	-0.539873	0.999271	-0.0568637	1	-1.00973	0.517444	0.187198	0.878043	0.365109	0.60658	0.733385	0.261314
2610027F03Rik	-0.601898	1	-0.224401	1	-0.846878	1	-0.0400145	1	-1.60624	1	-0.525424	1	0.667116	1
2610027K06Rik	-0.598748	1	0.564624	1	-1.20506	1	-0.234539	1	0.220694	1	-1.42175	1	-0.0198507	1
2610028D06Rik	-0.455954	1	-1.25885	0.704311	-0.550407	1	0.608853	0.666377	-0.198177	0.886556	-1.11974	0.194411	0.472844	0.642279
2610028E06Rik	-0.0211465	1	-1.70621	1	1.10512	1	2.2186	1	-1.36289	1	-0.525424	1	1.07931	1
2610028H24Rik	-1.10288	1	-1.17632	1	0.0287424	1	-1.55654	1	2.168	1	-2.55868	1	-1.50911	1
2610034O05Rik	-0.601898	1	0	1	0	1	0	1	0.435011	1	-0.525424	1	1.06621	1
2610035D17Rik	0.0233406	0.996294	0.0518242	0.999271	0.327424	0.987854	1.18898	0.2537	-0.672465	0.522686	0.00758032	0.994926	-0.189826	0.923886
2610035F20Rik	-0.601898	1	0.929748	1	0	1	0	1	-1.17059	1	0	1	0	1
2610037D02Rik	-0.0374293	0.995384	-0.182683	0.999271	0.0262793	1	0.534682	0.55962	-0.160468	0.843254	0.220011	0.766351	0.538476	0.400694
2610042L04Rik	0	1	0.929748	1	0	1	0	1	0	1	0.367661	1	0	1
2610044O15Rik8	0.0425987	0.994507	0.00312408	0.999271	0.306018	0.977482	-0.153272	0.887128	0.00938914	0.989818	0.605439	0.173861	0.00605153	0.994861
2610105M22Rik	0	1	0	1	0	1	0	1	0	1	-0.525424	1	1.07931	1
2610203C22Rik	-0.447973	1	-0.429762	0.999271	0.222533	1	0.0234798	0.993162	1.04403	0.351497	-0.332862	0.698384	0.260827	0.781082
2610204G07Rik	0.379073	1	-0.138179	1	-0.323102	1	0.55111	1	0.704051	1	-0.705984	1	-0.973459	1
2610206C17Rik	0.437727	0.956369	-0.35341	0.999271	-0.045876	1	-1.76477	0.175577	0.492984	0.726229	-0.363705	0.728156	-0.770959	0.417867
2610300A13Rik	0	1	0	1	0	1	1.12818	1	0	1	0	1	1.4915	1
2610300M13Rik	-1.0091	1	-1.75785	1	-0.707447	1	-0.332654	1	1.27751	1	-0.858984	1	-1.43122	1
2610301B20Rik	-0.0871556	0.984765	-0.114934	0.999271	-0.261138	0.9587	0.173726	0.758951	0.0698915	0.914071	0.121827	0.775518	-0.168105	0.7133
2610303G11Rik	0	1	0.352676	1	0	1	0	1	0	1	0	1	1.4915	1
2610306M01Rik	0.0408403	0.995384	0.413342	0.999271	0.575188	1	0.212144	0.871209	-0.375877	0.670668	-0.210937	0.801737	0.259007	0.729077
2610306O10Rik	-0.190171	0.98304	0.122767	0.999271	0.111615	1	1.21015	0.298525	-0.123722	0.939315	-0.153086	0.876206	1.1103	0.0220916
2610307P16Rik	-0.397006	0.96146	0.55343	0.999271	-0.169124	1	-0.00528026	0.997888	-1.34477	0.000629385	-0.215762	0.712715	-0.123508	0.841091
2610316D01Rik	0.552244	1	0.833569	1	0.157789	1	0.034373	1	0.332383	1	-0.953951	1	0.372989	1
2610318M16Rik	1.71376	1	0.352676	1	-1.12454	1	0	1	-0.05306	1	-0.525424	1	0	1
2610318N02Rik	-0.057443	1	0.691428	1	-2.00395	1	1.63006	1	1.49393	1	0.049146	1	-0.104019	1
2610507B11Rik	-0.103355	0.959628	-0.0909196	0.999271	-0.14679	0.937459	-0.0988206	0.679641	0.0483299	0.860832	0.121458	0.291523	0.128062	0.343454
2610507I01Rik	0.917416	1	-1.00987	1	-0.406107	1	-1.78217	1	0.855051	1	-0.409501	1	0.131723	1
2610509F24Rik	0	1	0	1	0	1	0	1	0	1	0.367661	1	0.667116	1
2610528A11Rik	-2.79006	1	-0.702857	1	-0.261372	1	0.488706	0.8567	-0.090206	0.966015	-0.365843	1	2.9917	0.0102959
2610528J11Rik	-0.676026	1	0.435317	1	-0.208958	1	2.07284	0.351404	0.0647737	0.972478	-1.56012	1	0.786554	1
2700012I20Rik	0.3336	1	0.208644	1	-0.648947	1	-0.415224	0.87709	-0.167201	1	-0.221491	1	0.199084	1
2700016F22Rik	0.104007	0.981558	-0.10178	0.999271	-0.179314	0.977482	-1.63167	0.000669374	0.651974	0.541572	-0.998453	0.00552639	-0.363427	0.43663
2700029L08Rik	0.601382	0.892112	-0.186607	0.999271	0.752984	1	-0.716244	0.664983	-0.359475	0.753146	0.360995	0.631507	0.136867	0.901043
2700033N17Rik	0.238163	1	-0.692435	1	0.0239883	1	-0.73771	1	1.49041	1	-0.984576	1	-0.584278	1
2700038G22Rik	0.499503	0.781226	-0.234772	0.999271	0.122938	0.998273	0.358988	0.776234	-0.433913	0.644366	0.0308399	0.979544	-0.568361	0.575126
2700046A07Rik	-2.16067	1	-0.314393	1	-0.438397	1	2.96462	1	1.57016	1	-1.2172	1	0.400484	1
2700046G09Rik	-0.610228	0.918157	0.0380895	0.999271	0.35936	1	-0.536449	0.728752	-0.0100003	0.994864	-0.514002	0.631789	0.103469	0.940156
2700049A03Rik	-0.172469	0.96146	0.10552	0.999271	-0.238482	0.956622	-0.220182	0.720124	0.0150575	0.975457	0.0603605	0.887967	0.189247	0.533306
2700062C07Rik	-0.278006	0.956395	-0.0422074	0.999271	0.128646	0.994558	0.254301	0.781508	-0.156502	0.855503	0.308158	0.559544	-0.227912	0.710774
2700068H02Rik	0.552244	1	1.41064	1	0	1	1.59919	1	-2.88534	1	0.135442	1	-0.531687	1
2700069I18Rik	-0.601898	1	0.727637	1	0.157789	1	-0.459964	1	0.994868	1	-0.867722	1	-0.089501	1
2700078F05Rik	-0.30754	0.919099	0.247524	0.999271	0.00890617	0.999898	0.643981	0.342837	0.149612	0.882812	-0.294312	0.612678	0.644463	0.204154
2700080J24Rik	0.0253857	1	0.347804	1	-0.78201	1	-0.843586	0.760633	0.386201	1	-0.274785	1	0.538527	1
2700081O15Rik	-0.134553	0.956369	0.139268	0.999271	-0.0632352	0.998713	-0.377261	0.17985	0.271493	0.343764	-0.381628	0.0162604	-0.0557376	0.890992
2700089I24Rik	0	1	-0.649318	1	0	1	1.12818	1	0	1	-0.525424	1	0.667113	1
2700097O09Rik	-0.319985	0.946792	-0.22332	0.999271	-0.0977836	1	-0.452097	0.724565	0.119286	0.917137	0.194779	0.823622	-0.000858158	0.999337
2700099C18Rik	-0.97832	1	0.260222	0.999271	0.207311	1	-0.293637	0.846564	0.151278	0.888299	0.73792	0.27059	0.298395	0.74095
2810001G20Rik	-0.626163	0.831611	0.385411	0.999271	0.990902	1	0.00401672	0.998165	-0.132739	0.906862	-0.178007	0.84124	0.153928	0.853981
2810002D19Rik	-0.0781492	0.990846	-0.0994312	0.999271	-0.190065	0.987854	-0.692587	0.335278	0.035223	0.968159	-0.299826	0.580836	-0.336827	0.553545
2810004N23Rik	-0.131756	0.96066	0.0424782	0.999271	-0.0653499	0.998713	0.223303	0.683289	0.228168	0.565737	-0.0554809	0.909314	0.2153	0.672525
2810006K23Rik	0.0629013	0.993191	0.408022	0.999271	-1.16925	0.243062	-0.171475	0.896868	-0.0178699	0.984812	0.315397	0.578166	0.297509	0.667357
2810013P06Rik	-0.0071246	0.99814	0.0821835	0.999271	0.041022	0.999251	0.0375344	0.969416	0.114062	0.819428	-0.04611	0.91649	0.0191192	0.977244
2810021J22Rik	-0.289995	0.912373	0.0497504	0.999271	-0.257875	0.974644	0.101792	0.896779	-0.330522	0.621921	-0.0885428	0.847992	-0.0943141	0.863916
2810025M15Rik	0.287451	0.896716	0.0149474	0.999271	-0.564278	0.682976	-0.167516	0.797003	0.241048	0.62162	-0.164312	0.634899	-0.373535	0.373231
2810029C07Rik	0.248995	1	0.288989	0.999271	0.0364573	1	-0.114452	0.979781	-0.410804	0.771869	1.21545	1	-0.0718219	1
2810030D12Rik	0	1	0.352676	1	-1.98293	1	1.99222	1	-0.19907	1	-0.937619	1	1.72766	1
2810032G03Rik	-1.04603	1	-0.386956	0.999271	-0.814314	1	-0.413219	0.897177	-1.58198	0.10958	-0.567544	0.409264	-0.926867	0.367999
2810039B14Rik	0.116457	1	-0.251365	1	0.781901	1	-1.05644	0.694331	0.0478403	1	-1.18228	1	0.451125	1
2810047C21Rik1	0	1	0	1	0	1	0	1	0	1	0	1	0	1
2810049E08Rik	0	1	-0.128215	1	0	1	0	1	0	1	0.367661	1	0.667116	1
2810402E24Rik	-0.206654	0.971444	-0.143413	0.999271	-0.209052	0.983295	-0.194947	0.872184	-0.117371	0.888299	-0.700052	0.113243	0.0238664	0.98151
2810403D21Rik	0.421771	1	-0.00626258	1	0.0181081	1	0.690914	0.804918	0.412516	1	-0.0164155	1	-0.767589	1
2810403G07Rik	0.513849	1	0.717451	1	-1.70641	1	0.930594	0.769337	1.46626	1	0.0765522	1	0.254921	1
2810404F17Rik	-0.674105	0.876137	0.574953	0.999271	-1.26704	1	1.64153	1	-0.05306	1	-0.456736	1	1.88685	1
2810404M03Rik	0	1	0	1	0	1	0	1	0	1	-0.456735	1	1.4915	1
2810405F15Rik	0	1	0	1	-0.323102	1	1.12818	1	0	1	-0.93762	1	0.667116	1
2810405F17Rik	-0.0765192	0.990587	-0.48517	0.999271	0.04987	0.99983	-0.102181	0.933468	0.302649	0.742116	0.2604	0.645825	-0.145841	0.868772
2810407A14Rik	1.08605	1	3.59778	1	-0.248284	1	0.0280259	1	0	1	-1.06718	1	-0.490839	1
2810408A11Rik	0.247043	0.982561	0.170725	0.999271	0.187125	1	-0.186856	0.932655	0.125912	0.92501	-0.17813	0.898627	0.23981	1
2810408I11Rik	0.569577	0.912373	0.479287	0.999271	-0.889735	0.753735	-0.809168	0.617819	1.03554	0.477	-0.277828	0.851198	1.24595	1
2810410L24Rik	0.583692	1	-1.07441	1	-0.241789	1	-1.56097	0.305845	0.15598	0.92501	-0.836792	0.490622	-0.999793	1
2810414N06Rik	0.480187	1	-0.705288	1	-2.31562	1	0.117935	0.981525	0.149565	1	-0.726496	1	0.917654	1
2810425M01Rik	0.318704	0.900782	-0.469665	0.999271	-0.173847	0.990378	-3.96091	0.000211401	1.0373	0.282904	-0.624739	0.160375	-0.622379	0.201066
2810428J06Rik	0.0278808	0.995798	0.00297966	0.999271	-0.300765	1	-0.291325	0.830315	0.431666	0.632278	0.208954	0.83451	0.311425	0.737188
2810429I04Rik	0.552244	1	0.352675	1	-1.69129	1	2.01136	1	-1.86236	1	-0.0445346	1	0.667116	1
2810430I11Rik	-0.115299	0.990587	-0.893972	0.999271	-0.183414	1	-1.56744	0.0797681	1.03941	0.13525	-0.84412	0.088624	-0.514671	0.429169
2810432F15Rik	0	1	-0.705288	1	-0.323102	1	0	1	-1.17059	1	-0.456736	1	1.51066	1
2810433D01Rik	-2.46035	1	-0.599237	1	-0.199223	1	0.14914	0.940614	0.156063	0.932941	0.19026	0.839813	0.0883305	0.935015
2810442N19Rik	0.643214	1	-0.00380346	1	0.142633	1	-0.46668	0.849511	-0.744266	1	-2.14936	1	-1.15121	1
2810454H06Rik	0.171605	0.984765	0.117484	0.999271	-0.0594606	1	0.0328573	0.987022	-0.198177	0.866402	0.0452366	0.969244	-0.405082	0.665107
2810455O05Rik	-0.27182	1	0.71189	1	-0.732962	1	-0.162114	0.963167	1.22686	1	0.0918859	0.948302	-1.6515	1
2810457G06Rik	0.765136	0.389445	-0.122643	0.999271	-0.226501	0.97971	-4.90562	9.87358e-07	1.44945	0.158515	-0.973557	0.0307852	-0.707626	0.141118
2810459M11Rik	1.54568	1	1.03311	1	-1.11887	1	1.0601	1	-0.05306	1	0.723759	1	0.0196693	1
2810468N07Rik	0.163704	1	-0.555287	1	0.0139184	1	0.389545	0.866842	0.577822	1	0.161873	0.904663	-0.319893	1
2810471M01Rik	-0.0248295	1	0.256493	1	0	1	2.2186	1	-0.05306	1	0.466037	1	1.4915	1
2900002M20Rik	0	1	0.929748	1	0	1	1.12818	1	-0.05306	1	-0.525424	1	0.667116	1
2900005J15Rik	0.47415	1	-0.176738	0.999271	-0.0782964	1	-0.379257	0.873265	-0.209505	0.887219	-0.364038	0.691312	-0.00607176	1
2900009J06Rik	2.24285	1	0.352676	1	0.129789	1	0.441768	1	-1.17059	1	-0.456735	1	0.67957	1
2900011O08Rik	-0.601898	1	1.3506	1	-1.33368	1	2.47004	1	0.936466	1	0.41783	1	1.4915	1
2900018N21Rik	0.285404	1	-0.730205	0.999271	0.248632	1	-0.212793	0.907737	-0.223245	0.8827	0.436983	0.655571	0.395009	0.673539
2900022M07Rik	0	1	-1.16768	1	0	1	2.1639	1	-1.17059	1	0.40068	1	-0.375317	1
2900024D18Rik	0	1	0.929748	1	0	1	0	1	0	1	0	1	0	1
2900026A02Rik	0.442128	0.743915	0.0106722	0.999271	-0.371634	0.877051	-0.431931	0.342197	-0.367934	0.312372	-0.482219	0.120017	-0.258878	0.582993
2900027M19Rik	1.40089	1	3.32164	1	0.197629	1	1.23331	0.732056	0.455289	1	0.110764	1	2.69402	1
2900035J10Rik	-0.601898	1	1.91451	1	-0.847868	1	1.12818	1	-1.88941	1	-1.32536	1	1.4915	1
2900037B21Rik	0	1	0	1	-0.323102	1	0	1	0	1	0	1	0.667116	1
2900040C04Rik	-0.601898	1	0.352675	1	0	1	2.2186	1	-0.05306	1	0.367661	1	0.667116	1
2900041M22Rik	-0.0602487	1	-0.0933325	1	-0.133693	1	-0.820045	0.655335	0.635016	1	0.204548	0.842825	-0.243598	1
2900042G08Rik	0	1	0	1	0	1	2.2186	1	0	1	-0.525424	1	0	1
2900042K21Rik	-1.17897	1	0.929748	1	0.157789	1	0.0205862	1	-3.05337	1	0.401091	1	-0.171777	1
2900045O20Rik	0	1	-1.33335	1	0	1	2.22547	1	0	1	0	1	1.4915	1
2900052L18Rik	0.658141	1	-0.794383	0.999271	-0.247237	1	-0.616647	0.623345	0.956019	0.328307	0.118018	0.91947	-1.28147	1
2900052N01Rik	1.08501	1	-1.5078	1	0	1	1.06059	1	0.422535	1	0	1	0.667114	1
2900055J20Rik	-0.0219534	1	-0.128215	1	0	1	1.11072	1	-0.189869	1	-0.86312	1	1.07931	1
2900060B14Rik	-0.240986	0.813098	-0.0614461	0.999271	0.0752083	0.998713	-0.0220132	0.984052	-0.027365	0.975984	-0.481894	0.000282073	-1.10553	2.14025e-07
2900060N12Rik	-1.67029	1	-0.224401	1	-2.00639	1	1.64153	1	-0.688304	1	-0.878791	1	-0.44033	1
2900064F13Rik	0	1	0.256494	1	-1.60543	1	1.64153	1	-0.267077	1	0.511061	1	1.07283	1
2900064K03Rik	1.12578	1	-1.35338	1	-1.32876	1	-0.0400145	1	-0.619596	1	-1.36203	1	1.06627	1
2900069G24Rik	0	1	0.352676	1	0	1	0	1	-0.05306	1	-0.525424	1	1.4915	1
2900072N19Rik	-0.601898	1	-0.128215	1	-0.748314	1	1.12818	1	0.261057	1	-0.456735	1	1.96244	1
2900076A07Rik	-0.0979209	0.990587	-0.175268	0.999271	-0.0352845	0.999846	-0.181278	0.875393	-0.468656	0.489518	-0.181805	0.761817	-0.0079033	0.993005
2900076G11Rik	-0.940639	0.747093	0.432153	0.999271	-0.592751	1	2.1485	1	-0.68852	1	-2.11561	1	1.03919	1
2900078I11Rik	0.431425	1	-0.288658	1	-0.705673	1	-0.146406	0.975003	1.31713	0.322995	-0.138688	0.924402	-0.0876711	1
2900079G21Rik	-0.0248282	1	0	1	-0.359588	1	1.12818	1	-0.05306	1	-0.860362	1	0.667113	1
2900089D17Rik	1.71478	1	-0.997131	1	-0.425842	1	-3.30765	0.0326407	0.933963	1	-0.113896	0.936937	0.612417	1
2900092C05Rik	0	1	1.9433	1	0	1	0	1	0	1	0.367661	1	0.667113	1
2900092N22Rik	-0.666818	1	0.836967	0.999271	-0.335817	1	-0.482047	0.868631	-0.424203	1	0.034677	1	-1.07115	1
2900092O11Rik	0	1	0	1	0	1	1.12818	1	-1.17059	1	0	1	0.667116	1
2900093K20Rik	-0.224092	0.981558	0.248392	0.999271	0.251508	1	-0.193774	0.911963	-0.208568	0.846079	0.763524	0.282244	-0.750936	0.363632
2900097C17Rik	-0.0244838	0.99302	-0.00110115	0.999271	-0.129782	0.972425	-0.324534	0.45704	0.0201049	0.966015	0.0969505	0.765759	-0.282956	0.326955
3000002C10Rik	0.231207	0.87924	-0.0801364	0.999271	-0.0980363	0.993158	-0.0923538	0.933468	0.969521	0.0255942	0.218167	0.670513	-0.413591	0.478653
3010001F23Rik	-0.601908	1	-1.70921	1	-1.12454	1	-0.420655	1	0.185763	1	-0.219132	1	0.293241	1
3010003L21Rik	0.706137	1	-1.28514	1	-0.445067	1	-0.225995	0.958957	0.407438	1	-0.412773	1	-0.223737	1
3100002H09Rik	-0.601898	1	0.352676	1	0	1	1.64076	1	-0.557498	1	-2.4753	1	1.06615	1
3100003L05Rik	0.552244	1	0	1	-0.3621	1	2.2186	1	-0.975785	1	-0.0445331	1	1.42602	1
3110001I22Rik	-0.124532	0.960759	-0.0425686	0.999271	-0.0192771	0.999846	-0.272595	0.503872	0.443341	0.337718	0.252714	0.369981	0.0233657	0.974269
3110004A20Rik	0	1	0	1	0	1	0	1	0	1	0	1	0	1
3110006O06Rik	-0.536334	1	-1.13321	1	-1.27615	1	1.68101	1	-1.0741	1	-2.27301	1	-0.045874	1
3110009E18Rik	-0.144625	0.989046	-0.536772	0.999271	0.224333	1	0.218055	0.897026	0.32089	0.730295	0.0634842	0.95536	-0.304724	0.764819
3110009F21Rik	-0.601898	1	0	1	-0.323102	1	0.55111	1	0	1	-0.525424	1	-0.156046	1
3110009M11Rik	-1.17897	1	-0.128215	1	0.157789	1	2.1639	1	-0.6897	1	-0.456736	1	1.4915	1
3110015C05Rik	-0.601898	1	0.929748	1	0	1	1.12818	1	0	1	-0.878737	1	-0.543984	1
3110018I06Rik	0.552244	1	0	1	-1.32876	1	0	1	0	1	0	1	0	1
3110021N24Rik	-0.257175	0.956395	-0.0225053	0.999271	-0.143426	1	-0.62213	0.755029	0.447632	0.722504	-0.510387	0.557782	-0.913882	0.359278
3110031N09Rik	0.164459	1	1.24056	1	-0.248365	1	1.64153	1	0.704051	1	0.0085755	1	1.0056	1
3110039I08Rik	-0.373152	1	1.01323	1	-0.554766	1	-0.699209	0.705988	0.0384465	0.981132	-1.36681	0.173023	0.891083	1
3110039M20Rik	0	1	0	1	-1.32876	1	0	1	0	1	0	1	0	1
3110040M04Rik	0	1	0	1	0	1	0	1	0	1	0	1	0	1
3110040N11Rik	0.0517408	0.991685	0.149439	0.999271	-0.232418	0.961321	0.113896	0.880171	0.413639	0.333859	0.237237	0.612202	0.254861	0.491703
3110043J17Rik	0	1	0.929748	1	0	1	2.2186	1	0	1	0	1	0	1
3110045C21Rik	0.112566	0.990587	-0.113976	1	-0.402045	1	-3.2813	0.0560272	2.90537	1	-0.648083	0.593065	-0.691816	1
3110053B16Rik	1.12172	1	0.239223	1	-1.18724	1	1.02831	1	-1.36831	1	-1.38893	1	1.88677	1
3110056K07Rik	0.0487635	0.995328	0.0884107	0.999271	-0.0450586	1	-0.649507	0.619077	0.432193	0.62414	0.447677	0.576073	0.207771	0.798731
3110062G12Rik	0.241142	0.96146	-0.113764	0.999271	-0.129113	0.995641	0.0799841	0.951944	-0.143808	0.874966	0.313507	0.628858	0.167772	0.851261
3110067C02Rik	0.438428	1	0.178907	1	-0.0631295	1	0.291483	0.925123	-0.122953	1	-0.652678	1	0.213955	1
3110070M22Rik	0.216071	1	0.445218	1	0.198661	1	0.387076	0.875489	0.320589	1	0.35009	1	-0.63515	1
3110080E11Rik	0.582663	0.795132	-0.22507	0.999271	-0.386668	1	0.0544984	0.978292	0.542492	0.594541	-0.128132	0.901756	0.332734	0.797371
3110080O07Rik	-0.0871218	0.992847	0.135749	0.999271	-0.579549	0.927818	0.621955	0.54757	-0.493429	0.480856	0.191222	0.873596	0.870081	0.243278
3110082I17Rik	0.0328675	0.99302	-0.258441	0.999271	-0.144977	0.985293	-0.163706	0.836139	0.358368	0.495424	-0.17303	0.754046	-0.27902	0.597274
3110082J24Rik	-0.0248285	1	0.833569	1	0.157789	1	2.63803	1	0	1	-0.937621	1	0.667116	1
3110083C13Rik	-0.64556	1	1.09047	1	-1.33636	1	-0.312256	1	-0.926302	1	0.683395	1	-0.0292182	1
3110099E03Rik	0	1	0	1	0	1	1.12818	1	0	1	0.367661	1	0.254921	1
3200001D21Rik	-0.466599	1	0.567351	1	-0.106805	1	0.0840364	0.989611	0.435011	1	0.44147	1	1.43614	1
3222401L13Rik	-0.781377	0.863054	-0.166004	0.999271	-0.513191	1	0.642751	0.499226	0.122576	0.928468	0.120892	0.866707	-0.0143154	0.990691
3300002A11Rik	1.121	1	-0.705288	1	-0.28446	1	0.55111	1	0.966264	1	-1.39585	1	-0.764748	1
3300002I08Rik	-0.000180356	0.999845	0.0891506	0.999271	-0.19569	1	-0.380813	0.789542	-0.0236217	0.985714	0.226176	0.813924	0.205356	0.848823
3300002P13Rik	-0.395327	0.973465	0.0327859	0.999271	-0.819577	1	-0.335917	0.888441	1.72847	1	-1.06446	0.272418	-0.325565	0.772939
3300005D01Rik	0.643002	0.916726	-0.123756	0.999271	-0.226131	1	-0.0298782	0.993489	0.550938	0.631617	1.35155	0.137896	0.0622005	0.973888
3425401B19Rik	0.19893	0.96146	0.119773	0.999271	-0.114095	0.999251	-0.74062	0.147508	1.16483	0.0436352	-0.266825	0.478178	-0.122921	0.885384
3632454L22Rik	-0.791864	1	-0.885238	1	0.408942	1	-0.741707	1	-0.593204	1	0.819109	1	-0.656276	1
3732407C23Rik	0	1	0	1	-0.323102	1	2.2186	1	-0.05306	1	-0.456735	1	1.4915	1
3830403N18Rik	-1.74344	1	0.365851	1	-3.01399	1	-0.00474431	1	-1.0711	1	0.0435805	1	1.37815	1
3830406C13Rik	-0.381804	0.801796	-0.0858626	0.999271	-0.111118	0.993035	-0.344737	0.421748	-0.0699763	0.8827	0.252496	0.332723	0.123418	0.754269
3830408C21Rik	0	1	-0.128215	1	-0.844602	1	2.24359	1	-0.593204	1	-0.899289	1	1.4915	1
3830417A13Rik	-0.601898	1	-0.224401	1	-1.69242	1	2.2186	1	0	1	-0.898206	1	1.4915	1
3830422I06Rik	-1.17897	1	0	1	-0.323102	1	0	1	-0.05306	1	0.367661	1	0	1
3830432H09Rik	0.847715	1	0.139485	1	-0.210298	1	1.49245	1	-0.833631	1	-1.04393	1	-1.3343	1
3930402G23Rik	0.0181357	1	1.93227	1	-0.508042	1	1.03509	0.772367	0.529544	1	0.541171	1	-1.16004	1
4430402I18Rik	-0.990255	1	1.55013	1	0.0848186	1	0.680986	0.854595	0.390998	1	-0.452622	1	0.0526152	1
4631405J19Rik	-0.0248282	1	1.28026	1	-0.846878	1	1.48203	1	-0.970622	1	-0.848574	1	0.221052	1
4631405K08Rik	-0.358829	0.96146	0.255552	0.999271	1.33032	0.792212	0.022445	0.990469	-0.961908	0.337448	-0.160487	0.842995	-0.582997	0.603669
4631422I05Rik	0.556002	1	0.256493	1	0	1	3.41206	1	-0.956332	1	1.22723	1	1.07931	1
4632404H12Rik	0.239529	0.96146	-0.137555	0.999271	-0.216991	0.986006	0.0734831	0.962945	0.100164	0.912271	0.584762	0.208484	0.00390247	0.99714
4632404M16Rik	-0.922877	1	-0.102908	1	-0.0846106	1	-0.00484465	0.998907	-1.70059	0.200828	-0.486094	1	0.905816	1
4632411P08Rik	0.719182	1	0.193634	1	1.74316	1	0.338414	0.945249	-0.123542	1	0.12496	1	0.960307	1
4632415L05Rik	0.411544	0.816624	0.0966496	0.999271	0.30042	0.944112	-0.538601	0.211495	-0.657624	0.137681	0.124882	0.771078	0.124203	0.782233
4632418H02Rik	0.234976	0.930566	-0.152769	0.999271	0.126666	0.992107	-0.0864335	0.912632	0.224632	0.625674	0.127162	0.745031	0.636877	0.00933704
4632427E13Rik	-0.0532202	0.984765	0.00407023	0.999271	0.056533	0.992107	0.0249615	0.968216	-0.131275	0.516709	0.137185	0.467865	0.138859	0.409403
4632428C04Rik	0.366119	1	-0.091497	1	-0.542719	1	-0.602586	1	-0.162058	1	-0.602303	1	-1.93288	1
4632432E15Rik	-0.601908	1	-0.224402	1	-0.323102	1	1.58683	1	1.53214	1	0	1	-0.163852	1
4632433K11Rik	0.179522	1	0.186439	0.999271	0.248778	1	-0.72569	0.691314	0.36564	0.780352	-0.189548	0.887048	0.745295	0.424471
4633401B06Rik	-0.273341	0.96799	-0.0472364	0.999271	0.259556	1	0.0597932	0.971626	-0.242614	0.751002	0.0175684	0.985501	-0.071226	0.949606
4731419I09Rik	0.155529	0.966805	-0.110852	0.999271	-0.0263396	0.999846	-3.40781	2.8302e-06	1.21527	0.0745129	-0.686918	0.041378	-0.732757	0.0804068
4732414G09Rik	-0.0793923	1	2.16205	1	0.152495	1	0.879005	1	-1.50422	1	0.112924	1	0.760207	1
4732416N19Rik	0.326182	0.910697	-0.172268	0.999271	-0.469868	0.877051	-0.228233	0.817645	0.00409078	0.995655	0.247886	0.572482	-0.530304	0.246662
4732419C18Rik	-1.08841	1	0.620138	1	-0.0590091	1	0.655135	1	-1.11449	1	-0.673902	1	0.679324	1
4732440D04Rik	0.272982	0.882861	0.0224492	0.999271	-0.0625535	0.998745	-0.26859	0.533182	-0.178494	0.664694	0.194075	0.506943	0.391707	0.109035
4732463B04Rik	-0.5678	1	0.706886	1	-0.571651	1	0.13537	1	0.0367168	1	-1.09287	1	0.364826	1
4732465J04Rik	-0.212575	0.956369	0.486677	0.999271	-0.440429	0.97971	0.596354	0.634901	2.42264	0.00221677	-0.951841	0.168414	1.86011	0.00206484
4732471J01Rik	0.212824	0.988382	-0.312599	1	-0.556829	1	-0.599111	0.775335	0.930682	1	-0.947672	0.31828	-0.593175	1
4732487G21Rik	0.337096	0.903585	0.127445	0.999271	-0.134441	0.998611	-3.98735	0.000987635	0.167697	0.925763	-1.10158	0.0625134	-0.739785	0.215396
4732490B19Rik	-0.614264	1	1.99292	1	-0.962782	1	1.82514	1	0	1	-2.28362	1	-0.0541043	1
4732491K20Rik	-0.482345	0.951672	0.460166	0.999271	-0.345705	1	-0.346362	0.825914	-0.817169	0.370661	-0.265916	0.780615	-0.28789	0.755976
4732496C06Rik	-0.272618	0.966865	0.197363	0.999271	0.179881	0.995641	-0.181015	0.918761	-0.219539	0.854567	-0.535685	0.568891	0.494635	0.659538
4831440D22Rik	0.734765	0.873847	-0.162877	0.999271	-0.632899	1	-3.37773	0.0117325	0.587979	0.634377	-0.460172	0.578013	-0.0628274	0.964187
4831440E17Rik	-0.672517	1	1.05668	1	-2.08469	1	-1.35935	0.467422	-0.0912948	1	0.0213922	0.98736	0.858302	1
4833403J16Rik	-0.601908	1	1.35675	1	0.898843	1	1.12818	1	-0.688332	1	0.466324	1	0.116491	1
4833404L02Rik	-0.997725	1	0	1	1.03402	1	1.01085	1	0.605995	1	0.367661	1	0.615673	1
4833405L11Rik	0.552244	1	1.6561	1	1.13511	1	2.14796	1	-2.27415	1	0.367661	1	0.270806	1
4833407H14Rik	0.183714	0.960759	0.341366	0.999271	-0.451931	0.972425	-0.760964	0.757563	0.398535	0.777098	0.480753	0.517514	0.278664	0.819599
4833411C07Rik	0.590489	1	0.58717	1	0.362755	1	-0.0915907	1	1.09514	1	-0.314974	1	-1.18632	1
4833412C05Rik	-0.430438	1	1.13839	1	1.00328	1	1.58683	1	-0.2011	1	0.878454	1	-0.157274	1
4833412C15Rik	-0.087019	0.990587	-0.0867245	0.999271	-0.463482	0.927818	-0.237252	0.817645	-0.407476	0.411471	0.168304	0.795202	0.632735	0.153778
4833412K13Rik	0.168413	0.981558	-0.0291607	0.999271	-0.0424687	1	-0.161133	0.927072	0.0889658	0.934004	0.340978	0.62756	0.331259	0.68276
4833413E03Rik	0.724766	1	0.681852	1	-1.14079	1	-0.421062	1	0	1	-0.45673	1	0	1
4833413G10Rik	0.301899	0.963077	-0.239009	0.999271	-0.63997	1	-1.2994	0.147534	0.558761	0.618833	0.02589	0.975821	-0.0799722	0.955121
4833415N18Rik	0	1	-0.224401	1	-0.323102	1	1.01084	1	0.662887	1	0.446188	1	2.33388	1
4833417C18Rik	0.0883003	1	-0.622015	0.999271	-0.118608	1	0.341514	0.887775	0.532741	0.72762	0.380724	0.738337	0.456559	0.608289
4833418N02Rik	0.41752	0.92168	-0.193569	0.999271	-0.146567	1	1.14807	0.108503	0.0849172	0.944208	0.193004	0.826908	0.200905	0.860723
4833418N17Rik	-0.411492	1	-0.612474	1	-0.284904	1	-1.52488	1	-0.210744	1	-2.17235	1	-3.35312	1
4833420G17Rik	-0.136029	0.94307	0.0573114	0.999271	0.166654	0.932222	-0.00976491	0.985757	0.12069	0.654739	0.182609	0.287333	0.211903	0.294355
4833421G17Rik	-0.270202	0.981558	-0.0229056	0.999271	-1.2454	1	-0.227503	0.90411	-0.0845396	0.960774	0.771796	0.447974	-0.642733	1
4833421K07Rik	-0.0248299	1	-0.128215	1	-0.360965	1	1.12818	1	0	1	-0.93762	1	-0.157278	1
4833422C13Rik	-0.318009	1	0.645713	0.999271	-0.214081	1	-0.0126915	0.996047	-0.157477	0.868362	-0.178134	0.672599	-0.993428	0.00187475
4833422M21Rik	-0.601898	1	-0.224401	1	0.157789	1	1.12818	1	-0.839103	1	-0.814101	1	-0.51157	1
4833423E24Rik	-0.629717	0.864627	-0.141747	0.999271	0.330036	0.993158	1.67766	1	0.230076	0.903989	-0.164391	0.923299	0.771138	0.674507
4833427F10Rik	-1.18539	0.379859	0.731466	0.999271	-1.34288	1	0.55111	1	-0.05306	1	0.783975	1	-0.37804	1
4833427G06Rik	-0.0248286	1	2.20131	1	-1.83026	1	0.398103	1	0.434981	1	0.417771	1	1.92703	1
4833428L15Rik	0	1	-0.128215	1	0	1	1.12818	1	0	1	-0.456735	1	-0.157278	1
4833439L19Rik	0.00467778	0.996378	-0.186527	0.999271	0.203252	0.927818	-0.177727	0.635849	-0.209745	0.461308	-0.0126816	0.960676	-0.0964842	0.763434
4833445I07Rik	-0.688247	0.531103	0.0764446	0.999271	-0.101645	0.998713	0.15132	0.914719	0.353518	0.615163	0.121158	0.855686	-0.52337	0.401704
4921501E09Rik	-0.820253	1	-1.45967	1	-0.370552	1	0.136501	1	-1.8046	1	-2.44385	1	1.48771	1
4921501I09Rik	-0.0792604	1	-0.289302	1	-0.359692	1	-1.4737	1	0.686504	1	-1.92172	1	-0.480096	1
4921504A21Rik	-0.623477	1	-0.567209	1	-0.834158	1	1.08492	0.724933	0.744754	1	-0.326518	1	1.84281	1
4921504E06Rik	-1.61639	1	-0.128215	1	-0.323102	1	1.12818	1	-1.17059	1	0.367661	1	1.4915	1
4921507G05Rik	0.552244	1	0.833569	1	-1.38667	1	0.548095	1	1.53407	1	-0.86308	1	-1.8715	1
4921507P07Rik	0.0846067	1	0.809488	1	-1.04659	1	-1.19386	1	0.232317	1	-0.805946	1	-0.71168	1
4921508D12Rik	0	1	0.352676	1	-0.847745	1	0.558329	0.873827	0.624129	1	0.915815	0.477925	0.520417	1
4921508M14Rik	-0.0248299	1	0	1	-1.75133	1	0.463832	1	0.435011	1	0.166764	1	1.61066	1
4921509A06Rik	0.552244	1	0.352675	1	-0.846878	1	1.12818	1	0.414958	1	0	1	0	1
4921509C19Rik	0	1	-0.705288	1	0	1	1.64153	1	0	1	-0.456735	1	0.254921	1
4921509O07Rik	-0.273508	0.92168	0.133647	0.999271	-2.3992	0.746809	0.159295	1	1.26661	1	0.00782478	1	1.38058	1
4921511C10Rik	0.896079	0.795132	-0.165587	0.999271	-0.827412	1	-2.8816	0.0615192	1.32899	0.371534	-0.627605	0.509891	-1.20819	0.179657
4921511C20Rik	0	1	0	1	0	1	2.2186	1	0	1	-0.525424	1	0	1
4921511E07Rik	0	1	1.90641	1	0	1	1.06084	1	0	1	0	1	1.4915	1
4921511I17Rik	0.954328	1	-0.705279	1	1.36775	1	-2.20137	1	0.354739	1	-0.647079	1	-0.017695	1
4921511M17Rik	0	1	0	1	0	1	0	1	0	1	0	1	0	1
4921513H07Rik	-0.0248286	1	0	1	0	1	2.1639	1	0	1	-0.0445344	1	1.51131	1
4921513I03Rik	1.0103	1	-0.110249	1	-0.778981	1	1.12818	1	0.190685	1	-2.25673	1	-0.588772	1
4921513I08Rik	0.552244	1	0	1	-0.323102	1	1.12818	1	0	1	-0.456735	1	0.254921	1
4921514A10Rik	0.223057	0.932858	-0.196337	0.999271	0.086841	0.997903	-5.04576	1.53629e-06	1.06892	0.18551	-0.379473	0.427007	-0.518336	0.372039
4921515E04Rik	-0.601898	1	-0.224398	1	-1.32876	1	1.12818	1	0.412689	1	-0.409087	1	-0.508476	1
4921515L22Rik	0.552244	1	1.0584	1	-2.14173	1	0.493368	0.900875	0.541446	1	-0.706757	1	0.846622	1
4921516A02Rik	0.185376	0.97081	-0.200838	0.999271	-0.628182	0.716717	-3.89071	1.34098e-07	1.37045	0.18712	-0.613868	0.0806853	-0.663285	0.201212
4921517D22Rik	2.40725	1	2.06304	1	-2.25217	1	0.552912	1	1.41231	1	-1.38979	1	-0.538677	1
4921518K17Rik	-0.0248282	1	-0.128215	1	0	1	-0.0494495	1	-0.05306	1	-1.32549	1	-0.157274	1
4921520N01Rik	-0.601898	1	0.929748	1	0	1	2.82979	1	0.892314	1	-0.525424	1	0.667116	1
4921521D15Rik	0	1	0.929748	1	0	1	0	1	0	1	-0.0445331	1	-0.157278	1
4921522A10Rik	0	1	0	1	0	1	0	1	0	1	-0.525424	1	0	1
4921522P10Rik	1.28875	1	-1.3961	1	0.0320014	1	-0.798439	1	-0.158602	1	-0.924282	1	-0.296258	1
4921523L03Rik	-0.0248305	1	0.256493	1	-0.323102	1	1.12818	1	-0.05306	1	-0.937621	1	1.07931	1
4921524J17Rik	-0.208723	0.9389	0.105472	0.999271	-0.432649	0.891067	-0.0413602	0.963179	-0.0719783	0.925914	0.248423	0.523918	-0.169855	0.68276
4921524L21Rik	-0.601898	1	0.929748	1	-1.32777	1	1.64153	1	0	1	-0.525424	1	1.4915	1
4921525O09Rik	-0.453689	1	-0.128215	1	0	1	2.2375	1	-0.05306	1	-0.45673	1	1.4915	1
4921527H02Rik	-0.601908	1	0.256493	1	-0.847868	1	2.2186	1	0.435011	1	-0.0445331	1	2.33157	1
4921528I07Rik	1.44049	1	0.233619	1	-0.847868	1	1.79332	0.555539	-1.35332	1	-1.09417	1	1.29871	1
4921529L05Rik	0	1	0	1	0	1	1.12818	1	0	1	0.367661	1	0	1
4921530L21Rik	-0.601898	1	0	1	0	1	0	1	0	1	0	1	1.4915	1
4921531C22Rik	-0.539171	0.801796	0.0950815	0.999271	-0.34272	0.972425	0.636479	0.372158	0.670642	0.470821	-0.173848	0.76616	-0.208277	0.782959
4921534A09Rik	-1.99758	1	0.559675	1	-0.241591	1	-0.251545	1	-0.586611	1	-1.04366	1	0.753493	1
4921534H16Rik	-0.0220364	1	1.11388	1	0.181383	1	1.64153	1	-0.593204	1	-1.77347	1	0.0660815	1
4921536K21Rik	-0.0480104	1	1.19988	1	-1.04059	1	2.32734	1	-0.5547	1	-1.48397	1	-0.00964481	1
4921539E11Rik	-1.74344	1	-0.667387	1	-1.32876	1	2.2186	1	-1.0741	1	-0.776112	1	0.254921	1
4921539H07Rik	-0.0248282	1	0.929748	1	-1.25627	1	1.12818	1	1.13424	1	-0.0445339	1	1.84866	1
4922502D21Rik	-0.370444	1	0.164334	1	-2.56219	1	1.12818	1	0	1	0	1	0	1
4922502N22Rik	0	1	0.929748	1	-1.32876	1	2.2186	1	-0.05306	1	-0.937621	1	0	1
4930401A07Rik	0	1	-0.128215	1	0	1	0	1	0	1	-0.525424	1	0.667116	1
4930401C15Rik	0.552244	1	0.929748	1	0	1	0	1	-0.05306	1	0	1	0	1
4930401G09Rik	0	1	0	1	0.157789	1	0.55111	1	-0.05306	1	0	1	1.77106	1
4930401O10Rik	0	1	0	1	0	1	0	1	0	1	0	1	0	1
4930401O12Rik	0	1	0	1	0	1	0	1	0	1	0	1	0	1
4930402C01Rik	0	1	0	1	0	1	0	1	0	1	0	1	0	1
4930402D18Rik	-0.601898	1	1.66385	1	-1.69242	1	0.528352	1	0.910009	1	-0.937622	1	0.667113	1
4930402F06Rik	-1.10438	1	-0.496159	1	-2.29419	1	0	1	-1.12886	1	-0.456735	1	1.4915	1
4930402F11Rik	0	1	0	1	0	1	2.2186	1	-0.05306	1	0	1	0	1
4930402H05Rik	-0.0248295	1	0.929748	1	-0.359876	1	1.58683	1	1.49776	1	1.30983	1	-0.933298	1
4930402H24Rik	-0.0675799	0.981558	0.117502	0.999271	-0.0412482	0.995672	-0.0714575	0.868631	-0.105823	0.753137	-0.181887	0.295883	-0.151909	0.48626
4930402K13Rik	0.552244	1	-0.128215	1	0	1	0	1	0	1	-1.39585	1	1.4915	1
4930403D09Rik	2.5065	1	-1.36941	1	-0.176865	1	-0.6698	1	1.22773	1	-1.50966	1	0.266237	1
4930403P22Rik	-0.637448	1	0.449439	1	-1.49159	1	0.171714	1	0.826322	1	0.367942	1	-1.06041	1
4930404A12Rik	-0.0268249	0.995386	-0.403812	0.999271	-0.153853	1	-3.97019	0.00421325	1.64885	0.186821	-0.816282	0.342036	-0.223809	0.867232
4930404H11Rik	0	1	0	1	0	1	1.12818	1	-0.189573	1	0.384185	1	1.85429	1
4930404H24Rik	0	1	0.929748	1	-1.32876	1	1.58683	1	0	1	0.417639	1	0.254921	1
4930404I05Rik	0.0801828	1	-0.0863856	1	-0.175	1	-2.09133	0.380297	2.07455	1	-0.270136	1	-0.19896	1
4930404I20Rik	0	1	0	1	0	1	0	1	0	1	0	1	0	1
4930404K13Rik	0	1	0	1	0	1	1.64153	1	0	1	-0.937619	1	1.4915	1
4930404N11Rik	-0.599279	0.900782	-0.757548	0.911584	-0.489896	0.927818	-4.31043	1.27425e-05	2.11064	0.0195767	-0.337937	0.500478	-0.694942	0.220046
4930404O17Rik	0	1	0.929748	1	0	1	2.2186	1	0	1	-0.0445334	1	1.51477	1
4930405A10Rik	-1.56605	1	0.219477	1	-1.33963	1	-0.0238	1	0.422535	1	0.470319	1	2.20491	1
4930405A21Rik	0.636692	1	0.109009	1	-1.09426	1	-0.290311	0.947623	0.088816	1	0.485601	1	-0.882299	1
4930405D11Rik	0	1	0.929748	1	-0.323102	1	0	1	0	1	0	1	1.07931	1
4930405G09Rik	1.14906	0.867564	-0.406628	1	1.50552	1	1.58683	1	0.435011	1	-0.937619	1	0.678937	1
4930405H06Rik	-0.0248282	1	0.929748	1	0	1	0	1	-0.05306	1	-0.0445339	1	0.667116	1
4930405J17Rik	-1.53616	1	-0.665501	1	-0.775376	1	1.12818	1	-0.16321	1	-0.525424	1	-0.736453	1
4930405L22Rik	0	1	0	1	0	1	0	1	0	1	0	1	0.667116	1
4930405N21Rik	-0.601898	1	-0.128215	1	-0.323102	1	-0.0488567	1	1.04936	1	0.0534949	1	2.91307	1
4930405O22Rik	-0.0189353	0.996303	0.00557891	0.999271	-0.0682247	1	-0.617376	0.480472	-0.557111	0.316423	-0.136914	0.828347	0.345618	0.51382
4930406D18Rik	0	1	-0.128215	1	-1.32876	1	0	1	0	1	-0.937619	1	0	1
4930407G08Rik	0	1	0	1	0	1	0	1	0	1	0	1	1.88677	1
4930407I10Rik	0.552244	1	-0.128215	1	0	1	2.82979	1	-1.17059	1	-0.525424	1	1.4915	1
4930407I19Rik	0	1	0	1	0	1	0	1	0	1	0	1	0.667116	1
4930408K08Rik	0	1	0.929748	1	-1.32876	1	-0.0851922	1	0	1	0.878354	1	1.07931	1
4930408O17Rik	0.544115	1	0.256494	1	0.216932	1	1.64153	1	1.12482	1	-0.525424	1	0.254917	1
4930412B13Rik	0.556106	1	1.91957	1	-0.847868	1	0.0299818	1	-1.98425	1	-0.937619	1	-0.157278	1
4930412C18Rik	-0.210792	1	0.116337	1	0.0369512	1	0.714715	0.57992	-0.113321	0.941027	-0.347389	1	-0.353046	1
4930412E21Rik	0	1	-0.705288	1	0	1	1.12818	1	-0.05306	1	0.367661	1	0.667116	1
4930412F09Rik	0	1	0	1	0	1	1.64153	1	0	1	-0.0445334	1	0	1
4930412F12Rik	0.458606	0.954397	-0.0277004	0.999271	0.134006	1	0.847391	0.501008	0.0282665	0.984304	-0.228396	0.790746	-0.499566	0.625057
4930412L05Rik	0.552244	1	-0.281336	1	-1.99918	1	0.101295	1	0.327749	1	0.0434823	1	1.51043	1
4930412M03Rik	0.0727173	0.992847	-0.147698	0.999271	0.151634	1	-3.42599	0.00317669	1.23392	0.196006	-1.41147	0.020922	-0.100474	0.928596
4930412O13Rik	-0.121208	1	-1.05218	1	-1.32876	1	-0.745016	1	-0.453037	1	-0.369189	1	0.545511	1
4930413E15Rik	-1.17897	1	0	1	0	1	0	1	0	1	-0.525424	1	0	1
4930413F20Rik	1.22571	1	0.147845	1	-0.756441	1	0.265277	0.933435	0.330555	0.82886	-1.35979	0.211445	-0.65457	1
4930413G21Rik	1.16912	0.562711	0.223252	0.999271	0.234654	1	-2.07226	0.362418	0.886237	0.577361	-1.40471	1	-1.02418	1
4930414F18Rik	0	1	-0.128215	1	0	1	1.58683	1	-0.05306	1	-0.937619	1	0	1
4930415C11Rik	0	1	0	1	0	1	0	1	0	1	0.367661	1	0	1
4930415H17Rik	0.552244	1	0	1	-1.32876	1	0	1	0	1	0	1	0	1
4930415L06Rik	0	1	0	1	-1.32876	1	2.2186	1	-0.05306	1	-0.937619	1	0	1
4930415O20Rik	-0.601898	1	-0.705289	1	-0.323102	1	1.12818	1	-0.68852	1	0.417639	1	0	1
4930417H01Rik	0	1	0.929748	1	0	1	1.12818	1	0	1	0.367661	1	0	1
4930417O13Rik	-1.12861	1	0.36336	1	0.682494	1	0.0980906	1	0.0811943	1	-0.00773426	1	0.230433	1
4930417O22Rik	0	1	-0.224401	1	0	1	1.12818	1	-1.88139	1	0	1	0	1
4930419G24Rik	0	1	1.41064	1	-1.32777	1	0	1	-0.05306	1	-0.360458	1	-0.157278	1
4930420N18Rik	0	1	0	1	0	1	0	1	-1.17059	1	-0.525424	1	0	1
4930421C12Rik	1.13424	1	0.929748	1	0	1	2.58461	1	0	1	-0.395616	1	3.11769	1
4930421P07Rik	0	1	0	1	0	1	2.2186	1	0	1	0	1	0	1
4930422C21Rik	0	1	0	1	0	1	1.64057	1	0	1	-0.0445335	1	-0.538817	1
4930422I22Rik	0.552244	1	0	1	0	1	0.994019	1	-0.120382	1	-0.898222	1	0.667116	1
4930422M22Rik	-1.67399	1	0.895077	1	-0.366618	1	-1.34701	1	-0.64833	1	-0.525424	1	-1.56329	1
4930423C22Rik	0.552244	1	0.929748	1	0	1	1.12818	1	0	1	0	1	0.667116	1
4930423D22Rik	-0.971539	1	1.62281	1	1.89869	1	2.78496	1	0.10938	0.962223	-1.77744	1	2.12989	1
4930423D24Rik	0	1	0	1	0	1	0	1	0	1	0	1	0	1
4930423M02Rik	0	1	0	1	0	1	0	1	0	1	0	1	1.4915	1
4930425K10Rik	0	1	-0.128215	1	0	1	0	1	0	1	0	1	0.667116	1
4930425K24Rik	0.552244	1	2.31671	1	0	1	0	1	0	1	-0.87855	1	1.51128	1
4930425L21Rik	0.552244	1	0	1	0	1	1.12818	1	-1.17059	1	0	1	0.667116	1
4930425O10Rik	0	1	0	1	0	1	2.2186	1	0	1	-0.525424	1	0.667116	1
4930425P05Rik	-0.601898	1	0	1	0	1	0.0281781	1	-0.125187	1	-0.0445332	1	0.254917	1
4930426D05Rik	0.552244	1	-0.705288	1	-1.32876	1	2.2186	1	0	1	0.0491435	1	1.07931	1
4930426I24Rik	-0.00379508	1	-0.647959	1	0.700339	1	0.252313	0.944996	0.20877	1	1.49589	1	0.269802	1
4930426L09Rik	-0.0335542	1	-0.168946	1	-0.65882	1	0.224415	0.944482	0.553695	1	-0.447464	0.749099	-0.764855	1
4930428D20Rik	0	1	0	1	0	1	0	1	0	1	0.367661	1	1.4915	1
4930428E07Rik	0	1	0	1	0	1	2.2186	1	0	1	0.367661	1	0.667116	1
4930428N03Rik	0	1	-1.15479	1	0	1	0.543816	1	-1.0741	1	0	1	1.50528	1
4930428O21Rik	-0.0248286	1	1.80815	1	-2.00624	1	1.58683	1	-0.593204	1	-1.26484	1	0.254921	1
4930429C20Rik	0	1	0	1	0	1	0	1	0	1	0	1	1.4915	1
4930429D17Rik	0	1	0	1	0	1	0.55111	1	-1.17059	1	-0.0445331	1	1.92618	1
4930429F24Rik	0.986735	1	0.373249	1	0.0230165	1	0.253211	0.926561	0.155874	1	-0.186288	1	-0.923046	1
4930429H19Rik	-0.0248302	1	-0.224401	1	-0.843312	1	-0.682711	1	1.43795	1	-0.90734	1	-0.715834	1
4930429P21Rik	1.66202	1	1.9442	1	0.157789	1	-0.0494495	1	-1.17059	1	0.485071	1	0.656534	1
4930430A15Rik	0	1	-0.128215	1	0	1	2.2186	1	0	1	-0.525424	1	0.667116	1
4930430E12Rik	1.05569	0.576142	0.317026	0.999271	-0.440135	1	-0.248391	0.932544	0.228449	1	1.53947	0.0992686	0.955857	1
4930430F08Rik	-0.224626	0.951672	0.412023	0.999271	0.00188743	0.999937	0.145683	0.855718	0.411795	0.316423	0.13239	0.766539	0.301327	0.502626
4930430F21Rik	0	1	0	1	0	1	0	1	-0.05306	1	0	1	1.4915	1
4930430O22Rik	0.552244	1	0.352676	1	-0.361067	1	1.12818	1	0	1	0.0653473	1	1.27023	1
4930431F10Rik	0	1	0	1	0	1	0	1	-0.05306	1	0	1	0.667113	1
4930431F12Rik	-0.509679	1	-0.705289	1	-1.25627	1	-0.713369	1	0.695167	1	0.275013	1	0.446227	1
4930431L21Rik	0	1	0	1	0	1	0	1	0	1	0	1	0	1
4930431P03Rik	0.75002	1	0.436608	1	0.317052	1	-0.238184	1	-1.85265	1	0.103662	1	-0.160441	1
4930431P19Rik	0.553892	0.83262	0.491484	0.999271	-0.370961	0.974644	-0.275774	0.821853	0.0662164	0.963263	-0.246812	0.710618	-0.471697	0.520239
4930431P22Rik	0.509524	1	-0.631095	1	-1.97384	1	1.64153	1	-0.05306	1	0.367661	1	0.667113	1
4930432B10Rik	0.469998	1	1.90174	1	-1.63098	1	1.1422	1	0.73582	1	0.105748	1	0.987542	1
4930432E11Rik	-0.0724057	1	-0.869236	1	0.157789	1	2.35128	1	0.885129	1	-0.637264	1	-0.715662	1
4930432H08Rik	0	1	0	1	-1.25627	1	0	1	-0.05306	1	-0.0445331	1	1.92735	1
4930432J09Rik	-0.484533	1	0.133711	1	-2.04801	1	-0.183237	0.969661	-1.20734	1	-0.483375	1	0.0907142	1
4930432K21Rik	-0.43575	1	-0.161528	1	-1.04358	1	0.0773865	0.9828	-0.293604	1	-0.766751	0.594521	0.0317832	1
4930432L08Rik	0	1	0	1	-1.32876	1	0	1	0.319751	1	0.367661	1	0	1
4930432M17Rik	0	1	0.929748	1	-0.323102	1	0	1	0	1	0	1	0.667116	1
4930432O09Rik	-1.17897	1	0	1	-0.323102	1	2.2186	1	0.929599	1	0	1	1.07931	1
4930433B08Rik	0	1	0.929748	1	-1.32777	1	0.55111	1	-0.05306	1	0	1	0.667116	1
4930433E05Rik	0	1	0	1	0	1	0	1	0	1	0	1	0	1
4930433I11Rik	0	1	0	1	0	1	0	1	-0.05306	1	-0.456735	1	0	1
4930433J02Rik	0.552244	1	-0.128215	1	-0.846878	1	2.2186	1	0.435011	1	0.881859	1	0.667116	1
4930433N12Rik	0	1	0	1	-1.32876	1	1.12818	1	-0.05306	1	-0.937621	1	0	1
4930434B07Rik	0	1	0	1	0	1	2.2186	1	0	1	-0.937619	1	0.667116	1
4930434F21Rik	0	1	0.929748	1	-0.323102	1	2.1639	1	-0.05306	1	0	1	0	1
4930434J06Rik	-0.601898	1	0	1	0	1	0	1	0	1	0	1	0	1
4930434O05Rik	0.0363519	1	-1.42855	1	0.604368	1	0	1	0	1	-0.45673	1	0.254921	1
4930435C17Rik	0	1	0	1	0	1	0	1	-0.05306	1	-0.525424	1	0.667116	1
4930435E12Rik	0	1	0	1	0	1	0	1	0	1	0	1	0	1
4930435F18Rik	1.13424	1	0.929748	1	0	1	0	1	0	1	0	1	0	1
4930435M08Rik	0	1	0.352675	1	0.157789	1	1.00976	1	0.327696	1	-0.0445343	1	-0.511632	1
4930435N07Rik	0	1	-0.224399	1	-0.775376	1	2.66319	1	-1.0741	1	-1.32513	1	0.667116	1
4930437M23Rik	0	1	0	1	0	1	0	1	0	1	0	1	0	1
4930438A08Rik	-0.335099	0.901746	0.0854923	0.999271	0.612253	0.945034	1.29318	0.627022	-0.439001	0.860286	-0.631561	0.795279	-0.357121	0.8846
4930438E09Rik	-0.601908	1	1.34408	1	-1.18712	1	-0.373854	1	2.02012	1	-1.48941	1	0.43248	1
4930439A04Rik	2.12493	1	-1.76828	1	0.618534	1	-1.04579	1	-0.472047	1	-1.76515	1	-1.29551	1
4930439D14Rik	0.552244	1	0	1	0.157789	1	0.55111	1	-0.274136	1	0.417289	1	2.02849	1
4930440C22Rik	0	1	0	1	0	1	0	1	0	1	0	1	0	1
4930440I19Rik	0	1	0	1	0	1	1.12818	1	0	1	0	1	1.07931	1
4930441H08Rik	0	1	0.929748	1	0	1	2.2186	1	0	1	0	1	0	1
4930441J16Rik	0	1	0	1	0	1	0	1	0	1	-0.937619	1	1.88677	1
4930442G10Rik	-0.601898	1	0	1	-1.25627	1	2.2186	1	0	1	-0.525424	1	1.4915	1
4930442G15Rik	1.13424	1	0	1	-1.32777	1	2.2186	1	0	1	-0.456735	1	0.254921	1
4930442H23Rik	0.246549	1	0.430382	1	-0.0121032	1	-0.928147	1	0.844125	1	-1.08252	1	-2.79064	1
4930442J19Rik	-0.601898	1	0	1	0	1	0	1	-0.05306	1	0	1	0	1
4930442L01Rik	0.93983	1	-0.65948	1	-0.366978	1	2.2186	1	0	1	-0.456735	1	0	1
4930442P19Rik	0	1	0	1	0	1	0	1	-0.05306	1	-0.525424	1	1.064	1
4930443G03Rik	0	1	0	1	0	1	0	1	0	1	0	1	0	1
4930443O20Rik	-0.441078	1	-0.978027	1	-0.205309	1	-1.53545	1	1.74809	1	-1.7691	1	0.33183	1
4930444A19Rik	0.0504158	0.993191	-0.196981	0.999271	-0.488651	0.943441	-4.0605	0.000471776	0.898283	0.435201	-0.726492	0.155448	-0.474835	0.561931
4930444E06Rik	0.159015	0.989106	0.387413	1	1.10285	1	-2.59626	0.201836	1.79673	1	-0.550963	1	1.0662	1
4930444F02Rik	-0.0248285	1	1.132	1	-2.4873	1	0.182417	1	0.381986	1	0.540489	1	1.1028	1
4930444G20Rik	-0.601898	1	0.929748	1	0	1	1.12818	1	0	1	-0.525424	1	0	1
4930444K16Rik	0.552244	1	0.929748	1	0	1	2.2186	1	0.422535	1	-0.0445337	1	0.667113	1
4930444M15Rik	-0.0248305	1	1.41064	1	0.157789	1	2.2186	1	0	1	-0.525424	1	1.44811	1
4930444P10Rik	1.81353	1	-1.18043	1	-0.323102	1	2.06059	1	0.766952	1	-1.73579	1	2.28148	1
4930445B16Rik	-0.601898	1	0	1	-0.323102	1	2.2186	1	0	1	0	1	0	1
4930445E18Rik	-0.684989	1	0.400185	1	-1.12341	1	1.06446	1	-0.05306	1	-0.749305	1	1.92735	1
4930445N06Rik	0	1	0	1	0	1	0	1	0	1	0	1	0	1
4930445N08Rik	0	1	0	1	-0.323102	1	2.2186	1	0	1	0	1	0	1
4930445N18Rik	-0.268052	1	0.012955	0.999271	-0.491033	1	1.16435	1	0.262899	1	-1.02105	1	-0.72084	1
4930447A16Rik	-0.601898	1	1.41064	1	-0.323102	1	0	1	0.422535	1	-0.0445339	1	1.88677	1
4930447C04Rik	0.934526	1	-0.563035	1	0.178272	1	0.002197	1	-0.505048	1	-0.643719	1	0.00968247	1
4930447C11Rik	0	1	0	1	0	1	0	1	0	1	0	1	0.667116	1
4930447F04Rik	0	1	1.41064	1	-1.32777	1	0	1	0	1	-0.525424	1	1.07931	1
4930447F24Rik	1.71552	1	0.352676	1	-0.323102	1	1.69199	1	0	1	0.465824	1	0.667113	1
4930447J18Rik	0	1	0	1	0	1	0	1	0	1	-0.937621	1	0.667116	1
4930447K03Rik	-2.14653	1	0.717137	1	-0.847868	1	-0.686414	1	-0.276975	1	-1.27851	1	1.53255	1
4930447M23Rik	-1.56787	1	-0.556068	1	-0.323102	1	1.64153	1	-2.21829	1	0.365127	1	-0.124963	1
4930447N08Rik	1.12578	1	-0.331299	1	-1.18735	1	0.55111	1	0.435011	1	-1.59148	1	1.09478	1
4930448A20Rik	-0.601909	1	1.88473	1	0.946239	1	2.1639	1	0	1	-0.456731	1	0.667116	1
4930448C13Rik	-0.601898	1	-0.128215	1	-1.32777	1	0	1	0	1	0	1	0.667113	1
4930448D08Rik	-0.601898	1	0	1	-1.32876	1	-0.0642036	1	0.435011	1	-0.859211	1	2.06333	1
4930448E22Rik	0.926757	1	1.64696	1	0.462292	1	0.130098	0.969285	0.76558	1	-0.2	1	0.348235	1
4930448F12Rik	0	1	0	1	0	1	0	1	0	1	0	1	0	1
4930448H16Rik	0	1	0	1	0	1	0	1	0	1	0	1	0	1
4930448I06Rik	0	1	0	1	0	1	0	1	0	1	-0.525424	1	0.667116	1
4930448I18Rik	-0.601898	1	0	1	0	1	0	1	-1.17059	1	0	1	0	1
4930448K20Rik	-0.601898	1	-0.128215	1	0.214275	1	2.29809	1	-0.190201	1	-0.525424	1	1.47614	1
4930449A18Rik	-0.601905	1	0.929748	1	-0.323102	1	1.12818	1	-0.05306	1	-0.456735	1	0.667116	1
4930449C09Rik	0.552244	1	-0.705288	1	0	1	0	1	-0.05306	1	-0.45673	1	0.667116	1
4930449E01Rik	0	1	0	1	0	1	2.2186	1	-0.05306	1	-0.0445336	1	0.667116	1
4930449I04Rik	-0.0248282	1	0	1	-0.846878	1	2.1639	1	0.867723	1	-0.525424	1	-0.157278	1
4930449I24Rik	0	1	0	1	0	1	0	1	-1.17059	1	0	1	0	1
4930451E10Rik	1.74245	1	-0.486719	1	-1.18724	1	-1.00769	1	1.50717	1	0.368786	1	-0.740594	1
4930451G09Rik	-0.845528	1	0.514337	1	-0.311328	1	-0.0839028	0.982346	-1.23082	1	-0.44311	0.672925	0.355599	0.780267
4930451I11Rik	0	1	0	1	0	1	0	1	0	1	0	1	0	1
4930452B06Rik	0.506801	1	0.132415	1	-0.845136	1	-0.270647	0.922899	-0.897245	1	-0.700084	1	1.10034	1
4930452G13Rik	-1.32831	1	1.29517	1	0	1	0	1	-0.687915	1	-1.73863	1	1.4915	1
4930452L12Rik	-0.0210328	1	-0.128215	1	-1.32876	1	0	1	-1.60624	1	-0.937622	1	0	1
4930452N14Rik	-0.601898	1	0	1	0	1	2.1639	1	0	1	0	1	1.4915	1
4930453C13Rik	1.00205	1	-0.097253	1	0.0532795	1	-2.32573	1	1.75331	1	-1.74292	1	-0.148153	1
4930453H23Rik	0.552244	1	1.41064	1	-1.32876	1	1.64153	1	-0.05306	1	0	1	0	1
4930453L07Rik	-0.601898	1	0	1	0	1	0.55111	1	0	1	-0.93762	1	0	1
4930453N24Rik	-0.0429275	0.992798	-0.0247838	0.999271	0.275959	0.945034	0.578482	0.161284	0.000584621	0.999069	-0.134633	0.780389	-0.173309	0.741605
4930453O03Rik	0	1	0	1	0	1	0	1	-0.688887	1	-0.525424	1	0	1
4930455B14Rik	0	1	0	1	0	1	1.12818	1	-1.17059	1	0.367661	1	0.667116	1
4930455C13Rik	0.0471554	0.99302	0.031019	0.999271	-0.0204769	0.999846	-3.98611	0.000187883	0.913562	0.38936	-0.81124	0.0917495	-0.427251	0.543122
4930455D15Rik	0	1	0.833568	1	-1.25627	1	-0.0488567	1	0.841733	1	-0.937621	1	1.07931	1
4930455G09Rik	0.448481	1	-0.899857	0.999271	0.655336	1	-0.695208	0.764103	0.440852	1	0.883739	0.373768	1.06574	1
4930455H04Rik	0.764	1	0.824893	1	-0.711794	1	0.0431592	1	1.65268	1	-1.08635	1	-0.0934636	1
4930455J16Rik	-0.601898	1	0	1	0.151144	1	1.64075	1	0.435011	1	-0.0445339	1	-1.56289	1
4930455M05Rik	-0.571739	1	0.799646	1	-0.565867	1	0.476316	1	-0.120462	1	-1.55527	1	0.209998	1
4930456G14Rik	-1.09976	1	1.81785	1	0.807801	1	1.12818	1	-0.05306	1	-1.36217	1	1.07931	1
4930456L15Rik	0	1	0	1	0	1	0	1	0	1	0.367661	1	1.51497	1
4930458A03Rik	0	1	0	1	0.157789	1	0	1	0	1	0	1	0.667116	1
4930458B22Rik	-0.16594	1	0.833569	1	-0.323102	1	0	1	0	1	0.367661	1	1.92688	1
4930458D05Rik	0.685515	0.817835	0.600546	0.999271	0.502532	1	-1.02793	0.64522	0.607396	0.687036	-1.22613	1	-1.26505	1
4930458K08Rik	0	1	0	1	0	1	0	1	0	1	-0.0445336	1	0	1
4930459C07Rik	-0.729186	0.869326	-0.121272	0.999271	-0.519011	1	0.655975	0.89858	0.435011	1	0.285817	1	-0.441886	1
4930459L07Rik	0	1	0	1	0	1	0	1	0	1	0	1	0	1
4930461C15Rik	0	1	0	1	-1.32876	1	1.06053	1	0	1	0.367661	1	0.667116	1
4930461G14Rik	-0.0248295	1	0	1	0	1	0	1	0	1	0	1	-0.157278	1
4930463O16Rik	0.552244	1	0.62693	1	-1.41597	1	0	1	0	1	0.0437175	1	0.667113	1
4930465I24Rik	-0.0248293	1	0.929748	1	-1.76288	1	1.12818	1	0	1	0	1	1.07931	1
4930465K09Rik	0.552244	1	0.256493	1	-1.25627	1	0	1	-1.17059	1	0	1	-0.157278	1
4930465K10Rik	1.07973	1	2.06893	1	0.157789	1	0.0412763	1	-0.05306	1	-1.32513	1	-0.512655	1
4930465M20Rik	-0.0248295	1	0.929748	1	0	1	1.12818	1	-0.872195	1	0.0440823	1	0.656142	1
4930466I24Rik	0.695684	1	-0.155976	1	-0.39032	1	-0.356877	1	1.5532	1	-1.11181	1	-0.0218457	1
4930466K18Rik	-0.369637	1	-0.0808135	1	0.0377112	1	1.10274	0.672386	-0.849271	0.50951	0.500715	0.628858	-0.142465	0.923571
4930467D21Rik	0.552244	1	0	1	0	1	0	1	0	1	0	1	1.4915	1
4930467E23Rik	0	1	0	1	-1.32876	1	0	1	0	1	0	1	0	1
4930467J12Rik	0	1	0	1	0	1	0	1	0	1	0	1	0	1
4930467K11Rik	-0.0248295	1	-0.705288	1	0	1	0	1	0.435011	1	-0.0445331	1	1.07931	1
4930469B13Rik	0	1	0	1	0	1	0	1	0	1	0	1	0	1
4930469K13Rik	0.890194	1	-0.00579835	1	0.549724	1	-1.14664	1	-0.05306	1	-0.731355	1	0.331995	1
4930470B04Rik	0	1	0.833569	1	-1.83026	1	1.05977	1	-1.17059	1	-1.39887	1	1.92735	1
4930470G03Rik	0.0351331	0.994507	-0.0784461	0.999271	-0.444889	0.927818	-5.74911	2.6835e-09	1.41286	0.0700489	-0.331888	0.389911	-0.487086	0.143919
4930470O06Rik	0	1	0	1	0	1	0	1	-0.05306	1	0.00856183	1	0.667116	1
4930470P17Rik	0.552244	1	0	1	0	1	0	1	0	1	0	1	0	1
4930471C04Rik	0.266945	1	1.03783	1	-0.283475	1	0	1	0	1	-0.525424	1	0.667116	1
4930471C06Rik	0	1	0.929748	1	0	1	0	1	0	1	0	1	0	1
4930471D02Rik	-1.17897	1	0.256494	1	-1.32777	1	0.55111	1	0.435011	1	-1.02242	1	3.04683	1
4930471E15Rik	0	1	1.41064	1	0	1	2.2186	1	-0.05306	1	-0.0445331	1	0	1
4930471E19Rik	1.18225	1	-0.255033	1	-1.04235	1	1.64153	1	0	1	0.044322	1	0.667116	1
4930471G24Rik	0	1	0	1	0	1	2.2186	1	-1.0741	1	0.367661	1	1.07931	1
4930471M09Rik	-0.601908	1	-0.128215	1	-0.847868	1	1.90137	1	0.466327	1	0.368764	1	1.09533	1
4930473A02Rik	0.227171	0.956395	-0.412878	0.999271	-0.156176	0.990378	-5.79336	6.08372e-09	1.27607	0.31756	-0.829547	0.0118011	-0.676659	0.0887956
4930473D10Rik	0	1	-0.128215	1	0	1	0	1	0	1	0	1	0.254921	1
4930473H19Rik	-0.832003	1	-1.19611	1	-0.0935711	1	-2.23962	0.237409	0.677525	1	-0.907714	1	-1.38615	1
4930473O22Rik	0	1	-0.128215	1	0	1	1.06357	1	-0.18963	1	-0.0445331	1	0.254917	1
4930474B08Rik	0	1	0.929748	1	0	1	0	1	-1.0741	1	0	1	0.667113	1
4930474H06Rik	2.19579	1	-0.248231	1	-0.119382	1	-3.73597	0.0122576	1.35526	0.359981	-0.977897	0.0876319	-1.00536	0.279531
4930474H20Rik	0	1	0	1	0	1	0	1	0	1	-0.044534	1	0.254921	1
4930474N05Rik	0.552244	1	1.41064	1	0	1	2.2186	1	-0.05306	1	0	1	0	1
4930474N09Rik	1.63996	1	0.929748	1	-1.32777	1	1.06142	1	0.943305	1	0.044165	1	0.667116	1
4930477E14Rik	0	1	0.929748	1	0	1	2.2186	1	0	1	0	1	0	1
4930477G07Rik	1.34065	1	-1.79719	1	-1.446	1	0.55111	1	0.422535	1	-1.19525	1	0.254921	1
4930477N07Rik	0	1	0	1	0	1	0	1	-0.05306	1	0	1	0	1
4930477O15Rik	-2.20389	1	-0.128215	1	0.84192	1	1.06055	1	-0.649174	1	0	1	0.254919	1
4930478E11Rik	0.552244	1	0.352676	1	0	1	0	1	0	1	0.367661	1	0.667113	1
4930478K11Rik	0.0490161	1	-0.0191908	1	-0.260632	1	-0.991163	1	0.998429	1	-0.746603	1	-0.174422	1
4930478M09Rik	0.357979	1	0.256494	1	0.0887242	1	0.55111	1	-0.05306	1	-0.456735	1	1.47659	1
4930478M13Rik	0.38096	1	-1.71249	1	0	1	0.55111	1	-0.05306	1	0.827664	1	0.667116	1
4930478P22Rik	-0.0248302	1	0	1	0	1	0	1	0	1	0	1	1.07931	1
4930479D17Rik	-0.601909	1	1.69757	1	-1.32876	1	1.12818	1	-0.689397	1	-0.525424	1	1.4915	1
4930479H17Rik	-0.0248295	1	0.929748	1	-0.846878	1	1.12818	1	0	1	-0.0445341	1	0.667116	1
4930480C01Rik	-0.894175	0.689682	0.455338	0.999271	-0.549608	1	1.05293	1	0	1	-0.433336	1	1.07931	1
4930480E11Rik	0	1	0.929748	1	0	1	2.2186	1	0	1	0	1	0	1
4930480G23Rik	-0.0248291	1	-0.106228	1	1.3468	1	0	1	0	1	-0.525424	1	1.07931	1
4930480K02Rik	-0.959762	1	0.700062	1	1.21838	1	-0.422989	0.921317	0.202553	1	-0.544898	0.750749	0.00688026	1
4930480K15Rik	0.552244	1	-1.15049	1	0	1	2.2186	1	-0.05306	1	0	1	0.667116	1
4930480K23Rik	-0.920204	1	0.146931	1	0.0873043	1	-1.29734	0.448125	-0.0332169	1	-1.16949	1	-0.261748	1
4930480M12Rik	0	1	0	1	0	1	0	1	-0.05306	1	0	1	1.4915	1
4930481A15Rik	0.542848	1	0.243795	1	0.362897	1	-2.29351	0.237425	1.40469	1	-2.27341	1	-1.03462	1
4930481B07Rik	-0.601908	1	-1.23205	1	-0.847868	1	2.05992	1	-0.836617	1	-1.38913	1	0.254921	1
4930483J18Rik	-0.0248293	1	-0.128215	1	0	1	0	1	0	1	0.878956	1	1.51178	1
4930483K19Rik	0.184298	1	0.364309	0.999271	0.157014	1	-0.380862	1	-0.148137	1	0.452701	1	-0.408019	1
4930483O08Rik	-1.56481	1	-0.705288	1	-1.32876	1	2.06039	1	0	1	-0.0445343	1	1.18628	1
4930484H19Rik	0	1	0.929748	1	0	1	0.55111	1	-1.43722	1	0.367661	1	0	1
4930486F22Rik	0	1	0	1	0	1	0	1	-1.17059	1	0	1	0	1
4930486I03Rik	0	1	0	1	0	1	0	1	0	1	0	1	0	1
4930486L24Rik	0.611344	0.847228	-0.150377	0.999271	-0.484032	1	0.135682	0.945541	-0.536436	0.758323	0.207062	0.838657	-0.0966104	1
4930486N12Rik	0	1	0	1	0	1	0	1	0	1	-0.525424	1	0	1
4930487D11Rik	0	1	0	1	0	1	0	1	0	1	0	1	0.667116	1
4930488B22Rik	0.565369	1	0.599026	1	-1.96478	1	2.63878	1	0	1	-0.525424	1	0	1
4930488L21Rik	0.0551748	1	0.929748	1	0	1	1.63498	1	0.353574	1	-0.796288	1	1.48934	1
4930488N15Rik	-0.0131778	1	-0.969934	1	-0.847868	1	-0.957253	0.86693	0.654351	1	-0.800148	1	-1.36849	1
4930488N24Rik	0	1	0	1	0	1	0	1	0	1	0	1	0	1
4930500F04Rik	0	1	0	1	0	1	0	1	0	1	0.367661	1	0.667116	1
4930500F10Rik	1.17903	1	0.747374	1	-0.0318929	1	-0.503381	0.857482	-0.643143	1	0.5393	1	-0.130548	1
4930500L23Rik	0.552244	1	0.929748	1	0	1	0	1	0	1	0	1	0.667116	1
4930500M09Rik	-0.159902	0.982926	-1.79615	0.657109	-0.307054	1	-2.87119	0.0721195	0.231292	1	-0.593301	0.643578	-0.68935	1
4930502A04Rik	0	1	0	1	0	1	0	1	0	1	0	1	0	1
4930502C17Rik	0	1	0	1	0	1	2.2186	1	0	1	0	1	0	1
4930502E09Rik	1.22436	1	-2.3224	1	-0.857429	1	-1.00049	1	1.07683	1	-0.209492	1	-1.33194	1
4930502E18Rik	0	1	-2.0919	1	-0.360806	1	1.99844	1	-0.3574	1	0.497719	1	-0.267166	1
4930503B20Rik	0.279846	0.970169	-0.0969085	0.999271	0.354152	1	-0.415864	0.863541	1.94947	1	-1.00346	1	-0.0812813	1
4930503E14Rik	0	1	0	1	0	1	0	1	-1.17059	1	0	1	0	1
4930503E24Rik	-1.57624	1	-0.285023	1	-0.505681	1	2.49809	1	-1.34764	1	0.557785	1	0.341571	1
4930503F20Rik	0	1	0.929748	1	-0.323102	1	1.12818	1	0	1	0	1	0	1
4930503H13Rik	0	1	0	1	0	1	0	1	0	1	0	1	1.07931	1
4930503L19Rik	0.160881	0.903585	-0.0232791	0.999271	-0.247435	0.937439	0.0875221	0.912288	0.533477	0.294143	0.290994	0.154859	0.334569	0.461914
4930503O07Rik	0	1	0	1	0	1	0	1	0	1	-0.0445331	1	0.254921	1
4930504C09Rik	0.552244	1	0	1	0	1	0	1	0	1	0	1	0	1
4930504D19Rik	0	1	0	1	-0.323102	1	0	1	-0.05306	1	0	1	0	1
4930504O13Rik	0.552244	1	0	1	0	1	0	1	-0.05306	1	-0.525424	1	0	1
4930505A04Rik	-0.601903	1	1.30587	1	-0.296162	1	1.12818	1	0.422535	1	-0.456735	1	0.667116	1
4930505G20Rik	0.552244	1	0	1	0	1	0	1	0	1	-0.525424	1	1.4915	1
4930505K13Rik	0	1	0	1	0	1	0	1	0	1	0.367661	1	0	1
4930505K14Rik	0	1	0.929748	1	0	1	0	1	0	1	0	1	0	1
4930505M18Rik	1.74109	1	0.352676	1	0.157789	1	0	1	0	1	-0.937622	1	0.667116	1
4930505N22Rik	0.700505	1	-0.644528	0.999271	0.107545	1	-2.38946	0.225308	0.697325	1	-1.07206	0.320598	-1.30075	1
4930505O20Rik	0	1	0	1	0	1	0	1	0	1	0	1	0	1
4930506C21Rik	-1.22829	1	0.983694	1	-0.719111	1	-1.61951	0.523232	-0.0351684	1	-1.41901	1	-0.485926	1
4930507D05Rik	0.0216622	0.996274	0.166597	0.999271	-0.794188	1	-0.345781	0.923774	1.30819	1	-1.62868	1	-0.122032	1
4930507D10Rik	0	1	0.352676	1	0	1	2.1639	1	-0.05306	1	0	1	0.667116	1
4930509E16Rik	-0.601908	1	0.929748	1	-0.775376	1	1.12818	1	-0.05306	1	-0.525424	1	1.4915	1
4930509G22Rik	-0.49859	1	1.73547	1	-0.470172	1	-0.231412	0.959866	0.201263	1	-0.188707	1	1.78433	1
4930509H03Rik	0.150657	0.989106	-0.330015	0.999271	0.205772	1	0.302598	0.818524	0.25042	0.814926	0.151171	0.861712	0.22478	0.80083
4930509J09Rik	0.552244	1	0	1	0	1	0	1	0	1	0	1	0	1
4930509K18Rik	-0.500947	0.928367	0.29842	0.999271	-1.53629	1	1.01088	1	1.43489	1	-0.324064	1	1.03867	1
4930510E17Rik	0	1	0	1	0	1	0	1	-1.12855	1	0	1	1.4915	1
4930511A02Rik	0	1	0.929748	1	0	1	1.12818	1	-0.05306	1	-1.36206	1	1.4915	1
4930511E03Rik	0.552244	1	0.929748	1	0.157789	1	0	1	-1.0741	1	-0.937619	1	0.254921	1
4930511J24Rik	0	1	0	1	0	1	0	1	-1.0741	1	-0.937622	1	0	1
4930511M06Rik	1.159	1	-0.684244	1	1.32626	1	-2.5109	1	-1.06223	1	-0.917827	1	-1.21067	1
4930511M18Rik	0	1	0.929748	1	0	1	0	1	0.422535	1	0	1	0	1
4930511O05Rik	0	1	0	1	-1.32876	1	0	1	0	1	0	1	0	1
4930512B01Rik	-0.326986	0.972878	0.513849	0.999271	-0.0520595	1	-1.89646	0.380922	0.459665	0.73948	0.0394872	1	-0.909069	1
4930512H18Rik	0.412762	1	-0.0128395	1	0.165853	1	-3.04135	0.062749	0.0303823	1	0.748161	1	0.324644	1
4930512J16Rik	0.467514	1	-0.544365	1	0.243492	1	-0.274126	0.939594	-0.886936	1	1.04204	0.292989	0.17401	1
4930512M02Rik	-0.89523	1	-0.525746	1	1.04622	1	0	1	-0.05306	1	0	1	0	1
4930512P04Rik	-0.0248282	1	0.256493	1	-0.775376	1	0.55111	1	0	1	0	1	1.4915	1
4930513D17Rik	0.552244	1	0	1	0	1	3.17817	1	-0.05306	1	-0.0445331	1	1.4761	1
4930513L16Rik	-0.601898	1	0	1	-2.00624	1	0.55111	1	0.414958	1	-0.0445331	1	0	1
4930513N10Rik	0.180368	0.979676	0.212446	0.999271	-1.01858	1	-1.68399	0.0845456	0.61734	0.610628	-0.175708	0.864848	-0.301581	0.759971
4930513N20Rik	-0.217348	1	0.174044	1	0.293189	1	-1.45049	1	0.684012	1	-0.877532	1	0.739733	1
4930513O06Rik	0	1	0	1	0	1	0	1	0	1	0	1	0.667116	1
4930515B02Rik	0.552244	1	0	1	-0.323102	1	0	1	0	1	0	1	1.07931	1
4930515G01Rik	-0.0419651	0.995384	0.0496114	0.999271	0.787203	1	0.128871	0.957767	-0.393704	0.749146	0.0605805	0.963444	-1.18788	1
4930515G13Rik	0	1	0	1	0	1	2.2186	1	0	1	0	1	0	1
4930515G16Rik	-1.17897	1	1.86593	1	0	1	2.2186	1	0	1	0	1	0.667116	1
4930515L19Rik	0	1	0	1	0	1	0	1	0	1	0.367661	1	0	1
4930516B21Rik	0.157241	1	1.15084	1	-0.150415	1	-1.15752	1	0.898208	1	-1.45989	1	0.344691	1
4930516K23Rik	0.0740828	1	1.37401	1	-1.35431	1	0.570512	1	0.899669	1	-0.904799	1	-0.430137	1
4930517E11Rik	0	1	-0.128215	1	-0.323102	1	0	1	-1.0741	1	-1.36181	1	0.254921	1
4930517E14Rik	1.01308	1	-0.335192	1	0.720918	1	-0.157876	0.958276	-0.383881	1	-0.195838	1	-0.702968	1
4930517G19Rik	0.146016	0.985355	0.287412	0.999271	-0.89681	0.868214	-3.63941	0.00760683	1.08333	1	-0.937828	0.230759	-0.822544	0.42105
4930517J16Rik	0	1	0	1	0	1	0	1	0	1	-0.937621	1	0.667113	1
4930517L18Rik	0	1	0	1	0	1	0	1	0	1	0	1	0	1
4930517O19Rik	0	1	0.352676	1	-0.323102	1	0	1	-0.6897	1	0	1	0.667116	1
4930518C09Rik	2.10364	1	0.310315	1	0.986692	1	-2.61354	0.236138	-0.794552	1	-0.534035	1	-1.43312	0.172727
4930518I15Rik	0.0672957	0.99302	-0.201059	0.999271	0.242882	0.981353	0.0455548	0.981525	-0.190442	0.815107	0.358965	0.490344	0.584466	0.321767
4930518I17Rik	0	1	0	1	0	1	1.12818	1	-0.200022	1	-0.456735	1	-0.842659	1
4930518J20Rik	-0.601898	1	0	1	-1.32876	1	0	1	0	1	0	1	1.4915	1
4930518J21Rik	0	1	0	1	0	1	2.2186	1	0	1	0	1	0	1
4930518P08Rik	0	1	0	1	0	1	0.55111	1	0	1	0	1	0	1
4930519A11Rik	0	1	0	1	0	1	0	1	0	1	-0.525424	1	0	1
4930519D14Rik	0	1	0	1	-1.32777	1	0	1	0	1	-0.0445339	1	0.667116	1
4930519E07Rik	-0.601898	1	-0.128215	1	0	1	0	1	0.434981	1	-0.937619	1	0.667116	1
4930519F09Rik	0.00276694	1	0.738494	1	0.940129	1	0.206146	0.967984	1.31445	1	-0.860184	1	1.43099	1
4930519F16Rik	0	1	0	1	0	1	0	1	-0.19047	1	-0.525424	1	0	1
4930519F24Rik	0	1	0	1	0	1	0	1	0	1	0	1	0	1
4930519G04Rik	0.721878	1	0.185307	0.999271	0.561755	1	0.0671326	1	-0.199788	1	0.00817532	1	0.254916	1
4930519H02Rik	-0.0248282	1	-0.128215	1	0	1	0	1	0	1	0.460895	1	0	1
4930519K11Rik	0.617791	1	-0.472854	1	-1.10889	1	0.149186	1	1.36034	1	-2.00728	1	-1.64256	1
4930519L02Rik	-0.601898	1	0	1	0	1	0	1	-1.17059	1	0	1	1.4915	1
4930519P11Rik	-0.0219459	1	-0.128215	1	-1.53947	1	0.514892	1	-0.956332	1	-0.937619	1	0.254921	1
4930520K02Rik	0	1	0.929748	1	0	1	0	1	0	1	0.827664	1	0	1
4930520M14Rik	-0.594424	1	-0.565808	1	0.379186	1	0.0205862	1	1.29381	1	-0.946515	1	0.177901	1
4930520O04Rik	0.546391	1	-0.534319	1	-0.939553	1	-0.928759	0.7172	0.671642	1	-1.16604	1	0.283547	1
4930520P13Rik	0	1	0	1	0	1	0	1	0	1	0.367661	1	0	1
4930521E06Rik	-0.0248291	1	1.41064	1	0	1	0.192014	1	-0.336183	1	0.150301	1	1.29969	1
4930521O17Rik	0	1	0	1	0	1	0	1	0	1	0	1	0	1
4930522H14Rik	0.552244	1	0.929748	1	-1.32876	1	1.64153	1	0	1	-0.525424	1	1.4915	1
4930522L14Rik	-0.575499	0.916676	-0.230225	0.999271	-0.0456069	1	-0.0604081	0.981525	-0.675276	0.512997	0.174598	0.887759	0.941783	0.31713
4930522N08Rik	-0.601898	1	-1.13244	1	0	1	0	1	0	1	0	1	1.07931	1
4930522O17Rik	0.552244	1	0	1	0	1	0	1	0	1	0.878541	1	1.07931	1
4930523C07Rik	0.368953	0.775905	-0.0270135	0.999271	0.0732505	0.999251	0.00809292	0.993086	-0.0806724	0.859286	0.071173	0.77507	-0.146425	0.616123
4930523O13Rik	0	1	0.929748	1	0	1	0	1	0	1	0	1	0	1
4930524B15Rik	1.67301	1	-0.410768	1	-1.45881	1	0	1	-1.17059	1	0.465097	1	0.667114	1
4930524B17Rik	-0.601898	1	0	1	-0.323102	1	1.64153	1	-0.05306	1	-0.937619	1	1.51112	1
4930524C18Rik	0	1	0	1	0	1	2.1639	1	0	1	0.0437445	1	0.254921	1
4930524J08Rik	1.53768	1	0.301018	1	0.401983	1	-0.955101	1	0.312818	1	0.0315696	1	-0.328304	1
4930524N10Rik	0	1	0	1	0	1	0	1	0	1	0	1	0	1
4930524O07Rik	-0.0210354	1	-0.405659	1	0.920688	1	-0.626065	1	-1.36773	1	-0.863052	1	0.254921	1
4930524O08Rik	0	1	-0.128215	1	0	1	1.12818	1	0	1	-0.0445339	1	1.4915	1
4930525C09Rik	0	1	0	1	0	1	0	1	-0.05306	1	0	1	0	1
4930525G20Rik	0.310129	1	-0.757688	1	-0.165443	1	-0.146786	0.972821	-0.30476	1	-0.642419	1	-1.29149	1
4930526A20Rik	0.0154692	1	1.02664	1	-0.0141489	1	0.79314	0.763254	2.03583	1	-1.86842	1	-0.409372	1
4930526F13Rik	0	1	0.352676	1	-1.32876	1	2.2186	1	-0.05306	1	0	1	1.92689	1
4930526H09Rik	0	1	0.929748	1	-1.32777	1	1.64153	1	-1.17059	1	0	1	0.667113	1
4930526L06Rik	0	1	0.352676	1	-1.32876	1	1.64153	1	-0.593204	1	0.367661	1	0	1
4930526M16Rik	0	1	0	1	0	1	0	1	-1.12953	1	0	1	1.4915	1
4930527A07Rik	0	1	0	1	-1.32876	1	0	1	0	1	0	1	1.4915	1
4930527B05Rik	0.552244	1	0	1	0	1	0	1	0	1	0.367661	1	0	1
4930527E20Rik	0	1	0	1	0	1	0	1	-1.17059	1	-0.525424	1	0.254921	1
4930527J03Rik	0	1	2.23494	1	0	1	2.84134	1	0	1	-0.456735	1	1.4915	1
4930528D03Rik	-1.17897	1	0	1	-1.76288	1	0	1	0	1	0	1	1.4915	1
4930528G23Rik	0	1	-0.128215	1	-0.323102	1	2.2186	1	0	1	-0.456735	1	0	1
4930528H21Rik	0	1	0	1	0	1	0	1	0	1	0	1	0.667116	1
4930528J11Rik	0.796368	1	0.949241	0.999271	-0.585414	1	-0.353395	0.908535	2.76138	1	-1.41658	0.101583	-0.5538	1
4930528P14Rik	0	1	0	1	0	1	0	1	0	1	0	1	0	1
4930529C04Rik	-0.826177	1	0.890262	1	-0.36053	1	1.02127	1	0.435011	1	-0.572326	1	0.678844	1
4930529I22Rik	-0.601898	1	0	1	0.157789	1	1.12818	1	0	1	-0.937619	1	0.667116	1
4930529K09Rik	-0.601898	1	0	1	0	1	0	1	0	1	0	1	1.4915	1
4930529N20Rik	0	1	0.929748	1	0	1	0	1	-1.0741	1	0	1	0.667116	1
4930532G15Rik	1.71552	1	-0.281759	1	0.143474	1	-0.548131	1	-0.765491	1	1.71444	1	1.22795	1
4930532I03Rik	1.13428	1	1.88842	1	0	1	0.55111	1	-0.05306	1	-0.937619	1	0.667116	1
4930532M18Rik	0	1	0	1	0	1	0	1	0	1	-0.525424	1	0	1
4930533B01Rik	-0.383658	1	-0.204691	1	-0.527875	1	-1.17207	1	0.00280517	1	-1.92864	1	-1.59076	1
4930533D04Rik	0	1	0	1	0	1	0	1	0	1	-0.525424	1	0	1
4930533I22Rik	-0.0248291	1	0	1	0	1	0	1	0	1	-0.0445339	1	0.667116	1
4930533K18Rik	0.609203	1	-0.046653	0.999271	-0.819655	1	-3.77539	0.00344131	2.85019	1	-1.59271	0.0274926	-0.71732	0.40588
4930533L02Rik	0	1	0.929748	1	0	1	0.55111	1	0	1	-0.525424	1	0	1
4930533N22Rik	-0.601898	1	0.352676	1	-1.32876	1	0	1	-0.05306	1	0.367661	1	1.07931	1
4930533P14Rik	0	1	0.929748	1	0	1	0	1	0	1	0	1	0.667116	1
4930534D22Rik	-0.379937	0.864627	0.552023	0.999271	-0.770245	1	-1.39927	1	0.841733	1	-0.702245	1	-0.164753	1
4930534H03Rik	0.555903	1	0.929748	1	-0.958158	1	0	1	-0.05306	1	0.879052	1	0.667113	1
4930535E02Rik	-0.0248305	1	0	1	0	1	0	1	0	1	0	1	0	1
4930535G08Rik	0	1	0	1	0	1	0	1	0	1	0	1	0	1
4930535I16Rik	0.41663	0.883839	-0.832948	0.904285	-0.268218	0.975447	-3.3666	0.00128206	1.38648	0.128259	-0.862649	0.292346	-1.0022	0.161196
4930535L15Rik	1.13409	1	0.256493	1	-1.18712	1	0.55111	1	0.435011	1	-0.0445331	1	0.667113	1
4930535O05Rik	0	1	0	1	0	1	0	1	0	1	0	1	0.667116	1
4930537H20Rik	-0.0495619	0.995384	0.148082	0.999271	0.743361	1	0.598349	0.804118	0.629388	1	-0.685803	0.491192	0.103005	0.950839
4930538E20Rik	-1.17897	1	-0.714501	1	0.157789	1	-0.0548593	1	0.5844	1	-0.787571	1	-0.497316	1
4930538L07Rik	-0.601909	1	0.833569	1	-1.32876	1	0	1	0	1	-0.525424	1	0.254921	1
4930539C22Rik	0.552244	1	-0.705288	1	0	1	0	1	-0.05306	1	-1.33905	1	1.47612	1
4930539E08Rik	0.175843	1	0.170126	1	-1.81352	1	0.00990262	0.996823	1.1092	1	-0.386255	0.764577	0.392017	1
4930539J05Rik	-0.262781	0.974532	-0.847808	0.999271	-0.0367087	1	-0.423455	0.845786	0.161531	0.927718	-0.709833	1	-0.906783	1
4930539M17Rik	0	1	0	1	0	1	0	1	0	1	0	1	1.4915	1
4930540E01Rik	-0.601898	1	0	1	0	1	2.2186	1	0	1	0.367661	1	0.667116	1
4930540I17Rik	-1.5702	1	2.73024	1	-0.473043	1	4.32247	0.0905512	1.84326	1	-1.88085	1	-1.14448	1
4930540M03Rik	-0.601898	1	0.929748	1	0	1	0	1	0	1	-0.525424	1	-0.157278	1
4930540M05Rik	-0.0801605	1	2.13181	1	0.0810713	1	-0.440594	1	0.435011	1	-0.0171821	1	-0.94775	1
4930542C12Rik	-0.0248282	1	0.929748	1	0	1	1.58683	1	0	1	-2.03819	1	1.07931	1
4930542C16Rik	1.74283	1	0	1	-1.32876	1	0	1	0	1	-0.525424	1	0	1
4930543E12Rik	-0.601898	1	-0.128215	1	-0.847868	1	1.12818	1	0	1	-0.525424	1	0	1
4930543I03Rik	0	1	0	1	0	1	0	1	0	1	0.367661	1	0.667116	1
4930543I11Rik	0.552244	1	0.833569	1	-0.846878	1	0.55111	1	0	1	0	1	1.4915	1
4930543K20Rik	0.552244	1	0	1	0	1	0	1	0	1	0	1	1.07931	1
4930543N07Rik	0	1	0	1	0	1	0	1	0	1	0.367661	1	0.667116	1
4930544D05Rik	-0.601898	1	-1.2302	1	-0.795015	1	0.354227	1	-1.3535	1	0.554614	1	-0.0984541	1
4930544F09Rik	-0.412747	1	-0.450204	0.999271	-1.54747	1	-2.90377	0.214096	-0.0303679	1	-1.72158	1	0.454479	1
4930544G11Rik	-0.0248282	1	0.929748	1	0	1	0	1	-0.05306	1	-0.456735	1	1.09966	1
4930544I03Rik	0	1	-1.47351	1	-2.01915	1	1.64153	1	-0.05306	1	-0.0445331	1	2.27953	1
4930544L04Rik	0	1	0.929748	1	0.157789	1	1.12818	1	-1.17059	1	-0.0445331	1	1.4915	1
4930544M13Rik	-0.0248295	1	-0.765264	1	-0.820566	1	2.1639	1	0.394556	1	-1.33994	1	0.667113	1
4930545H06Rik	0	1	0	1	0	1	0	1	0	1	0	1	0.667116	1
4930545L08Rik	0	1	0.929748	1	0	1	0	1	0	1	0	1	0	1
4930545L23Rik	0.467697	1	0.0169125	1	-0.141379	1	-2.87201	0.0985652	2.30234	1	-1.27286	1	-0.887531	1
4930546C10Rik	0	1	0	1	0	1	0	1	0	1	-0.525424	1	0	1
4930546K05Rik	-0.601898	1	0	1	0	1	2.1639	1	0	1	0	1	0	1
4930547E08Rik	0	1	0	1	0	1	1.12818	1	-1.8881	1	-0.456735	1	0	1
4930547H16Rik	0.552244	1	0	1	0	1	0	1	0	1	0	1	1.07931	1
4930547M16Rik	-1.64646	1	0.666672	1	-0.842481	1	0.815162	1	-0.396522	1	-0.630823	1	-1.20844	1
4930548G14Rik	0	1	0	1	0	1	2.0606	1	-0.05306	1	0	1	0	1
4930548H24Rik	0.547705	1	0.185038	1	-0.819862	1	-0.00244015	1	1.06288	1	0.842785	1	1.73491	1
4930548K13Rik	0	1	0	1	0	1	0	1	0	1	-0.525424	1	0	1
4930549C15Rik	1.29282	1	2.08479	1	0.497346	1	-1.62146	1	1.77471	1	-1.56101	1	-0.886695	1
4930550C14Rik	-0.70006	1	0.694825	1	-0.40851	1	-0.689824	0.800776	0.779504	0.623547	-1.00895	1	0.451256	1
4930550C17Rik	0	1	0.929748	1	0	1	0	1	-0.05306	1	-0.456731	1	0.667116	1
4930550L24Rik	-2.18968	1	2.58163	1	-0.323102	1	1.12818	1	-0.05306	1	-1.72949	1	-0.52152	1
4930551I15Rik	0	1	1.41064	1	0	1	1.12818	1	0	1	0	1	0.667116	1
4930551L18Rik	-1.20803	1	-1.31605	1	0.12885	1	-0.0488567	1	-0.361935	1	-0.525424	1	-0.527948	1
4930551O13Rik	0.758605	0.859225	0.345497	1	-0.594737	1	-1.54179	1	0.57873	1	-1.06458	1	-0.976493	1
4930552P12Rik	-0.114622	1	-0.198824	1	0.157789	1	-0.673566	1	0	1	-1.18433	1	1.12587	1
4930553I04Rik	0	1	-0.128215	1	0	1	0	1	0	1	0.367661	1	0	1
4930553I21Rik	0.330337	1	-0.474315	1	0.756034	1	-0.658051	0.835076	-0.0217946	1	0.623539	0.610682	0.0695391	1
4930553J12Rik	2.59516	0.398223	-0.797853	1	0	1	1.40267	0.757126	-4.14813	0.431898	-0.887961	0.674427	-1.38207	0.607552
4930553M12Rik	0.0782732	1	-1.13412	1	-1.13746	1	1.58683	1	0	1	-1.33999	1	1.86031	1
4930553P18Rik	-1.17897	1	1.10928	1	-2.21654	1	2.2186	1	0.762896	1	0.417766	1	-0.0449258	1
4930554C24Rik	0	1	0	1	0	1	0	1	0	1	-0.525424	1	1.07931	1
4930554G22Rik	-0.0210354	1	0.929748	1	0	1	0	1	0	1	0	1	0.667116	1
4930554G24Rik	0	1	-0.128215	1	-1.32777	1	0	1	-0.68785	1	-0.0445343	1	2.2503	1
4930554H23Rik	0.552244	1	1.41064	1	-0.323102	1	2.06059	1	0	1	-0.0445331	1	0	1
4930555A03Rik	0.554168	1	-1.97302	1	0.422675	1	0.322248	0.8882	1.87551	1	0.188986	1	-1.59233	1
4930555B11Rik	0.552244	1	0.929748	1	0	1	1.12818	1	0	1	0	1	0.667116	1
4930555B12Rik	0	1	0	1	0	1	0	1	0	1	0	1	0	1
4930555F03Rik	0	1	0	1	0	1	0	1	0	1	0	1	1.47714	1
4930555G01Rik	0	1	0	1	0	1	0	1	-0.05306	1	0	1	0	1
4930555G07Rik	-0.601898	1	0	1	0	1	0	1	0	1	0.367661	1	0	1
4930555G21Rik	0	1	0	1	0	1	0	1	-1.17059	1	0	1	0	1
4930555K19Rik	0	1	1.41064	1	-1.25627	1	0	1	0	1	0	1	0	1
4930555M17Rik	-0.601898	1	0	1	0	1	0	1	-0.05306	1	0	1	0	1
4930555O08Rik	0	1	-0.128215	1	0	1	0	1	0	1	0	1	0.667116	1
4930556G01Rik	0.324654	1	-0.128215	1	-0.323102	1	2.7331	1	0	1	-0.937619	1	0.282375	1
4930556G22Rik	0	1	0	1	0	1	2.1639	1	-1.0741	1	-0.525424	1	1.07931	1
4930556H04Rik	0	1	0.929748	1	0	1	1.06446	1	-0.105132	1	-0.972279	1	0.382371	1
4930556I23Rik	0.549255	1	0	1	-0.323102	1	0	1	-2.06411	1	0.367661	1	0.667116	1
4930556J02Rik	2.37337	1	-0.477221	1	-1.81499	1	1.12818	1	-1.59606	1	-1.3962	1	-0.546644	1
4930556J24Rik	0.257183	0.956369	-0.179269	0.999271	-0.181611	0.992107	-4.24247	0.00298154	1.35417	0.289076	-0.176757	0.862354	-0.848697	0.304501
4930556L07Rik	0	1	0	1	0	1	0	1	0	1	0	1	0	1
4930556M19Rik	1.40409	1	1.91451	1	1.62132	1	-0.145025	1	-1.87724	1	-0.615898	1	-0.0413732	1
4930556N09Rik	0	1	0.929748	1	-0.323102	1	0	1	0	1	0	1	1.4915	1
4930556N13Rik	1.03408	1	-1.17869	1	0.661698	1	-0.735655	1	2.2863	1	0.268357	1	-0.92061	1
4930557B06Rik	1.13428	1	0.352676	1	0	1	0	1	-0.874264	1	-0.937621	1	-0.157278	1
4930557F08Rik	0	1	0	1	0	1	0	1	0	1	0	1	0	1
4930557F10Rik	0	1	0	1	0	1	0	1	0	1	0	1	0.667116	1
4930557J02Rik	-0.0248302	1	1.41064	1	0	1	0	1	0	1	0	1	0	1
4930557K07Rik	-0.494676	1	0.981564	1	-0.172135	1	-0.932518	1	2.06792	1	-1.75837	1	-1.2947	1
4930558C23Rik	0.227581	1	2.59969	1	-0.210467	1	-0.340072	1	-1.17059	1	-0.180634	1	-0.547535	1
4930558F17Rik	0	1	0	1	0	1	0	1	0	1	0	1	0	1
4930558G05Rik	0	1	0	1	-1.32876	1	2.2186	1	0	1	-0.525424	1	0	1
4930558J18Rik	-1.8646	1	1.40456	1	-1.61579	1	0.0783285	0.982125	0.563507	1	0.59782	1	1.18833	1
4930558J22Rik	-0.265745	1	0.43431	0.999271	-0.696089	1	-3.71148	0.00458842	2.0021	0.212196	-1.49257	0.0414516	-0.0167291	0.992576
4930558K02Rik	-0.601898	1	0.929748	1	-0.323102	1	0	1	-0.688829	1	-0.525424	1	0.254921	1
4930558N11Rik	0	1	0	1	0	1	1.12818	1	-1.0741	1	0	1	0	1
4930559C10Rik	0	1	0	1	0	1	2.1639	1	0	1	0	1	0	1
4930560O18Rik	0.855318	1	-0.209327	1	0.0446465	1	-1.37476	0.715854	-0.0692129	1	-0.445977	1	-1.14485	1
4930562A09Rik	1.74283	1	0.929748	1	-0.323102	1	0	1	0	1	-0.044535	1	1.47612	1
4930562C15Rik	-0.259081	1	0.344173	1	0.353722	1	-0.235156	1	0.934892	1	-1.03588	1	-0.958844	1
4930562D21Rik	-0.114031	1	-0.0570997	0.999271	-0.496317	1	-2.6539	0.139707	1.0051	0.511044	-0.428371	0.496613	-0.982263	0.155205
4930562F07Rik	0.731835	0.697424	-0.382681	0.999271	-0.0181354	1	-3.0396	0.0383718	2.04211	0.1206	-0.789021	0.396155	-1.08054	0.263721
4930562F17Rik	0	1	0	1	-0.323102	1	0	1	0	1	0	1	0	1
4930563E18Rik	0	1	-1.23205	1	-1.32777	1	0.0532724	1	-0.689647	1	0.516827	1	1.07931	1
4930563E22Rik	-0.833654	0.83262	0.135843	0.999271	0.00689154	1	-0.235749	0.914467	0.0248563	0.986658	-0.339793	0.774752	0.0379579	0.976313
4930563F08Rik	0	1	-0.128215	1	0	1	-0.76022	1	1.35063	1	0.0081708	1	0.113108	1
4930563H07Rik	-0.601898	1	0	1	-0.847868	1	0	1	0	1	0	1	1.4915	1
4930563I02Rik	0	1	-0.128215	1	0	1	2.2186	1	0	1	-0.525424	1	0	1
4930563J15Rik	0.0147707	1	-0.831075	1	-2.11017	1	-0.745771	1	0.357947	1	-0.699245	1	-0.397295	1
4930563M21Rik	0	1	0.352676	1	0	1	2.50061	1	0	1	0.878852	1	0	1
4930564D02Rik	-0.601898	1	-0.705288	1	0	1	1.64153	1	0	1	-0.937621	1	0.667116	1
4930565D16Rik	0	1	-0.128215	1	-1.32777	1	0	1	0	1	0	1	0.667113	1
4930565N06Rik	0.371314	0.94928	-0.876724	0.999271	0.0654716	1	-4.02712	0.0026318	1.12487	0.395049	-1.20086	0.074986	-0.429894	0.60481
4930566F21Rik	0.774259	1	-0.625082	1	0.192612	1	-0.42475	1	0.639116	1	1.23733	1	-1.31511	1
4930566N20Rik	0	1	0.929748	1	-1.32777	1	0	1	0	1	0	1	1.51045	1
4930567H12Rik	-0.0248291	1	0.929748	1	-0.323102	1	0	1	0	1	0	1	0	1
4930567H17Rik	0	1	-0.128215	1	0	1	1.12818	1	-0.05306	1	0	1	0	1
4930567K12Rik	0	1	0	1	0	1	0	1	0	1	0	1	0	1
4930567K20Rik	0	1	0	1	0	1	2.2186	1	0	1	0	1	0	1
4930568A12Rik	-0.601898	1	0.256493	1	-1.32876	1	0	1	-0.05306	1	0.0483969	1	0.667116	1
4930568A13Rik	0	1	0	1	0	1	0	1	0	1	0	1	1.4915	1
4930568D16Rik	0	1	0.352675	1	0	1	0	1	0	1	-0.525424	1	0.667116	1
4930568E12Rik	0	1	-0.128215	1	-0.323102	1	0	1	0	1	-0.525424	1	0	1
4930568G15Rik	0	1	0.929748	1	-1.32777	1	0	1	0	1	-0.93762	1	0	1
4930569F06Rik	0	1	0	1	0	1	0	1	0	1	0	1	0	1
4930570B17Rik	0	1	0.929748	1	0	1	0	1	-1.85118	1	0	1	1.47659	1
4930570D08Rik	0	1	0	1	-0.846878	1	0	1	0	1	-0.0445339	1	0	1
4930570G19Rik	0	1	0.256493	1	-0.323102	1	2.2186	1	0	1	1.36192	1	-0.157274	1
4930570N18Rik	-0.0198861	1	0.494605	1	1.2795	1	1.12818	1	-0.05306	1	-0.0445335	1	0.667114	1
4930571K23Rik	-0.601898	1	0	1	0	1	2.2186	1	0.422535	1	-0.0445331	1	0.254921	1
4930571N24Rik	0.552244	1	0.929748	1	-0.323102	1	0	1	-0.05306	1	0	1	0	1
4930572G02Rik	0.555941	1	0.929748	1	-0.847745	1	0	1	0	1	-0.937621	1	1.88694	1
4930572K03Rik	0	1	-0.224401	1	0	1	0	1	0	1	0.796127	1	0.667116	1
4930572O03Rik	0	1	0	1	0	1	0	1	0	1	0	1	0	1
4930572O13Rik	0	1	0	1	0	1	0	1	0	1	-0.525424	1	0	1
4930573C08Rik	0	1	0	1	0	1	0	1	-0.05306	1	-0.525424	1	1.4915	1
4930573C15Rik	0.552244	1	0.352676	1	-1.25077	1	1.12818	1	0	1	-0.525424	1	0	1
4930573H18Rik	-0.601898	1	0.929748	1	-1.25627	1	0	1	0	1	0	1	0.254921	1
4930573I07Rik	0	1	0	1	0	1	2.2186	1	0	1	0	1	1.07931	1
4930577H14Rik	0	1	0	1	0	1	0	1	0	1	0.367661	1	0	1
4930577N17Rik	-0.251248	0.96146	-0.0475678	0.999271	0.016913	0.999846	-2.4802	0.00483179	1.16897	0.168434	-0.534898	0.344968	-0.515101	0.406621
4930578C19Rik	-0.5711	0.834427	0.14913	0.999271	-0.376799	0.961321	0.115291	0.91664	0.184871	0.850572	-0.357432	0.609099	0.0603425	0.937929
4930578G10Rik	0	1	0	1	-1.32876	1	0	1	0	1	0	1	0	1
4930578I06Rik	-0.0219722	1	0.352676	1	0	1	0.55111	1	-0.0157795	1	-0.727301	1	1.4526	1
4930578I07Rik	1.71376	1	-0.296525	1	0.574294	1	0	1	-0.189024	1	0	1	-0.157274	1
4930578M01Rik	-0.738039	1	-0.0191363	0.999271	0.657071	1	1.13355	0.393516	0.0840057	0.95204	-1.10855	0.202956	-0.205043	0.863591
4930578M07Rik	-0.0741209	1	-0.651357	1	-0.300175	1	0.181728	1	-0.47184	1	0.26803	1	-1.32216	1
4930579C12Rik	0.0503741	1	0.0895327	1	2.17123	1	1.12818	1	0.435011	1	-0.757316	1	-0.157274	1
4930579D09Rik	0	1	0	1	-0.847868	1	0	1	0	1	0	1	0	1
4930579F01Rik	0	1	0	1	0	1	2.2186	1	0	1	0	1	0	1
4930579G18Rik	-0.237239	0.981558	-0.0703188	0.999271	0.753653	1	-3.56394	0.0172087	1.91701	1	0.03401	1	-0.285969	1
4930579G24Rik	-0.0923331	0.991685	0.310635	0.999271	-0.502912	0.927818	-0.356445	0.661804	0.27579	0.700278	-0.0373634	0.965947	-0.381345	0.622245
4930579H20Rik	1.13428	1	-0.224401	1	-2.11892	1	-1.39895	1	-0.410925	1	-1.36205	1	-1.49621	1
4930579J19Rik	0.552244	1	0.352676	1	0	1	1.64153	1	-0.05306	1	-0.456736	1	1.4915	1
4930579K19Rik	0.385688	1	0.023031	1	0.366939	1	-1.1355	0.606165	0.0686661	1	-0.370017	1	0.35645	0.74329
4930579M01Rik	0	1	1.41064	1	-0.323102	1	2.2186	1	0	1	0	1	0	1
4930579O11Rik	0	1	0	1	-1.32876	1	0	1	0	1	0	1	1.4915	1
4930579P08Rik	0	1	-1.16355	1	0	1	1.12818	1	-1.17059	1	-1.83774	1	1.09563	1
4930580E04Rik	-0.536095	1	-1.28983	1	-2.44184	1	0.470672	1	-0.6897	1	0.446362	1	0.254916	1
4930581F22Rik	0.280831	0.952524	0.267283	0.999271	-0.0763582	0.999251	0.00834614	0.995574	-0.305528	0.757222	-0.0255284	0.970214	-0.0387403	0.970023
4930583I09Rik	-0.601898	1	0	1	0	1	0	1	0	1	-0.525424	1	0	1
4930583K01Rik	0.552244	1	0.833569	1	0.157789	1	0	1	0	1	-0.859134	1	0.667113	1
4930583P06Rik	0	1	0	1	0	1	0	1	-0.05306	1	-0.525424	1	0	1
4930584E12Rik	1.01579	1	1.39964	1	-1.81504	1	1.3281	1	-1.12163	1	-0.852356	1	1.28415	1
4930584F24Rik	0	1	0	1	0	1	0	1	0	1	0	1	0	1
4930586N03Rik	0.552244	1	-0.128215	1	0	1	1.12818	1	-1.17059	1	-0.525424	1	0.667116	1
4930587A21Rik	-0.601898	1	0	1	0	1	0	1	0	1	0	1	0	1
4930587E11Rik	0	1	0	1	-1.32876	1	0	1	0	1	0	1	0	1
4930588D02Rik	0	1	0	1	0	1	0	1	0	1	-0.525424	1	0	1
4930588G17Rik	0.53439	1	0.455447	1	-0.45592	1	-1.47728	1	2.13524	1	0.687615	1	-0.0381418	1
4930588J15Rik	0.552244	1	-1.13573	1	-1.32876	1	1.12818	1	0	1	0	1	0.254921	1
4930588K23Rik	0.552244	1	0.352676	1	0	1	2.06051	1	-1.0741	1	-0.0466177	1	0.307737	1
4930589L23Rik	-1.0635	1	1.23055	1	0.806154	1	2.51896	1	-0.05306	1	0.258643	1	0.632296	1
4930589O11Rik	-0.439331	0.936351	0.0747031	0.999271	0.269676	1	-0.26203	0.909333	0.731195	0.552219	0.109238	1	1.12179	1
4930589P08Rik	-1.17897	1	-0.128215	1	0	1	1.12818	1	0	1	-0.525424	1	0.254921	1
4930590H14Rik	0	1	0	1	0	1	0	1	-0.05306	1	-0.525424	1	0	1
4930590J08Rik	0.723585	1	0.00616177	1	-2.0774	1	1.78613	1	-0.298766	1	0.797352	1	-0.644828	1
4930590L14Rik	0.552244	1	0	1	0	1	1.12818	1	0	1	0	1	0	1
4930590L20Rik	0.552244	1	0	1	-1.32777	1	0	1	0	1	0	1	0.667116	1
4930591A17Rik	0.552244	1	0	1	0	1	0	1	0	1	0.367661	1	0.254921	1
4930591E09Rik	0	1	0	1	0	1	0	1	0	1	0	1	0	1
4930592A05Rik	0.196048	0.982561	1.02625	0.947242	-0.566978	1	-3.77001	0.00794281	0.588368	0.722166	-0.23259	0.793624	0.0638374	0.954426
4930592C13Rik	-0.601908	1	-0.705288	1	0.0663135	1	0.55111	1	-1.12886	1	-1.36205	1	1.4915	1
4930593A02Rik	0	1	0.929748	1	-1.25627	1	0	1	0.941697	1	-0.525424	1	1.09439	1
4930593C16Rik	0.552244	1	0	1	-1.32777	1	2.83628	1	0	1	0	1	0.667116	1
4930594C11Rik	0.159545	0.975433	0.0759529	0.999271	-0.00224938	0.999937	0.371043	0.662055	-0.503037	0.422966	0.774177	0.0958577	0.394668	0.649472
4930594M17Rik	-0.601898	1	0.929748	1	-0.323102	1	0	1	0	1	0.367661	1	0	1
4930594M22Rik	-1.09959	1	0.45483	1	-2.29316	1	-0.910567	1	-0.67708	1	0.113949	1	0.257688	1
4930594O21Rik	0	1	0.929748	1	0	1	2.2186	1	0	1	-0.525424	1	1.4915	1
4930595D18Rik	-0.698054	1	0.00352813	1	-1.0941	1	0.55111	1	-0.05306	1	-1.18313	1	-0.764426	1
4930595L18Rik	0	1	0	1	0	1	0	1	0	1	-0.525424	1	0.667116	1
4930595M18Rik	-0.601898	1	0.929748	1	0	1	3.29441	1	-0.05306	1	-0.456735	1	0	1
4930595O18Rik	0	1	0	1	0	1	0	1	0	1	0	1	0	1
4930596D02Rik	0	1	-0.128215	1	0	1	0	1	0	1	-0.525424	1	1.92703	1
4930596I21Rik	0.47349	1	-1.44474	1	0.0351999	1	-0.458366	0.881234	-0.0899158	0.953717	0.875993	0.547617	-0.131398	1
4930597A21Rik	0	1	0.833568	1	-0.323102	1	0	1	-1.0741	1	0	1	0	1
4930597L12Rik	-0.0248282	1	-1.30177	1	-1.41168	1	0.455615	1	0.598129	1	-0.756327	1	0.145185	1
4930597O21Rik	0.222589	0.982561	0.760566	0.999271	0.558907	1	-1.12361	0.587022	2.13957	1	-2.17986	1	-1.02618	1
4930598A11Rik	0.549368	1	-0.323746	1	-0.511035	1	0	1	0.890096	1	-0.525424	1	1.4915	1
4930598F16Rik	0	1	0	1	0	1	0	1	-1.17059	1	0.461883	1	0	1
4930598N05Rik	0	1	0	1	0	1	0	1	0	1	0	1	0	1
4930599A14Rik	0	1	0	1	-0.323102	1	2.2186	1	0	1	0.827677	1	1.4915	1
4930599N23Rik	0.226231	0.956369	0.180204	0.999271	-0.418767	0.929717	-1.52975	0.115941	1.4278	0.0955453	-0.827953	0.129596	-0.823654	0.205298
4930599N24Rik	-0.376996	0.960251	0.102542	1	-0.217568	1	-2.78435	0.145564	1.92312	0.20574	-0.971053	1	-0.609542	1
4931400O07Rik	0	1	0	1	0	1	2.2186	1	-0.05306	1	0	1	1.07931	1
4931403E22Rik	-1.19808	1	0.487838	1	-2.2626	1	-1.3565	1	0.54435	1	-1.15749	1	-1.42408	1
4931403G20Rik	-0.612243	0.926466	-0.0790688	0.999271	-0.374894	1	-3.07972	0.0176061	1.40751	0.251016	-1.06278	0.133058	-0.853842	0.455363
4931406B18Rik	-0.201482	0.982561	-0.233551	1	-1.40747	1	0.0525211	1	0.697832	1	0.166694	1	-0.944056	1
4931406C07Rik	-0.253087	0.930566	-0.0271304	0.999271	-0.295364	0.937459	-0.120607	0.865291	0.118559	0.833769	-0.218374	0.381937	-0.242609	0.399952
4931406G06Rik	0.45353	1	-1.04122	1	-1.97346	1	-0.441788	0.910694	0.720147	1	0.470669	1	-0.419872	1
4931406P16Rik	-0.0700461	0.971332	0.0446886	0.999271	-0.0844174	0.972238	-0.0710077	0.829374	-0.12979	0.691182	-0.0919164	0.680998	-0.101909	0.596407
4931407E12Rik	0.478702	1	0.177784	1	-0.323102	1	0	1	-1.17059	1	0	1	0	1
4931408C20Rik	0.597863	1	1.35335	1	0.130928	1	-0.399298	0.933468	-2.22232	1	1.93661	1	0.667113	1
4931409K22Rik	0.00786726	1	0.646908	1	-0.847868	1	0.55111	1	0	1	-0.456735	1	1.45174	1
4931412I15Rik	0	1	0	1	0	1	2.2186	1	0	1	-0.525424	1	1.92651	1
4931413I07Rik	0.191897	1	-0.27699	1	1.48142	1	-0.937057	1	0.275184	1	1.43184	1	-0.129559	1
4931413K12Rik	0.510168	0.685554	-0.45522	0.999271	-0.348511	0.945034	-4.14248	0.0004192	0.482922	0.72741	-0.791766	0.252147	-0.899915	0.283948
4931414P19Rik	0.144109	0.989542	-0.209939	0.999271	-0.473439	1	-0.279824	0.762727	-0.135792	0.88668	-0.233955	0.679928	-0.0284106	0.978646
4931415C17Rik	-0.601903	1	-0.963539	1	0	1	1.44066	1	-1.88297	1	-0.793071	1	1.03957	1
4931417E11Rik	0.552244	1	0.929748	1	0	1	0	1	0	1	0	1	1.4915	1
4931419H13Rik	-0.601898	1	-0.128215	1	-1.76288	1	0	1	0	1	-0.937621	1	0	1
4931422A03Rik	-1.73879	1	0.929748	1	0	1	1.06446	1	-1.17059	1	-0.525424	1	0	1
4931423N10Rik	-0.537423	1	0.405753	1	0.751	1	0.302309	1	-0.369546	1	-1.38913	1	0.667116	1
4931428F04Rik	-0.0204325	0.996274	-0.171502	0.999271	-0.155307	0.990378	-1.45242	0.03665	0.701279	0.237698	-0.114147	0.895549	-0.0540172	0.948967
4931428L18Rik	-0.601909	1	-0.128215	1	-1.32876	1	1.12818	1	-0.05306	1	0.0437569	1	0.667116	1
4931429L15Rik	-0.601898	1	0.352676	1	0	1	2.2186	1	-0.688887	1	-1.81757	1	1.66077	1
4931429P17Rik	0.552244	1	0	1	-0.323102	1	0	1	-1.0741	1	-0.0445331	1	-0.157274	1
4931431B13Rik	0	1	-0.224401	1	-1.32876	1	0.55111	1	0.435011	1	0.367661	1	0	1
4931431C16Rik	0.545522	0.828078	-0.19383	0.999271	-0.210878	1	-2.43521	0.0665056	1.29955	0.205564	-0.656317	0.377311	-1.21653	0.0748879
4931440F15Rik	0.178262	1	-0.113425	1	-0.104447	1	1.19401	0.645295	-0.454355	1	0.272791	1	0.170571	1
4931440J10Rik	0.0831472	1	0.115094	1	0.444756	1	0.605718	1	1.26162	1	-1.60357	1	0.443578	1
4931440P22Rik	-0.472966	0.922237	-0.338955	0.999271	-0.651201	1	0.306002	0.920352	1.65577	1	-1.03688	1	-0.305582	1
4932411K12Rik	0.555903	1	0	1	0	1	0	1	-1.99137	1	0.966493	1	0.111854	1
4932411N23Rik	-0.601898	1	0.833568	1	-1.32876	1	2.88609	1	0	1	0	1	0	1
4932412D23Rik	-0.601908	1	1.74412	1	0	1	0.975308	1	0	1	0.878956	1	1.09964	1
4932413F04Rik	-0.278814	1	0.646847	1	0.559092	1	1.06446	1	0.435011	1	0.0084372	1	0.667113	1
4932414J04Rik	0	1	0.929748	1	0	1	1.12818	1	0	1	-1.30201	1	-0.157278	1
4932414N04Rik	-1.62683	1	0.352676	1	-0.775376	1	2.06059	1	-1.17059	1	0.17509	1	0.304026	1
4932415D10Rik	0	1	-0.128215	1	0	1	2.82979	1	-0.05306	1	-1.24257	1	0.26521	1
4932415M13Rik	0	1	-0.128215	1	0.157789	1	2.2186	1	0	1	-0.395447	1	0.667114	1
4932416K20Rik	0.552244	1	0.352675	1	0	1	2.2186	1	0	1	-0.525424	1	0	1
4932422M17Rik	0.0330649	0.995384	0.00520816	0.999271	-0.0805848	0.999251	-1.20298	0.116772	0.585022	0.38286	-0.493722	0.274814	-0.551795	0.196639
4932429P05Rik	0	1	0	1	-1.32876	1	0	1	-1.60633	1	-0.0445341	1	0.254921	1
4932430I15Rik	1.03995	1	0.256494	1	0	1	0.55111	1	-1.129	1	-1.0012	1	-0.492902	1
4932431L22Rik	0	1	0	1	0	1	0	1	0	1	0	1	0	1
4932431P20Rik	-0.601898	1	0.75711	1	0.628359	1	2.66688	1	0.300865	1	-0.355901	1	-1.56975	1
4932435O22Rik	-0.853542	1	0.220354	1	-2.18393	1	0.0705631	1	-0.751063	1	0.830911	1	0.40557	1
4932438A13Rik	-0.0495588	0.99231	0.312106	0.999271	-0.153181	0.993158	-0.0493284	0.842422	-0.189056	0.180645	0.318465	8.81371e-05	0.301621	6.02416e-05
4932438H23Rik	-1.06457	1	0.197029	1	0.627614	1	1.40447	1	0.677541	1	-0.456734	1	-0.452879	1
4932441J04Rik	-0.0220365	1	0	1	-0.846878	1	0.412174	1	-1.17059	1	-0.596567	1	-0.122714	1
4932442E05Rik	0.15009	0.979712	-0.288032	0.999271	-0.0161622	0.999846	-4.63855	4.42826e-05	1.21976	0.142983	-0.716815	0.15932	-0.574752	0.304912
4932443L11Rik	0.279627	0.956369	-0.102463	0.999271	-0.0313867	1	-4.40518	0.000102869	0.82829	0.41707	-0.863278	0.170157	-0.198411	0.828494
4932702P03Rik	-1.0874	1	-0.100296	0.999271	-0.484233	1	-1.79072	1	0.117153	0.956038	-2.0779	0.0233688	-0.398929	1
4933400A11Rik	0.552244	1	0.251789	1	-0.221951	1	-1.46969	1	0.0517938	1	-1.78486	1	-2.59431	1
4933400C23Rik	0.552244	1	0	1	-1.14921	1	0	1	-0.05306	1	-0.937619	1	0.254921	1
4933400F21Rik	0.856466	1	-0.839505	1	0.458595	1	-1.40997	1	1.46033	1	-1.68465	1	-0.337915	1
4933400L20Rik	-0.0248285	1	0	1	-0.323102	1	2.2186	1	-1.0741	1	0	1	0	1
4933401B06Rik	-0.601898	1	0	1	-0.323102	1	1.64153	1	0	1	-0.0445331	1	1.4915	1
4933401H06Rik	1.75328	1	0.159749	1	0.157789	1	-1.15641	1	-1.88139	1	-1.28708	1	-0.783307	1
4933401J01Rik	-0.601898	1	0	1	0	1	2.2186	1	0	1	-0.525424	1	0	1
4933402C05Rik	0	1	-0.128215	1	0	1	0	1	0	1	0	1	0	1
4933402C06Rik	0	1	0	1	0	1	0	1	-1.17059	1	-0.525424	1	0.667113	1
4933402D24Rik	-1.17897	1	1.20402	1	-1.25627	1	-0.0727984	1	0.857755	1	0.852359	1	-0.180555	1
4933402E13Rik	0	1	0.929748	1	-0.323102	1	0	1	-0.05306	1	0.367661	1	1.88677	1
4933402J07Rik	0	1	0	1	0	1	1.12818	1	0	1	-0.937619	1	0.667113	1
4933402J10Rik	-1.17897	1	0	1	0	1	0	1	0	1	0	1	0	1
4933402J15Rik	-0.0248286	1	0.929748	1	-1.32876	1	-1.5365	1	0.137266	1	1.23229	1	1.88677	1
4933402N03Rik	0	1	0	1	-0.775376	1	0	1	0	1	0	1	0	1
4933402N22Rik	0	1	0	1	0	1	0	1	0	1	0	1	0	1
4933403L11Rik	-0.0248291	1	0.833569	1	0.624466	1	0.659002	1	-0.163125	1	0	1	0.667116	1
4933403O08Rik	-0.601898	1	0	1	0	1	0	1	0	1	0	1	1.4915	1
4933404G15Rik	0	1	0.352676	1	-0.323102	1	1.58683	1	0	1	-0.0445331	1	0	1
4933404I11Rik	0	1	0	1	0	1	2.2186	1	0	1	0	1	0	1
4933404K08Rik	0	1	0	1	0	1	0	1	0	1	0	1	0.254921	1
4933404K13Rik	-0.0248282	1	0	1	0	1	1.64153	1	0	1	0	1	0.667116	1
4933404O12Rik	-0.206907	0.981509	0.2871	0.999271	-0.456009	0.937459	-0.676188	0.43492	0.3518	0.647696	-0.687177	0.568134	0.775574	0.313326
4933405D12Rik	-0.614264	1	-0.468991	1	-1.27615	1	-0.592308	1	0.422535	1	-0.0445337	1	1.92689	1
4933405E24Rik	0.552244	1	0	1	-0.323102	1	2.7362	1	-1.17059	1	-1.39575	1	0	1
4933405L10Rik	0	1	-1.13356	1	0	1	1.63937	1	0	1	-1.89863	1	-0.157278	1
4933405O20Rik	-0.601898	1	1.86418	1	-1.32876	1	2.73368	1	-0.05306	1	0.367661	1	1.4915	1
4933406B15Rik	-0.0911964	1	1.34673	1	0.00344624	1	-1.36006	1	0.110453	1	-0.83471	1	-0.0850396	1
4933406B17Rik	0	1	0.256493	1	-1.32876	1	1.64076	1	-0.192877	1	-0.525424	1	1.77128	1
4933406C10Rik	-0.045054	1	0.541161	1	-0.500246	1	-0.253951	0.952007	-0.818752	1	-0.0103925	1	0.446952	1
4933406D12Rik	0	1	0	1	0	1	2.2186	1	0	1	0	1	0	1
4933406F09Rik	0	1	0	1	0	1	0	1	0	1	0	1	0	1
4933406G16Rik	0	1	0	1	0	1	0.55111	1	-0.05306	1	-2.09136	1	0.667116	1
4933406I18Rik	-0.218088	1	-0.0939917	1	0.132076	1	0.260176	0.933435	0.0409715	1	-0.655262	1	0.361083	1
4933406J09Rik	0	1	0.256493	1	-0.323102	1	-0.267901	1	-1.34936	1	-0.249824	1	-1.17575	1
4933406J10Rik	-0.0248282	1	1.14351	1	-0.365987	1	1.05818	1	-0.6897	1	1.07911	1	-0.172729	1
4933406K04Rik	0.552244	1	0.929748	1	0	1	2.1639	1	-0.110484	1	-1.36217	1	1.07931	1
4933406L23Rik	0.544217	1	-0.224398	1	-1.23922	1	1.64153	1	-0.05306	1	-0.0445334	1	1.92703	1
4933406M09Rik	0	1	0.929748	1	0.609376	1	1.12818	1	0	1	-0.525424	1	0.667116	1
4933406P04Rik	0.653593	0.874835	0.257988	0.999271	1.01824	1	1.16706	0.230586	0.0526133	0.974105	0.258836	0.839414	-0.183348	1
4933407E24Rik	0	1	-0.128215	1	-0.846878	1	1.12818	1	-2.21856	1	-0.937619	1	2.18958	1
4933407I05Rik	0	1	0	1	0	1	2.63878	1	0	1	0	1	0	1
4933407I08Rik	0	1	0	1	0	1	0	1	0	1	0	1	0	1
4933407K13Rik	0.394251	0.903196	-0.333074	0.999271	-0.113517	1	-0.419417	0.727914	0.0109003	0.991017	-0.0476881	0.961382	-0.56308	0.431494
4933407L21Rik	0.552244	1	0.352676	1	-1.25627	1	0.545917	1	-0.189614	1	0	1	0	1
4933408A14Rik	0	1	0.929748	1	0	1	2.2186	1	0	1	-0.525424	1	0	1
4933408B17Rik	-0.443245	1	-0.284213	0.999271	-0.368343	1	-0.134659	0.949768	-0.276092	0.855063	0.0204067	0.986311	0.110042	1
4933408J17Rik	-0.150577	1	1.04008	1	-0.554676	1	-0.73824	1	-0.213544	1	-0.357859	1	1.07931	1
4933408N05Rik	1.90501	1	0.833569	1	-0.323102	1	0	1	-0.1106	1	-0.525424	1	-0.157278	1
4933409D19Rik	0	1	-0.705289	1	-0.323102	1	2.2186	1	0	1	-0.525424	1	0.667116	1
4933409F18Rik	0	1	0	1	0	1	0	1	0	1	-0.525424	1	0	1
4933409G03Rik	0	1	0.352676	1	-0.323102	1	0	1	0	1	1.33962	1	1.75726	1
4933411E02Rik	0	1	0	1	0	1	0	1	0	1	-0.937622	1	0	1
4933411E06Rik	0	1	0	1	0	1	0	1	0	1	-0.525424	1	0	1
4933411E08Rik	-0.0248295	1	0.833569	1	-1.32876	1	0	1	0	1	0	1	0.667113	1
4933411G06Rik	0	1	0	1	0	1	2.2186	1	-0.05306	1	0.827677	1	1.4915	1
4933411K16Rik	0.326178	1	0.280692	1	0.441429	1	0.985505	0.538878	0.540609	1	-0.899279	0.351445	0.372626	1
4933411O13Rik	1.12578	1	0	1	0	1	0	1	-0.05306	1	0	1	0	1
4933412A08Rik	0.0850965	0.990587	0.45699	0.999271	0.188535	0.993035	-4.18145	0.00118945	1.49842	0.0842327	-0.521192	0.504034	-1.12637	0.131378
4933412E12Rik	-0.0410363	1	-0.798307	0.999271	0.52362	1	0.0124033	0.994338	-0.0616963	0.963036	0.778494	0.190135	0.422334	0.650965
4933412E24Rik	-0.601898	1	0.929748	1	-0.847868	1	0	1	0	1	-0.937619	1	0.254921	1
4933412L11Rik	-0.543461	0.795132	0.163695	0.999271	-1.28681	0.927818	-1.44773	1	-0.110058	1	-0.525424	1	1.47606	1
4933412O06Rik	1.04828	0.737903	0.70577	0.999271	-0.387042	0.990378	2.62316	1	-0.05306	1	-0.0445331	1	2.25028	1
4933413C19Rik	-0.0420287	0.994507	0.0731874	0.999271	0.0768048	0.999251	-0.11815	0.948455	0.937354	0.526667	0.474303	0.339752	0.255537	0.697073
4933413J09Rik	0.71145	1	-0.401155	1	-1.23225	1	-0.420696	1	-0.531879	1	0.0628391	1	-0.317997	1
4933413L06Rik	1.12589	1	0	1	-1.32777	1	1.12818	1	-0.6897	1	0	1	0.254921	1
4933414I15Rik	0	1	0.929748	1	0	1	1.64153	1	0	1	-0.525424	1	1.4915	1
4933415A04Rik	0.713333	1	0.543567	1	-1.35141	1	-0.758621	1	0.702731	1	-0.278223	1	0.111994	1
4933415F23Rik	-0.0616197	1	-0.0130532	1	0.157789	1	1.62454	1	-0.593204	1	-0.456729	1	1.47002	1
4933415J04Rik	0	1	-0.128215	1	-0.323102	1	0	1	-0.05306	1	-0.0445343	1	1.4915	1
4933416C03Rik	0	1	0.833569	1	-0.323102	1	2.12281	1	-1.17059	1	0.0420152	1	1.07931	1
4933416E03Rik	0	1	1.41064	1	0	1	1.12818	1	0	1	-0.525424	1	0.667113	1
4933416E14Rik	0	1	0	1	0	1	1.12818	1	0	1	-0.0445331	1	0	1
4933416I08Rik	0	1	0	1	0	1	0	1	0	1	0	1	0	1
4933416M07Rik	0.310305	0.900782	0.154179	0.999271	-0.398734	0.97971	-3.02552	0.164948	0.228671	0.910119	0.611924	0.57431	-0.248507	0.88156
4933416O17Rik	0.552244	1	-0.128215	1	0	1	0	1	0	1	0.367661	1	0.667116	1
4933417A18Rik	-0.601898	1	0.929748	1	0	1	0	1	-0.05306	1	0.367661	1	1.07931	1
4933417C20Rik	0.25653	0.974532	0.761711	0.999271	0.936576	1	0.74829	0.478475	0.800752	0.524322	0.356975	0.694993	0.290168	0.732009
4933417D19Rik	-0.685517	1	-1.05806	1	1.12354	1	-1.27695	1	0.671973	1	-0.910711	1	0.6418	1
4933417E11Rik	-1.17897	1	0	1	-1.32876	1	2.22611	1	-0.593204	1	-0.375533	1	-1.15085	1
4933417G07Rik	0.505647	1	-0.11398	1	-0.400909	1	0.875965	0.716148	-2.78556	1	-1.60939	1	-0.0545411	1
4933417O13Rik	1.13433	1	0.929748	1	0.157789	1	-0.412133	1	0	1	-1.40027	1	1.0954	1
4933421A08Rik	-2.24066	1	1.41064	1	-2.4873	1	0.923477	1	0.762896	1	-0.937622	1	0.667116	1
4933421D24Rik	1.19769	1	0.308456	0.999271	-0.402318	1	-2.4957	1	1.8127	1	-0.830455	1	-0.514334	1
4933421I07Rik	0	1	0	1	0	1	2.2186	1	0	1	0.367661	1	0	1
4933421O10Rik	0.0150608	0.996378	-0.0624837	0.999271	-0.0758264	0.999251	0.0941705	0.933435	0.189351	0.791808	-0.107995	0.840498	0.302568	0.515018
4933422A05Rik	-1.95073	1	0.929748	1	-0.231747	1	2.39602	1	-0.875127	1	2.01035	1	0.142496	1
4933423L19Rik	-0.601898	1	0	1	-1.32777	1	0	1	0	1	0	1	0	1
4933423P22Rik	0.451715	0.934535	0.166218	0.999271	0.697396	1	-3.49665	0.0228732	0.337702	1	0.202468	0.903331	-0.0307785	1
4933424G06Rik	-0.420412	1	0.505626	1	-1.58705	1	1.44103	1	0	1	-0.0445331	1	1.06676	1
4933424H11Rik	0	1	0	1	0	1	0	1	0	1	-0.93762	1	0.254916	1
4933424L21Rik	0	1	1.36165	1	-1.25627	1	-0.0548593	1	0	1	-0.937622	1	0.667116	1
4933424M12Rik	-0.601898	1	-0.224398	1	-1.25627	1	0.0433132	1	-0.487887	1	0.367661	1	-0.510908	1
4933424N20Rik	1.12262	1	-0.128215	1	-0.323102	1	0	1	0	1	-0.937619	1	-0.157274	1
4933425B07Rik	1.13424	1	0	1	-1.32876	1	0	1	0	1	-0.456735	1	2.26867	1
4933425D22Rik	0.506802	1	0.833569	1	-1.48762	1	1.04223	1	-0.688887	1	-0.878268	1	1.52973	1
4933425L06Rik	-0.601898	1	0	1	0	1	0	1	-1.17059	1	-1.32549	1	1.09434	1
4933425M03Rik	1.72576	1	1.00281	1	-0.231583	1	3.21034	1	-2.3891	1	1.29367	1	0.511685	1
4933426K07Rik	0.197915	1	-0.508418	1	-1.61657	1	-1.20238	1	-0.00199535	1	0.839012	1	0.25348	1
4933427D06Rik	-0.601908	1	0.119962	1	0	1	2.46758	1	0.898792	1	-0.348815	1	1.06094	1
4933427D14Rik	0.179661	0.947845	-0.252334	0.999271	0.139413	0.987854	0.072193	0.918488	-0.0253106	0.960364	-0.0687965	0.841123	0.276948	0.369101
4933427E11Rik	1.14477	1	-1.2917	1	-0.65351	1	1.44106	1	0.352886	1	1.33056	1	1.51098	1
4933427E13Rik	1.13433	1	0	1	0	1	1.12818	1	0	1	-0.525424	1	0	1
4933427G23Rik	0.674293	1	-0.69316	1	0.0814415	1	-2.86192	0.0702035	1.02581	1	-0.513526	0.642006	-0.257132	1
4933427I04Rik	0.552244	1	0.929748	1	-0.847868	1	2.2186	1	-1.12855	1	-0.525424	1	1.07931	1
4933427I22Rik	0	1	0.352676	1	-1.32876	1	0	1	0	1	-0.525424	1	0.667116	1
4933427J07Rik	-0.601898	1	-0.128215	1	0	1	0	1	0	1	0	1	1.07931	1
4933428C19Rik	0	1	0.929748	1	0	1	0	1	0.414958	1	0	1	0.667116	1
4933428G20Rik	0.695483	0.792393	0.319981	0.999271	-0.405382	1	-2.6869	0.0615192	1.96174	0.0934805	-1.11829	0.191779	-0.486176	0.637529
4933428M09Rik	-0.601898	1	-0.128215	1	-1.32876	1	0	1	1.15338	1	0	1	1.07931	1
4933428P19Rik	0.69042	0.809301	-0.238097	0.999271	0.272647	1	-2.52421	0.0951012	2.65203	0.0733188	-1.14934	0.229147	-0.103577	0.946566
4933429H19Rik	-0.603842	1	0.23756	1	-0.88661	1	-2.53555	1	1.6292	0.197199	-1.48979	1	-1.38725	1
4933429O19Rik	1.13424	1	0.929748	1	-2.02096	1	1.12818	1	-1.60633	1	0.367661	1	0.667116	1
4933430A20Rik	0.552244	1	0.256493	1	0	1	1.64153	1	0	1	-0.0445331	1	0	1
4933430H06Rik	0	1	0	1	0	1	2.2186	1	0	1	0	1	0	1
4933430H16Rik	0	1	0.929748	1	0	1	0	1	0	1	-0.525424	1	0.667116	1
4933430I17Rik	-0.024631	1	-0.201247	1	-0.487114	1	0.0636931	1	0.958909	1	0.0278833	1	0.360897	1
4933430L12Rik	0.243901	0.981558	0.728342	1	2.03416	1	-1.39501	1	0.213206	1	-0.976794	1	-1.36912	1
4933430M04Rik	0.552244	1	0.352676	1	-0.323102	1	2.35461	1	-2.2654	0.0152703	0.469605	1	-1.43679	1
4933430N04Rik	0	1	0	1	0	1	0	1	0	1	-0.93762	1	0	1
4933431C10Rik	0.563095	1	0.217975	1	-0.880165	1	-1.50507	1	1.10695	1	-1.76183	1	-0.479444	1
4933431E20Rik	0.754617	0.763506	0.2252	0.999271	0.133985	1	-0.570919	0.590515	-0.641579	0.397735	-0.488881	0.289228	-0.305622	0.690443
4933431G14Rik	-0.140071	1	0.524671	1	-0.234198	1	-2.24386	0.255754	0.0157726	1	1.3383	1	0.311612	1
4933431J24Rik	0.552244	1	0.929748	1	0.157789	1	2.1639	1	0	1	-0.93762	1	1.92735	1
4933431K14Rik	-0.343636	0.956431	-0.494166	0.999271	-0.389222	1	-0.34016	0.895432	0.37429	0.772026	-0.733564	0.336218	-1.1925	0.175916
4933431K23Rik	0.659978	1	-0.198459	1	0.554344	1	-1.3016	0.595811	0.79077	1	-0.699434	0.516387	-0.512879	1
4933431M02Rik	0	1	0	1	-0.323102	1	1.12818	1	-0.05306	1	0.367661	1	1.75246	1
4933432G23Rik	0	1	0.929748	1	0	1	0	1	0	1	0	1	0	1
4933432I03Rik	-0.712776	0.674369	0.215907	0.999271	-1.1709	1	0.440462	1	1.88696	1	0.429975	1	1.50125	1
4933432K03Rik	0	1	0	1	0	1	0	1	0	1	0	1	0.254921	1
4933433F19Rik	0	1	0.929748	1	0	1	2.2186	1	-1.17059	1	0	1	1.07931	1
4933433G08Rik	-1.17897	1	-0.128215	1	0	1	2.1639	1	0	1	0	1	-0.157274	1
4933433G15Rik	-0.0898184	0.99302	0.220772	0.999271	0.0121449	1	-0.997317	0.682763	-0.119567	1	0.690605	1	-0.397145	1
4933433G19Rik	0.260811	0.982561	0.454929	0.999271	-0.138099	1	-2.62761	0.23986	1.06897	1	-1.57809	1	-0.81149	1
4933433N18Rik	0	1	0	1	0	1	0	1	0	1	0	1	1.4915	1
4933434E20Rik	-0.0864812	0.973465	0.066156	0.999271	-0.202614	0.926498	-0.275752	0.346361	-0.0313048	0.950483	0.140429	0.585224	0.0147579	0.972555
4933434M16Rik	0.555898	1	0	1	0	1	0	1	0	1	0	1	0	1
4933435F18Rik	-0.601898	1	1.3111	1	0	1	0	1	-1.0741	1	0	1	0.254921	1
4933435G04Rik	-0.58615	1	-0.571509	1	-1.00525	1	0.572291	1	-0.707508	1	0.0490093	1	-0.934553	1
4933436E23Rik	-0.601898	1	-0.128215	1	0	1	2.2186	1	0	1	0	1	1.07931	1
4933436F18Rik	0	1	0	1	0	1	1.12818	1	-0.05306	1	0	1	0	1
4933436H12Rik	-0.905373	1	-0.441965	1	-1.00713	1	2.2186	1	-0.593204	1	0	1	1.07931	1
4933436I01Rik	0	1	-0.128215	1	0	1	1.06113	1	0	1	-0.525424	1	0.254921	1
4933436I20Rik	0.552244	1	-0.128215	1	0	1	1.64153	1	0	1	0.048862	1	0.254921	1
4933436N17Rik	1.13433	1	-0.128215	1	-0.847868	1	0	1	-0.202264	1	-0.937619	1	0	1
4933436P19Rik	0.552244	1	-0.128215	1	0.157789	1	0.55111	1	-1.60624	1	0.0437674	1	1.4915	1
4933437G19Rik	-0.833521	0.800342	0.719549	0.999271	-1.04115	1	0.274664	1	1.90741	1	-0.119062	1	0.533414	1
4933438A12Rik	0.552244	1	-0.128215	1	-0.323102	1	0	1	0.435011	1	-0.0445335	1	1.92735	1
4933438B17Rik	-0.0933586	1	0.576894	1	-3.4177	1	1.58683	1	1.30837	1	-0.723649	1	-0.296881	1
4933438K21Rik	0	1	0	1	0	1	0	1	0	1	0	1	0	1
4933439C10Rik	0.0850031	0.991811	0.0227521	0.999271	-0.0250953	0.999846	0.0515433	0.96916	0.159513	0.840294	0.293602	0.548755	-0.115742	0.850554
4933439J24Rik	0	1	-0.128215	1	0	1	0	1	-0.6897	1	0	1	1.4915	1
4933439K11Rik	-0.288968	1	1.4045	1	-0.0583577	1	1.02568	1	-0.658773	1	1.57887	1	-0.527677	1
4933439N06Rik	0	1	0	1	0	1	0	1	0	1	0	1	0	1
4933439N14Rik	0	1	0	1	-0.323102	1	0	1	0	1	0	1	1.4915	1
4933440J02Rik	-1.17897	1	1.41064	1	-0.323102	1	2.1639	1	0.910009	1	-0.525424	1	0.254916	1
4933440M02Rik	-1.17897	1	-0.224401	1	-0.35984	1	1.06446	1	-0.689647	1	-0.796233	1	0.667113	1
4933440N22Rik	0.0316083	0.992847	-0.152065	0.999271	-0.147256	0.977482	-2.5043	2.08565e-06	0.753016	0.165711	-0.103154	0.837966	-0.533091	0.150402
5031410I06Rik	0	1	0	1	0	1	0	1	0	1	0	1	0	1
5031415H12Rik	0.398925	0.958371	-0.319266	0.999271	-0.17721	1	-1.96203	0.347764	0.530129	1	-0.855997	1	-0.000267123	1
5031425E22Rik	0.0624856	0.991685	0.0290099	0.999271	-0.4046	0.942141	0.166612	0.887385	-0.178011	0.810981	-0.591312	0.28991	-0.41053	0.54628
5031425F14Rik	-0.0202482	1	-1.04312	1	-2.26593	1	-0.869994	0.639295	0.0530874	1	-1.17571	1	1.4915	1
5031434C07Rik	1.01621	0.727725	0.0934867	0.999271	0.147224	0.998713	-3.33346	0.0329764	4.05867	1	-0.952372	1	-0.451463	1
5031434O11Rik	0.134897	0.990587	0.852259	0.999271	-0.0280109	1	-0.106045	0.969005	0.539198	0.736853	0.0628021	0.949437	0.514799	0.626347
5031439G07Rik	0.105466	0.954397	-0.21054	0.905891	-0.0973626	0.959667	-0.200903	0.396596	-0.0740709	0.863155	-0.0140996	0.944184	-0.167098	0.388448
5033403F01Rik	-0.343084	1	0.956884	1	-0.131021	1	0.532876	1	0.456981	1	1.87188	1	-1.31921	1
5033403H07Rik	0	1	0	1	-0.294484	1	0	1	0	1	0	1	0.667116	1
5033404E19Rik	0	1	0.929748	1	-0.323102	1	0	1	-1.17059	1	-0.937619	1	0.254921	1
5033406O09Rik	-0.42875	0.933487	0.808047	0.999271	-0.676223	1	-0.562945	0.831413	0.53051	1	1.79975	1	-0.0329035	1
5033417F24Rik	-0.559908	1	-0.302813	0.999271	0.689449	1	-0.591624	0.676627	-0.107256	0.942299	-0.906355	0.228502	0.0726076	0.950839
5033421B08Rik	0.157634	0.990587	-0.407267	0.999271	-0.533708	1	-0.676439	0.537495	1.91762	0.0141016	-0.143194	0.885077	-0.120148	0.919603
5033423K11Rik	0	1	0.256495	1	-1.32876	1	0	1	-1.17059	1	-0.525424	1	1.49216	1
5033424D13Rik	0.8767	1	1.90933	1	-0.858248	1	1.12818	1	0.422535	1	0.0439194	1	-0.157278	1
5033425B01Rik	-0.0248286	1	0.352676	1	-1.25627	1	2.2186	1	0.892233	1	-0.365741	1	2.27921	1
5033426E14Rik	0	1	0	1	-0.846878	1	0	1	-0.05306	1	0	1	1.92705	1
5033426O07Rik	1.66623	1	0.929748	1	-1.83026	1	2.2186	1	-1.17059	1	-0.456735	1	1.4761	1
5033428I22Rik	0	1	0.352676	1	-1.25627	1	1.64076	1	-0.956332	1	-0.525424	1	0.654329	1
5033430I15Rik	-0.252821	1	0.148156	1	0.146426	1	0.619429	0.843646	-0.766658	0.505287	-1.191	1	-0.138189	1
5330406M23Rik	0.0503126	0.986256	-0.0511628	0.999271	-0.103728	0.992107	-0.498294	0.12054	0.60089	0.296843	0.644574	0.00711663	0.366756	0.332016
5330409N07Rik	1.60695	1	0.112229	1	-0.732379	1	2.76957	1	2.18923	1	0.446164	1	-0.457493	1
5330411J11Rik	0.552244	1	-0.128215	1	0	1	0	1	0	1	-0.525424	1	1.9269	1
5330411O13Rik	-0.0212095	1	1.43056	1	-0.231858	1	-0.356877	1	0.650048	1	-1.25514	1	0	1
5330413D20Rik	-0.601898	1	-0.128215	1	0	1	0	1	0	1	-0.525424	1	1.4915	1
5330413P13Rik	0.552244	1	1.22197	1	-1.32876	1	1.55507	1	-1.88139	1	-0.0445346	1	0.524981	1
5330416C01Rik	-0.987372	1	-0.0746139	1	-0.386645	1	-1.51058	0.618534	-0.756119	1	0.259778	0.836258	-0.902196	0.468256
5330417C22Rik	-0.0106999	1	0.777582	1	-1.63786	1	2.21168	1	-0.931474	1	-0.324005	1	-1.66498	1
5330417H12Rik	0.556106	1	0.212554	1	-1.13139	1	-1.86292	1	-0.809077	1	0.34859	1	-0.28041	1
5330425B07Rik	0.552244	1	-0.705288	1	-1.81499	1	1.416	1	0.922991	1	-1.17333	1	1.4915	1
5330426L24Rik	-0.0248291	1	-1.29099	1	0.157789	1	2.1639	1	-0.200007	1	0.367661	1	0.667116	1
5330429C05Rik	0	1	0	1	0	1	0	1	0	1	0	1	0	1
5330431K02Rik	0.849137	0.74785	-0.479822	0.999271	-0.547251	1	0.961011	0.337797	-0.035533	0.976199	-0.432181	0.649369	0.139648	0.913641
5330434G04Rik	0	1	0.833569	1	0	1	2.90984	1	-0.05306	1	-1.8194	1	0.293759	1
5330437M03Rik	0	1	0.352676	1	0	1	1.64153	1	-0.05306	1	-0.937621	1	1.4914	1
5330438D12Rik	-1.59	1	0.215578	1	-0.179696	1	-0.829679	0.829539	0.0132417	0.993389	-0.255788	1	0.0948064	1
5330438I03Rik	0.0819929	0.994104	-0.327286	1	-0.993634	1	-1.02024	1	1.75843	1	-1.93347	0.107693	-1.37398	1
5330439A09Rik	0.927973	1	0.256493	1	1.04417	1	1.12818	1	0.422535	1	-0.525424	1	0	1
5330439B14Rik	0.263229	1	-0.808438	1	-0.288814	1	-2.17137	1	1.699	1	-0.333087	1	-1.49703	1
5330439K02Rik	0.449067	1	0.40757	1	-0.280596	1	0.125981	1	1.5999	1	-0.186713	1	-0.334241	1
5330439M10Rik	-1.17897	1	0.929748	1	0	1	0	1	-0.05306	1	0	1	0	1
5430400D12Rik	1.29355	1	0.00394105	1	-0.300107	1	1.71239	0.396977	-0.507806	1	-0.429664	1	0.0722533	1
5430401F13Rik	0	1	0	1	0	1	0	1	0	1	0	1	0	1
5430401H09Rik	1.12578	1	0.833569	1	-1.25627	1	2.2186	1	-0.05306	1	0.417488	1	0.667116	1
5430402E10Rik	0	1	0	1	0	1	0	1	0	1	-0.525424	1	0	1
5430402O13Rik	0.24178	1	0.683272	1	-1.03661	1	-0.244886	0.932544	-1.24222	1	0.309266	1	-0.366884	1
5430402P08Rik	-0.601898	1	0	1	0	1	0	1	0	1	-0.525424	1	0	1
5430403G16Rik	0.349198	0.974532	-0.180202	0.999271	0.219185	1	-0.250152	0.860441	0.0901776	0.929825	0.246813	0.698994	0.415175	0.404392
5430403N17Rik	0.282226	1	0.635005	1	0.748754	1	-0.23093	1	-1.05299	1	0.130295	1	-0.133307	1
5430405H02Rik	-0.0385096	0.995384	-0.307718	0.999271	0.153968	1	-0.368806	0.851208	0.246577	0.865954	-0.381735	0.622174	-0.301574	1
5430414B19Rik	0.469416	0.878241	-0.362984	0.999271	0.496826	1	0.343275	0.840388	-0.464689	0.518106	-0.283731	0.735897	0.0174874	0.990117
5430416N02Rik	0.31552	0.834593	-0.161352	0.999271	0.199221	0.97971	0.200285	0.867632	0.107027	0.877382	0.240811	0.691784	-0.102755	0.905257
5430419D17Rik	-0.90702	1	0.727531	1	-0.506038	1	3.50191	0.116441	1.62144	1	0.194314	1	0.880065	1
5430420F09Rik	-0.41289	0.878727	0.1313	0.999271	0.0792631	0.999251	0.24304	0.820413	-0.835139	0.125044	-0.134288	0.850659	0.0921083	0.896932
5430421F17Rik	-0.988188	1	0.538089	1	1.07579	1	-0.826417	0.571317	0.019124	0.987829	0.363929	0.601054	-0.46289	0.514191
5430425E15Rik	0.556008	1	0.929748	1	-1.32876	1	-0.433178	1	-1.00226	1	-0.456736	1	2.23848	1
5430425K12Rik	-0.707795	1	-0.435312	0.999271	-2.02757	1	1.36376	0.374516	-0.190455	1	-1.07761	1	-0.220912	1
5430427M07Rik	0.556138	1	0.352676	1	-0.323102	1	0	1	-1.717	1	0.878743	1	0.667116	1
5430427N15Rik	0.718781	1	0.143001	1	2.21406	1	0.559851	1	0.0687196	1	0.756057	1	-1.0454	1
5430427O19Rik	0.00875245	0.998652	-0.225346	0.999271	0.0994908	0.998273	0.30843	0.550626	0.877728	0.348352	0.677578	0.086924	0.423128	0.580546
5430430B14Rik	-1.76303	1	1.52107	1	-0.621517	1	-0.708967	0.912481	-0.375883	1	-0.584103	0.651985	-1.80255	1
5430430K15Rik	-0.0291806	1	-0.495214	1	1.44977	1	2.61102	0.629586	-1.12935	1	-1.69601	1	1.07931	1
5430431A17Rik	-1.72563	1	-1.00157	1	-1.74044	1	-0.319185	0.884762	1.06523	0.525169	-0.438332	1	1.37506	1
5430433H01Rik	-0.0248302	1	0	1	0	1	0	1	1.07543	1	0	1	0.667116	1
5430434F05Rik	0.0518734	0.990587	-0.0789805	0.999271	-0.029472	0.999846	-0.361118	0.50591	-0.368356	0.425758	-0.148622	0.802479	0.36827	0.471056
5430434I15Rik	-0.0270794	1	1.28137	1	0	1	0	1	-0.689553	1	0	1	0	1
5430435K18Rik	-1.17897	1	0	1	0	1	1.12818	1	-0.05306	1	0.367661	1	0.667116	1
5430437J10Rik	-0.492539	1	0.275567	1	-0.285527	1	-0.806683	0.685292	0.631372	1	0.530924	0.541181	-0.401508	0.736234
5430440P10Rik	-0.601898	1	1.41064	1	-2.02096	1	2.2186	1	0	1	-1.36181	1	1.09559	1
5530400C23Rik	0	1	0	1	0	1	2.2186	1	0	1	0	1	0	1
5530400K19Rik	2.03835	1	0	1	-1.12454	1	2.53062	1	0.435011	1	-0.0445337	1	1.07931	1
5530401A14Rik	0	1	0	1	0	1	0	1	-0.05306	1	-0.0445339	1	0.254921	1
5530402G07Rik	1.54553	1	0.227055	0.999271	-0.189232	1	-0.45967	0.920702	0.385827	1	-0.578212	1	0.37865	1
5530601H04Rik	0.0210383	0.995384	-0.101653	0.999271	-0.118646	0.99132	0.0267474	0.975547	-0.00110648	0.998579	0.0473196	0.924402	-0.0298838	0.968087
5730403I07Rik	-0.601898	1	1.41064	1	-1.32876	1	0	1	0	1	-0.525424	1	1.4915	1
5730405O15Rik	0.401046	1	-0.0682183	1	0.455211	1	-0.364037	0.849198	-1.03888	0.434505	0.344786	0.697912	0.5961	0.57266
5730408A14Rik	-1.03936	1	-0.212581	1	-1.44047	1	0.427255	0.911963	0.0028279	1	0.0885945	1	-0.533809	1
5730409E04Rik	-0.348644	0.829169	-0.129843	0.999271	-0.592667	0.561924	-0.282863	0.447938	-0.0671456	0.916482	-0.155406	0.576332	-0.0488835	0.922455
5730412P04Rik	0	1	0	1	0	1	0	1	0	1	-0.525424	1	0	1
5730414N17Rik	-0.497232	0.938118	0.233931	1	1.42226	1	-0.119449	0.980417	-0.51612	1	0.602051	0.592189	0.512762	1
5730416F02Rik	0.180572	0.990587	-0.207148	0.999271	1.22426	1	-0.62702	0.805119	-0.349257	0.830294	-0.274959	1	-1.57518	1
5730419F03Rik	0.613922	0.899045	0.548875	0.999271	-0.835971	0.927818	-0.887353	0.264851	1.10923	0.397004	-0.440535	0.574712	0.503603	0.536094
5730420D15Rik	0.506801	1	-1.13321	1	0.649105	1	0.719346	1	1.28452	1	-0.698063	1	-0.157278	1
5730422E09Rik	0.593204	1	-0.792877	1	-0.020377	1	-0.210372	0.945541	-1.35668	1	0.525234	1	-0.182912	1
5730435O14Rik	-0.601908	1	3.19384	1	-2.1787	1	2.63878	1	0	1	-0.0445337	1	0.667113	1
5730437C11Rik	0	1	0	1	0	1	0	1	0	1	0	1	0	1
5730455P16Rik	-0.0742341	0.982561	0.00126742	0.999271	-0.0929578	0.991446	-0.112003	0.842714	0.112028	0.722217	0.120966	0.703712	-0.0192294	0.970509
5730460C07Rik	-0.460524	1	0.833569	1	0.68013	1	-0.291407	1	0.280807	1	0.417627	1	-0.0699513	1
5730480H06Rik	0.0501677	0.994507	0.00740709	0.999271	-0.104949	1	0.0893597	0.952862	-0.518676	0.398863	-0.186364	0.82109	0.0370278	0.974269
5730488B01Rik	2.15236	1	0.352676	1	0.157789	1	1.64153	1	-0.05306	1	-0.0445335	1	1.40928	1
5730507A11Rik	0.743327	0.811725	0.0793338	0.999271	-0.563779	1	-1.51675	0.196656	0.341802	0.769606	-0.799182	0.149495	-0.308693	0.690607
5730507C01Rik	0.870784	1	-0.19846	1	0.0376855	1	1.52204	0.515074	-0.966464	0.477574	0.607772	1	0.679842	1
5730521K06Rik	0.149641	1	0.509325	0.999271	0.294853	1	0.112485	0.960418	-0.771824	0.443718	-0.0428406	0.969213	-0.404973	0.733527
5730522E02Rik	0	1	-1.62761	1	0	1	0.55111	1	-1.36891	1	0.355681	1	0.254917	1
5730585A16Rik	-2.13648	1	-0.71807	1	-1.47268	1	-0.535314	1	-0.259183	1	-1.04266	1	-0.235821	1
5730596B20Rik	-0.885949	1	-0.215674	1	0.0552139	1	-3.07585	0.137131	-0.533426	1	-0.536726	1	-0.695111	1
5830405F06Rik	-0.601908	1	0	1	-0.846878	1	0.141989	1	0.422535	1	0.409746	1	2.21686	1
5830408C22Rik	-0.729931	0.824659	-0.132611	0.999271	-0.00475856	1	-0.312282	0.847772	0.624555	0.60525	-0.326332	0.677107	-0.3645	0.666032
5830411K02Rik	-0.601898	1	0.352676	1	0	1	0	1	-0.689621	1	-0.0445334	1	0.667116	1
5830411N06Rik	-2.10847	0.353093	1.92313	0.0180555	0.359371	1	-1.00385	0.580852	1.17569	0.255537	0.329792	0.693013	0.43157	0.701299
5830415G21Rik	1.26472	1	1.59264	1	-0.00965819	1	1.58683	1	0.769612	1	-1.62882	1	-1.32213	1
5830416I19Rik	-0.0248282	1	0.205217	1	-1.12454	1	0.591473	1	1.87711	1	-0.688529	1	1.4915	1
5830417I10Rik	-0.167993	0.989106	1.11139	0.876327	-0.123004	1	-1.16068	0.409106	-0.890143	0.29035	-0.273303	0.72161	0.0222335	0.985813
5830418P13Rik	-0.608644	1	0.0713358	1	-0.727015	1	2.22446	1	0.526903	1	-0.56834	1	0.866423	1
5830426I08Rik	-0.601898	1	0.134565	1	-0.847868	1	0	1	0	1	0	1	0	1
5830428M24Rik	0.15194	1	0.260712	1	0.479135	1	0.643875	0.884503	1.76144	1	0.111995	1	-0.121966	1
5830432E09Rik	0.180444	0.974532	0.176812	0.999271	0.202191	0.97971	-0.317503	0.771084	0.809661	0.220617	0.371958	0.411897	0.0616081	0.954071
5830437K03Rik	0	1	0	1	0	1	0	1	0	1	0	1	2.60318	1
5830444B04Rik	1.14573	1	1.37622	1	-1.32876	1	2.59447	1	0	1	-0.627956	1	1.07931	1
[truncated: 52,736 more rows]
