# Supplementary material for: Network analyses reveal new insights into the effect of multicomponent Tr14 compared to single-component diclofenac in an acute inflammation model
Source: J Inflamm (Lond). 2023 Mar 27;20:12. doi: 10.1186/s12950-023-00335-0 (PMC10044762; doi:10.1186/s12950-023-00335-0)
Supplement: Supplementary file 3 — Additional file 3: List of unique significantly differentially expressed genes (adjusted p-value < 0.05) in the Tr14 and Diclofenac treatment groups compared to their respective controls across all the time points. [file 12950_2023_335_MOESM3_ESM.xlsx]

## Sheet: Sheet1
Gene Name	Unique in DvsU	Unique in GvsS
Ap1s2	✓
Recql4	✓
Srr		✓
Pdhb	✓
Robo1	✓
Eif4a3	✓
Cxcl12		✓
Gorasp2	✓
Crabp2	✓
Ccr7	✓
Xist		✓
Nol7	✓
Galnt10	✓
Anpep	✓
Spen	✓
Ago1	✓
Sell		✓
Aes	✓
Ccl20	✓
Ilf3	✓
Cpm	✓
Kif2c	✓
Atg7	✓
Map2	✓
Lgr5	✓
Arfgap3	✓
Pbxip1	✓
Inpp4a	✓
Alas2	✓
Ago3	✓
Ifnlr1	✓
Sfpq	✓
Bcl2l1	✓
Nr1h2	✓
Nfatc2	✓
Rffl	✓
Klf15		✓
Rbl2	✓
Tjp2	✓
Sec23a	✓
Birc2		✓
Celsr3	✓
Ppargc1a	✓
Spag9	✓
Sdc2	✓
Mmp13	✓
Tinf2	✓
Ccl12	✓
Rps6ka5	✓
Zic1	✓
Pygm	✓
Pros1	✓
Plaa	✓
Spast	✓
Btf3	✓
Arc	✓
Top2b	✓
Rnf123	✓
Il13ra2	✓
Irf3	✓
Aco1	✓
Hlf	✓
Clec7a		✓
Lrrk2	✓
Smad4	✓
Mapkapk3	✓
Topors		✓
Lama3	✓
Ulbp1	✓
Zhx1	✓
Rassf6	✓
Fdps	✓
Tyrp1	✓
Panx1	✓
Cck	✓
Rnasel	✓
Adam12	✓
Lcorl	✓
Pik3r1	✓
Dnmt1		✓
Vps25	✓
Rbck1	✓
Ipo13	✓
Snw1	✓
Gstp1	✓
Galnt3	✓
Acox1		✓
Chmp4c	✓
Mir433	✓
Eno1	✓
Ercc1	✓
Tgfbr2	✓
Nrp1	✓
Lats2	✓
Anapc4	✓
Sirt3	✓
Epha1	✓
Ceacam3	✓
Tjp1	✓
Chmp2a	✓
Arhgef1		✓
Hist1h2ag	✓
Irx5	✓
Mapk8	✓
Git2	✓
Rgmb	✓
Ccnd3	✓
P2ry12	✓
Nlrp12	✓
Dck		✓
Ephb2	✓
Lmo2	✓
Vps16	✓
Prkaca	✓
Cnot6l	✓
Slc22a4	✓
Becn1		✓
Dnm2	✓
Mpi	✓
Fmod	✓
Prdm1	✓
Mlycd	✓
Gba	✓
Gpc3	✓
Bdh1	✓
Shmt1	✓
Kif2a	✓
E2f7	✓
Foxg1		✓
Erg	✓
Asxl1	✓
Rgs5	✓
Adora2b	✓
Gata2	✓
Actg2	✓
Trim21		✓
Raver2	✓
Npm1	✓
Epb41	✓
Hnrnpa1	✓
Cers2	✓
Rbp2	✓
Arpc5		✓
Epn2	✓
Fanca	✓
Rac1	✓
Sf1	✓
Pogk	✓
Lrp1	✓
Psmb10		✓
Spi1	✓
Ppp3cb	✓
Axl	✓
Sct	✓
Hyou1	✓
Vac14	✓
Ahr	✓
Rhob	✓
Fzd4		✓
Slc15a1	✓
Nfe2l1	✓
Nfyb		✓
Alk		✓
Anxa11	✓
Galnt16	✓
Plxnc1	✓
Rbbp4	✓
Cux1	✓
Vopp1	✓
Rps6ka3	✓
Wbp1l	✓
Preb	✓
Ptprb	✓
Klf5	✓
Vezf1	✓
Hmgcr	✓
Api5	✓
Limk2	✓
Psen2		✓
Srgap2		✓
Vdac1	✓
Ell	✓
Rela	✓
Stc1	✓
Tubb3	✓
Flt3	✓
Gale	✓
Krt13	✓
Rreb1		✓
Mtor	✓
Ncl	✓
Jchain	✓
Tfap2c	✓
Pctp	✓
Arhgap12	✓
Marcksl1	✓
Hspa1a	✓
Alox12	✓
Hoxa9	✓
Pias4	✓
Eng	✓
Mir675	✓
Tnk2	✓
Sparcl1	✓
Ncoa2	✓
Psmb5	✓
Lgals1	✓
Gys1	✓
Mir214	✓
Col11a2	✓
Gtf2a1	✓
Crisp3	✓
Stard7		✓
Trim32	✓
Nap1l1	✓
Brd2	✓
Oxct1	✓
Pir	✓
Aurka	✓
Ldlr	✓
Plk1	✓
Dyrk1b	✓
Pfkp	✓
Pfkm	✓
Atp6v0a2	✓
Csf2rb	✓
Tgfb1	✓
Fgf9	✓
Mbnl2	✓
Mob1a		✓
Fxr2	✓
Phlda1	✓
Rspo2	✓
Men1	✓
Klhl5	✓
Ppia	✓
Rps19bp1	✓
Rgs10	✓
Gucy1b1	✓
Kif26b	✓
Ndufv1	✓
Fcgrt	✓
Sco2	✓
Slu7	✓
Msh3	✓
Rpe	✓
Dsc2	✓
Trpc1	✓
Kdm4a	✓
Tcerg1	✓
Rapgef6	✓
Suv39h1	✓
Zfas1	✓
Sympk	✓
Nab2	✓
Sigmar1	✓
Cd80	✓
Map3k5	✓
Srf	✓
Cyb5a	✓
Mest	✓
Polr1a	✓
Hnrnpul2	✓
Casp3		✓
Abracl	✓
Yy1	✓
Foxd1		✓
Tbp	✓
Itga3	✓
Ndufv2	✓
Dpep2	✓
Hdgf	✓
Gatm	✓
Flt1	✓
Rnf135	✓
Vps18	✓
Sod1	✓
Git1	✓
Mtpn		✓
Lrrc59	✓
Gtf2f1	✓
Gja5	✓
Ticam2	✓
Prkca		✓
Fam117b	✓
Gria2	✓
Dnajb11	✓
Ncor1	✓
Megf9	✓
Pde4d	✓
Cttn	✓
Plk3	✓
Clip1	✓
Aacs	✓
Hoxa10	✓
Rars	✓
Odc1	✓
Ptgfr	✓
Atg2b	✓
Mir22	✓
Plscr1	✓
Pim1		✓
Defb1	✓
Mmp10	✓
Gabarapl2	✓
Nupr1	✓
Id1	✓
Junb	✓
Pelo	✓
Runx1	✓
Rora	✓
Abca1	✓
Snca	✓
Hfe	✓
Ackr3	✓
Camk4		✓
Slc2a1	✓
Zwint	✓
Oca2	✓
Chmp3	✓
Postn	✓
Wbp1	✓
Eif4g1	✓
Nr4a3	✓
Atf4	✓
Ptx3	✓
Krt5	✓
Incenp	✓
Zbtb7a	✓
Top1	✓
Terf1	✓
Atg9a	✓
Il1rl2	✓
Il1rl1		✓
Tm9sf3	✓
Camk2d	✓
Mthfr	✓
Crebrf	✓
Grn	✓
Bnip3l	✓
Inpp4b	✓
Sctr	✓
Pax3	✓
Meg3	✓
Rpl6	✓
Slc25a27	✓
Rab27b	✓
Mbnl3	✓
Epg5	✓
Rrp1b		✓
Cyp27b1	✓
Arpc1a	✓
Cdc20	✓
Il12rb2	✓
Pecam1	✓
Clk3	✓
Cacna1c	✓
Kdm5c	✓
Foxe1		✓
Tspan6	✓
Neo1	✓
Vcp	✓
Lss	✓
Frzb	✓
Psmc5	✓
Gldc	✓
Cyp1a1	✓
Rgs4	✓
Rara	✓
Rap1b		✓
Erp29	✓
Mpg	✓
Enpp2	✓
Mta1	✓
Nars	✓
Tspyl2	✓
Gucy1a2	✓
Fut1	✓
Ddah1	✓
Suclg1	✓
Rilp	✓
Drd1	✓
Nppb	✓
Col4a5	✓
Fut8	✓
Optn	✓
Smarcb1	✓
Hpgd	✓
P2ry1	✓
Adgre5	✓
Pgm3	✓
Syncrip	✓
Ifng		✓
Rad9a		✓
Tradd	✓
Cnbp	✓
Ap2m1	✓
Vamp2	✓
F11r	✓
Fosl2	✓
Tk1	✓
Galt	✓
Nr1h3	✓
Cdh5	✓
H2afx	✓
Pgm1	✓
Map3k4	✓
Bambi	✓
Lrrk1	✓
Dock4	✓
Psma3	✓
Jaml		✓
Psmd11	✓
Crisp1	✓
Selplg	✓
Thbd	✓
Sgpp2	✓
Mir22hg	✓
Cdk11b	✓
Hdac9	✓
Egln3	✓
Nox4	✓
Cd274		✓
Cdc14a	✓
Pds5b	✓
Hip1r	✓
Stx16	✓
Fas		✓
Asns	✓
Cs	✓
Nfya	✓
Hmg20b	✓
Stub1	✓
Nono	✓
Ltbp4		✓
Creb1	✓
Sox10	✓
Baalc	✓
Abcb4	✓
Ogn	✓
Tshz3	✓
Kcnq1	✓
Add3	✓
Klf8		✓
Clock	✓
Aqp4	✓
Selenon	✓
Mylk4	✓
Cdc25b	✓
Atf3		✓
Rgs16	✓
Smarcd1	✓
Vash2		✓
Cgas		✓
Pak2		✓
Gmppa	✓
Ldb1	✓
Gpr85	✓
Smurf1	✓
Clic4		✓
Greb1		✓
Rgs3	✓
Abl1	✓
Tacstd2	✓
Mc1r	✓
Nedd4	✓
Ncan	✓
Smad6	✓
Acsl1		✓
Foxq1	✓
Wasf2	✓
Xbp1		✓
Rtkn	✓
Perp	✓
Tnfsf13	✓
U2af2	✓
Ret		✓
Kdm4b	✓
Npas2	✓
Agpat2		✓
Rpa1	✓
Tfec	✓
Rab5b	✓
Ptk6	✓
Ugt1a1	✓
Flt4	✓
Cxxc5	✓
Hexim1	✓
Slc6a6	✓
Lmo4	✓
Arpp19	✓
Map3k7	✓
Selp		✓
Il6st	✓
Ing2	✓
Col4a4		✓
Tgfbi	✓
Col6a1	✓
Slc1a3		✓
Sumo1	✓
Cotl1	✓
Kctd11	✓
Cry2	✓
Csf1	✓
G3bp2	✓
Gls2	✓
Fer	✓
Cbll1	✓
Gabrb3		✓
Dll1	✓
Pxn	✓
Scand1	✓
Mir99ahg	✓
Parp8	✓
Pebp1	✓
Ddb1	✓
Sin3a	✓
Mylk	✓
Ifit1		✓
Tfe3	✓
Pcbp1	✓
B4galt1	✓
Ybx1	✓
Hsf2	✓
Cd93	✓
Smyd1	✓
Nr3c2	✓
Srcin1	✓
Ap1g1	✓
Prss8	✓
Atg12	✓
Hadh	✓
Cfl1	✓
Pkp3	✓
Rmnd5a	✓
Znrf3	✓
Arnt	✓
Fgf1	✓
Msx1	✓
Bcl11a	✓
Aimp1	✓
Morc3		✓
Gnai2	✓
Srsf2		✓
Cyp2u1	✓
Ripk2		✓
Arnt2	✓
Mia2	✓
Ei24	✓
Notum	✓
Atp6ap2		✓
Rgma	✓
Lrp8	✓
Hbp1	✓
Atf5	✓
Tram1	✓
Adm	✓
Ppl	✓
Hgs	✓
Slc27a1		✓
Bax	✓
Dusp2	✓
Fkbp4	✓
Mapt	✓
Mta2	✓
Cops5	✓
Cdkn1a	✓
Pias1	✓
Nfat5	✓
Bcl2l10	✓
Ubap2	✓
Foxk1		✓
St3gal3	✓
Tle2	✓
Tuba1b	✓
Itga6	✓
Spp1	✓
Ier3	✓
Jam3	✓
Gypa	✓
Angpt2	✓
Psap		✓
Fis1	✓
Ctsb		✓
Tbpl1	✓
Polr3g	✓
Lasp1	✓
Wnk1		✓
Bin1	✓
Nfkb1	✓
Tcf7l2	✓
Ctnnb1		✓
Aldh1a1	✓
Nov	✓
Dpyd	✓
Arid2	✓
Cdc73	✓
Pcdha1		✓
Ecm1	✓
Esm1	✓
Hes6	✓
Ski	✓
Btk	✓
Cbl	✓
Cnr1	✓
Tm4sf1	✓
Dact3	✓
Mlana	✓
Rps8	✓
Mrpl18	✓
Ccl8	✓
Ep300	✓
Cd163	✓
Acaa2	✓
Bcar1	✓
Ptgis	✓
Scarb1	✓
Alox5	✓
Nrg1	✓
S100a11	✓
Slbp	✓
Hes2	✓
Crebzf	✓
Mtss1	✓
Rassf2	✓
Srpx	✓
Atf2	✓
Ppm1e	✓
Mrpl28	✓
Ssx2ip	✓
Cdcp1	✓
Cdkn2d	✓
Ikzf2	✓
Ankrd13a	✓
Tceal9	✓
Wdfy4	✓
Klf6		✓
Cenpf		✓
Dusp5	✓
Sigirr	✓
Nfe2l2		✓
Slain1	✓
Psmd3	✓
Pop1	✓
Inpp5f	✓
Mycbp	✓
Tmem9b	✓
Trpv6	✓
Traf5	✓
Cfl2	✓
Mcm2	✓
Sp1	✓
Plxnb1	✓
Bnip3	✓
Lhx2	✓
Rassf1	✓
Nelfcd	✓
Tnfaip6	✓
Arl4c	✓
Tab1	✓
Neu1	✓
Muc5ac	✓
Il17ra	✓
Pde4a	✓
Igfbp5	✓
H19	✓
Bak1	✓
Il17rb	✓
Prkd3	✓
Srsf10	✓
Bap1	✓
Notch2	✓
Tnfrsf13c	✓
F8	✓
Tgfbr3	✓
Ncam1	✓
Nid1	✓
Siva1	✓
F7	✓
Sprr1a	✓
Htatip2	✓
Irf6	✓
Banf1	✓
Hspa5	✓
P2ry2	✓
Sox5	✓
Pcsk9	✓
Cabin1	✓
Lnx2	✓
Robo2	✓
Cfi	✓
Ace	✓
Rfx5	✓
Med1	✓
Blnk	✓
Cdc25c	✓
E2f8	✓
Wdr37	✓
Yes1	✓
Abcc1	✓
Col3a1	✓
Cmklr1	✓
Sparc	✓
Cdc42bpg	✓
Ebna1bp2	✓
Parp1	✓
Uhrf2	✓
Ets1	✓
Cdkn1b	✓
Pbk	✓
Vim	✓
Egr3	✓
Cyc1	✓
Myh11	✓
Ccl22		✓
Nbn	✓
Phf8	✓
Fcer1a	✓
Exosc2	✓
Ern1	✓
S1pr3	✓
Pold3		✓
Mal	✓
Fam3c	✓
Dst	✓
Pdcd4	✓
Tsix		✓
Rab27a		✓
Smarca5	✓
Ctsd	✓
Kcnma1	✓
Gmps	✓
Mtch2	✓
Itga11	✓
Tfdp2	✓
Prkcb		✓
St3gal1	✓
Fst	✓
Ldlrap1	✓
Lrif1	✓
S1pr2	✓
Ubqln1	✓
Gata3	✓
Pgam2	✓
Slc39a1	✓
Strn4	✓
P2rx4	✓
Lypla2	✓
Wwtr1	✓
Psmd6	✓
Tfam	✓
Ache	✓
Trrap	✓
Ddit3	✓
Tef	✓
Mlec	✓
Mmp17	✓
Tle3	✓
Ube2a	✓
Golga2	✓
Numb	✓
Phb2	✓
Loxl2	✓
Pfkfb4	✓
Tab2	✓
Evpl	✓
Dnajc27	✓
Cdk19	✓
Pspc1	✓
Ptma	✓
Cdh3		✓
Sart3		✓
Stat3	✓
Cul5	✓
Lpar2	✓
Hcst	✓
Cd69		✓
Nectin4	✓
Lpp		✓
Rad51ap1		✓
Tyro3	✓
Gck		✓
Dkk3	✓
Ltbp3		✓
Rab21	✓
Chac1	✓
Clint1	✓
Tfip11	✓
Polb	✓
Apln	✓
Dock7	✓
Icam2	✓
Tyr	✓
Slc2a3	✓
Itpr1	✓
Arl5a	✓
Cd247		✓
Stk40	✓
Atp2a2	✓
Itsn1	✓
Entpd1	✓
Prr5	✓
Trim29	✓
Sav1	✓
Rpl11	✓
Cxcr2	✓
Ccar1	✓
Mir31	✓
Ppp2r2a	✓
Cdt1	✓
Rbx1	✓
Cant1	✓
Rnf2	✓
Blm	✓
Msl1	✓
Lmo7	✓
Ptgds	✓
Bcl2l2	✓
Mir16-1	✓
Ddx17	✓
Map3k14	✓
Slc4a2	✓
Ptpa	✓
Sssca1	✓
Chrna1	✓
Pik3c2b	✓
Fut2	✓
Isyna1	✓
Zeb1	✓
Plaur	✓
Plat	✓
Myh6	✓
Bptf		✓
Erbb3	✓
Btg1	✓
Adipor1	✓
Dtnb	✓
Tln1	✓
Egln2	✓
Angpt1	✓
Hyal1	✓
Itgam		✓
Prkag1	✓
Rb1cc1	✓
Pxdn	✓
Per2	✓
Wwc1	✓
Aldh1a2		✓
Bag4	✓
Usp14	✓
Papss2	✓
Trim8	✓
Thrb	✓
Osm	✓
Psat1		✓
Nlk	✓
Bad	✓
Rab40c	✓
Tfpi	✓
Elk1	✓
Mitf	✓
Ppp1cc		✓
Trim13	✓
Col7a1	✓
Me1	✓
Gpr55	✓
Fam83f	✓
Eif5a2	✓
Ttf2	✓
Sox7	✓
Crhr1	✓
Cxcl11		✓
Igf1r	✓
Fam199x	✓
Slc9a2	✓
Nuak1		✓
Ube2n	✓
Hilpda	✓
Rgs18	✓
Kbtbd2		✓
Traf3	✓
Itgb5	✓
Kif5b	✓
Ppp1r12c	✓
Eif1b	✓
Sesn1	✓
Sharpin	✓
Per1	✓
Arhgef2	✓
Myo5a	✓
Zfyve9	✓
Trerf1	✓
Edn1	✓
Cbfa2t3	✓
Eaf1	✓
Foxn3	✓
Mef2c	✓
Kdm5b	✓
Ntrk3	✓
Cdca7	✓
Ago2	✓
Phlpp1		✓
Grb10	✓
Tuba4a	✓
Wnt4	✓
Wnt7b	✓
Xiap	✓
Cdk8	✓
Met	✓
Nfatc1	✓
Cd34	✓
Gpr18	✓
Hmgb1	✓
Fgfbp1	✓
Abhd16a	✓
Slc39a8	✓
Phldb2	✓
Hoxb8	✓
Gria3	✓
Npr2	✓
Stat6	✓
Itgb3	✓
Smarcd3	✓
Fundc2	✓
Sike1	✓
Atp8a1		✓
Tnfrsf11a	✓
Rps6kb2	✓
Mff	✓
Il21r	✓
Maob	✓
Aifm2		✓
Cxcl5	✓
Faah	✓
Mef2a	✓
Cops6	✓
Kdm2a	✓
Csnk2a1	✓
Scnn1a	✓
Dgat1	✓
Kcne1	✓
Mmp19	✓
Rictor	✓
Sipa1	✓
Col5a2	✓
Plcb1	✓
Padi1	✓
Traf2	✓
Mapk11	✓
Utrn	✓
Nod1	✓
Nkx6-1		✓
Sesn3	✓
Rassf5	✓
Trim16	✓
Mxd1	✓
Dmd	✓
Cars	✓
Tbc1d2	✓
Rasgrp1		✓
Foxn1	✓
Rnd1		✓
Cacna1d	✓
Sgms2	✓
Tial1	✓
Mst1r	✓
Srd5a3	✓
Pde7a		✓
Rpl3	✓
Siah2	✓
Rcor1	✓
Msx2	✓
Atp2c1	✓
Ppp1r10	✓
Irak3		✓
Gabpa	✓
Dll4	✓
Acadm		✓
Mir30d	✓
Irs2		✓
Prox1		✓
Cep83	✓
Cbx5		✓
Etv1	✓
Egr2	✓
Bri3	✓
Casp2	✓
Acat2	✓
Ncbp1	✓
Atg13	✓
St6gal1		✓
Ppig	✓
Snai1	✓
Dguok	✓
Gna13		✓
Calm3	✓
Wee1	✓
Mir1291	✓
Dcbld2	✓
Klf10	✓
Vps39	✓
Nln	✓
Flg	✓
Wnt3a	✓
Apc2	✓
Irf1		✓
Marf1		✓
Nos3	✓
Mybl2	✓
Fto	✓
Msr1		✓
Ezr	✓
Nmi		✓
Fndc3b	✓
Limk1	✓
Rab11fip1	✓
Net1	✓
Ikzf1		✓
Banp	✓
Bst2	✓
Xrcc3	✓
Stat5b	✓
Foxj3	✓
Lsp1	✓
Dnajc3	✓
Sox17	✓
Arl6ip5	✓
Jund	✓
Ccar2	✓
Ccnj	✓
Cd8a	✓
Tiam1	✓
Rbmx	✓
Acsm3	✓
Carhsp1	✓
Wif1	✓
Topbp1		✓
Smarca1	✓
Pias3	✓
Tshr		✓
Cftr	✓
Ppp2r5c	✓
Ccng1	✓
Abcg2	✓
Nqo2	✓
Mcee	✓
Myh4	✓
Ulk2	✓
Gusb	✓
Edem2	✓
Ppp2r5e	✓
Slc34a2	✓
Il11	✓
Nedd4l	✓
Runx2	✓
Actc1	✓
Prkag3	✓
Gbx2	✓
Mxi1	✓
Rab11fip2	✓
Lpin1		✓
Sap18	✓
Nqo1	✓
Lamb3	✓
Nkrf	✓
Mir30c-2	✓
Ppp1r12a	✓
Wnt5a	✓
Rab40b	✓
Akap12		✓
Eid1	✓
Smox	✓
Epha2	✓
Fes	✓
Ppp1r13l	✓
Pdcd11	✓
Asph	✓
Cxcr5	✓
Adamts9	✓
Btc	✓
Foxm1	✓
Rad21	✓
Tia1	✓
Pawr	✓
Dpp4	✓
Gata6	✓
Hist1h2ae	✓
Lep		✓
Marcks	✓
Ctdsp1	✓
Elovl6	✓
Nos2		✓
Sfrp4	✓
Adam19	✓
St13	✓
Sec16a	✓
Med15	✓
Acaca	✓
Tek	✓
Pfkfb2	✓
Mir142	✓
Raf1	✓
Angptl7	✓
Hoxd3	✓
Ldhb	✓
Arf6	✓
Mllt10	✓
Clcn3	✓
Atn1	✓
Cd53		✓
Map3k12		✓
Sod3	✓
Ugt1a9	✓
Wnt10a	✓
Cltc	✓
Rap1gds1	✓
Disc1	✓
Itga9	✓
Tlr6	✓
Hoxc8	✓
Ltb	✓
Nfic	✓
Swap70	✓
Adipor2		✓
Fosl1	✓
Jdp2	✓
Serpine1	✓
Prdm16	✓
Gpd1		✓
Igf1	✓
Slc1a1	✓
Me2		✓
Aurkb		✓
Slc26a2	✓
Orai1	✓
Srpx2	✓
Man1b1	✓
Sfrp2	✓
Cd68	✓
Hey1	✓
Hrh2	✓
Chmp2b	✓
Lfng	✓
Elovl1	✓
Ripk1		✓
Kdm6b	✓
Mmp2	✓
Evi5	✓
Hmgb3	✓
Gtf2b	✓
Tfeb	✓
Ugt1a8	✓
Elmo3	✓
Ing4	✓
Zbtb4		✓
Zic2	✓
Cep57	✓
Pik3cg	✓
Braf	✓
Mgmt	✓
Mmp12	✓
Erg28	✓
Mecom	✓
Kdm6a	✓
Erf	✓
Srsf1	✓
Inppl1	✓
Il10rb	✓
Il17rc	✓
Tmpo		✓
Spn		✓
Igkc	✓
Fam45a	✓
Gulp1	✓
Egr1	✓
Rhou	✓
Lef1	✓
Trem2	✓
Ddit4	✓
Hdac5	✓
Gucy2c	✓
Tnfsf12	✓
Mfsd2a	✓
Mir223		✓
Cul2	✓
Cysltr1	✓
Ncoa3	✓
Sirt1	✓
Epha4	✓
Axin2	✓
Rap2a	✓
Wwp1	✓
Ptprz1	✓
Ptpn23	✓
Tcf7	✓
Rps6ka4	✓
Csf3r	✓
Muc6		✓
Col4a3	✓
Stmn2	✓
Ilk	✓
Wnt10b	✓
Ivl	✓
Il1r1	✓
Psip1	✓
Slc16a2	✓
Top3a	✓
Pdk1		✓
Tnfrsf12a	✓
Fhl5	✓
Kremen1	✓
Abcc3	✓
Mme	✓
Ubr5	✓
Cbx4	✓
Mecp2	✓
Gli1	✓
Dhx40		✓
Ttk		✓
Galc	✓
Prkar1a	✓
Tgfbr1	✓
Gzf1		✓
Comp	✓
Golm1	✓
Slc10a1		✓
Capn10	✓
Tacr1	✓
Vkorc1	✓
Tnpo1	✓
Cntfr		✓
Eif4e	✓
Hk2	✓
Pld2	✓
Acvrl1	✓
Ggps1	✓
Spib	✓
Rap1a	✓
Pip4p2	✓
Dffa	✓
F3	✓
Ank2	✓
Phf14	✓
Hspa1b	✓
Gcsam		✓
Rhoa	✓
Zdhhc9	✓
Mad2l1		✓
Fkbp1b	✓
Mrc1	✓
Cse1l	✓
Cldn3		✓
Dclk1	✓
Dlg4	✓
Lor	✓
Sp4	✓
Yod1	✓
Gtf3a	✓
Lamb1	✓
Ppp3ca	✓
Hlx	✓
Creb5	✓
Rasgef1b	✓
Rab22a	✓
Stard3	✓
Btrc	✓
Aqp1	✓
Cdk2	✓
Hnrnpd	✓
Elmo2	✓
Ccr1	✓
Mdm4	✓
Prkaa2	✓
Wnt2	✓
Rcc1	✓
Atg101	✓
Fli1	✓
Cdk6	✓
Cldn1	✓
Jmjd6	✓
Pycard		✓
Stat4	✓
Plod3	✓
Itgb4	✓
Sfrp1	✓
Cd3e		✓
Hsp90aa1		✓
Ifitm3	✓
Prkab2	✓
Tbxas1	✓
Nnat		✓
Tet1		✓
Pdia3	✓
Cebpb	✓
Txnrd2	✓
Cebpz	✓
Sptan1	✓
Mfn2	✓
Grap2	✓
Bsg	✓
Dnmt3a	✓
Il23a	✓
Slc7a11	✓
Tsc22d3	✓
Hmga2		✓
N4bp1		✓
Esrra	✓
Stau1	✓
Fbxo32	✓
Shmt2	✓
Ptp4a3	✓
Wnt2b	✓
Atpaf1	✓
Fadd	✓
Gpnmb	✓
Rab38	✓
Col5a1	✓
Stx17	✓
Babam2	✓
Igf2bp1	✓
Taf12		✓
Foxp3		✓
Rmrp	✓
Dock1	✓
Fgfr2	✓
Krt16	✓
F2r	✓
Insr	✓
Eif4a2	✓
Il15		✓
Ebi3	✓
Kpna2	✓
Nr3c1	✓
Pcsk6	✓
Mmp28	✓
Reck	✓
Tlr7	✓
Gpc6	✓
Fyn	✓
Nolc1	✓
Hgf	✓
Srcap	✓
Aqp3	✓
Hbegf	✓
Trim11	✓
Ngf	✓
Cks2	✓
Ctdnep1	✓
Stard4	✓
Nts	✓
Tec	✓
Rcor3	✓
Mycn	✓
Rnf144a	✓
Hopx	✓
Nfatc3	✓
Irf2		✓
Zmpste24	✓
Htr1b	✓
Apoe	✓
Atp2a3		✓
Tab3	✓
Smad1	✓
Nsfl1c	✓
Pdgfb	✓
Set	✓
Cnn3		✓
Tpm1		✓
Snhg5	✓
Tbrg1	✓
Klf11	✓
Bnipl	✓
Maoa	✓
Gls	✓
Ppic	✓
Tex261	✓
Cxcr4	✓
Runx3	✓
Pik3ca	✓
Rarg	✓
Tnfsf11	✓
Shh	✓
Pias2	✓
Tal1	✓
Ank3	✓
St14	✓
Nipsnap1	✓
Vps36	✓
Hipk3	✓
Kremen2	✓
Mir24-1	✓
Cdc34	✓
Ctbp1	✓
Pdk2	✓
Csk	✓
Ugcg		✓
Tet3	✓
Podxl	✓
Ubash3b		✓
Osbpl1a	✓
Peg3	✓
Ccnb1	✓
Fam135a	✓
Kmt5a	✓
Hdac6	✓
Diaph1	✓
Dusp10	✓
Tusc3	✓
Mpp5	✓
Hoxd9	✓
Ier2	✓
Sirt7	✓
Ptges		✓
Mmp24		✓
Setbp1	✓
Myocd	✓
Ccl2		✓
Prr13	✓
Ppp3cc	✓
Nfatc4	✓
Sap30l	✓
Mecr	✓
Pa2g4	✓
Rab11a	✓
Bcl3	✓
Tle1	✓
Plcg1	✓
Ncoa1	✓
Gnmt	✓
Cpd	✓
Acacb		✓
Btg3	✓
Fbn1	✓
Cd3d	✓
Zap70		✓
Pou2f1	✓
Tnfrsf1a	✓
Apobr	✓
Lcp2		✓
Vps51	✓
Vps41	✓
Lama1		✓
Pik3cb	✓
Tmem54	✓
Tmc7	✓
Epo	✓
Lactb		✓
Siglec1	✓
Ppp1r13b	✓
Ager		✓
Ano6	✓
Fstl3	✓
Pde2a	✓
Brca2		✓
Tfpi2	✓
Pin1	✓
Hsph1	✓
Gnai1	✓
Tbc1d14	✓
Efnb1	✓
Ebf3	✓
Foxc1	✓
Glud1	✓
Hras	✓
Wnt5b		✓
Pck2	✓
Arf1	✓
Ccdc6	✓
Abi2	✓
Acvr1		✓
Fmnl2	✓
Map4k4	✓
Senp1	✓
Cd7	✓
Map2k2	✓
Sucla2	✓
Id2		✓
Prkdc	✓
Col1a2	✓
St8sia4	✓
Faf1	✓
Prom1	✓
Tnfrsf9		✓
Kif23		✓
Ptbp1	✓
Acads	✓
Srebf1	✓
Lrp5	✓
Mapk7	✓
Pram1	✓
Acadl	✓
Map3k1	✓
Skil	✓
Ndrg2	✓
Trib1	✓
Pde3a	✓
Itgax	✓
Kcnq5	✓
Cacnb3	✓
Rasgrp3	✓
Apc	✓
Zfpm1	✓
Idh1	✓
Top2a		✓
Dag1		✓
Ralb	✓
Cox7c	✓
Pgls	✓
Cip2a	✓
Nkiras2	✓
Slc9a1	✓
Wipi2	✓
Dpep1	✓
Myo1c	✓
Rfx7		✓
Vav2	✓
Grb2	✓
Bmp4	✓
Ywhaz	✓
Lrrc32	✓
Map3k8		✓
Pmepa1		✓
Ncapg		✓
Rcbtb1		✓
Ptp4a2	✓
Pald1	✓
Ctsl	✓
Map3k9	✓
Bag3	✓
Pld1	✓
Tgfb3	✓
Plce1	✓
Kcnh1	✓
Pml	✓
Csf1r	✓
Mtfp1	✓
Heca	✓
Dicer1	✓
Khdrbs1	✓
Ddx21	✓
Capn6	✓
Ucp2		✓
Cav2		✓
Adh7	✓
Cenph		✓
Coro1c	✓
Bdh2	✓
Gspt1	✓
Elk3	✓
Sfn	✓
Pdcd10		✓
Tmem238l	✓
Snhg8	✓
Gfer	✓
Prmt1	✓
Ppp1r9b	✓
Tnfsf14	✓
F5	✓
Atg5		✓
Pde5a	✓
Ngfr	✓
Rb1	✓
Krt15	✓
Lrrfip1	✓
Ppox	✓
Btg2	✓
Ptprf	✓
Timp1	✓
Htra2	✓
Prrx1	✓
Pknox1	✓
Mark2	✓
Aspn	✓
Fdft1	✓
Krt20	✓
Nsun2	✓
Hmgcs2	✓
Cd276	✓
Mir222	✓
Vtn	✓
Smarca2	✓
Vsir	✓
Egln1	✓
Il12b	✓
Jag1		✓
Fcamr	✓
Grk2	✓
St3gal6		✓
Meox2	✓
Cdc27	✓
Sprr1b	✓
Vegfd	✓
Nfkb2	✓
Tsg101	✓
Ube2v1	✓
Apex1	✓
Rapgef3	✓
Chmp4b	✓
Pltp	✓
Myd88		✓
Gpr37	✓
Macc1	✓
Snx30	✓
Trpc6	✓
Myod1	✓
Mamdc2	✓
G6pc3	✓
Gsn		✓
Rheb	✓
Bmp2	✓
Vcl		✓
Inpp5d	✓
Eif6	✓
Mcts1	✓
Usp22	✓
Trpv1	✓
Cdh1	✓
Rrm1		✓
Pnrc2	✓
Cpt1c	✓
Nme2	✓
Id3	✓
Rab10	✓
Vcan	✓
Cdk1	✓
Hoxd8	✓
Bhlhe22	✓
Sdhb	✓
Txnrd1	✓
Pkd2	✓
Dnaja4	✓
Abcg4	✓
S100a4	✓
Ptprg	✓
F10		✓
Cyp17a1	✓
Card10	✓
Bcas3	✓
Tyk2	✓
Jag2	✓
Scarb2	✓
Itgb1	✓
Fbp2		✓
Mmp16		✓
Mapk8ip1		✓
Cfh	✓
Mc2r		✓
Kdr	✓
Rasgrp2	✓
Galk2	✓
Ms4a2	✓
Lif	✓
Tnfaip8	✓
Syn2	✓
Gstm1	✓
Nf1	✓
Atg4c	✓
Ada	✓
Hp	✓
F13a1	✓
Sema4c	✓
Edn3	✓
Ttn	✓
Dok1	✓
Alox5ap	✓
Ccl3		✓
Bcl2l11		✓
Vps37a	✓
Rab12	✓
Klf3	✓
Rrm2	✓
Akt1	✓
Acp5	✓
Tceal7	✓
Rnf31	✓
Mmp20	✓
Dlx4	✓
Cxcr3	✓
Bach2	✓
Fer1l4	✓
Rbl1		✓
Cdh11	✓
Birc5	✓
Keap1	✓
Dapk3	✓
Ass1		✓
Lyl1	✓
Ide	✓
Cyr61	✓
Tle4	✓
Tnfrsf21	✓
Hoxc13	✓
Tnc	✓
Pygl	✓
St3gal4	✓
Stat5a	✓
Cic	✓
Ak4	✓
Wfs1		✓
Serpinb5	✓
Etv4		✓
Tcfl5	✓
Ccnb2	✓
Nckap1	✓
Slc39a3	✓
Taf1a	✓
Traf4	✓
Chek1		✓
Tlr4	✓
Serbp1	✓
Nfkbia		✓
Sptlc1	✓
Arid3a	✓
Smad7	✓
Map2k4	✓
Nf2	✓
Barx2	✓
Vegfc	✓
Pdcd6ip		✓
Uri1	✓
Lmna	✓
Ptgs1	✓
Rab4b	✓
Cd83	✓
Pip5k1c	✓
Nectin1	✓
Chmp6	✓
Atg16l1	✓
Nfil3	✓
Klf9	✓
Stx7	✓
Ppm1d	✓
Nme1	✓
Hmgcs1	✓
Rfx1	✓
Nkd2	✓
Map2k7	✓
Pura	✓
Cdh6	✓
Chrne	✓
Glipr1	✓
Ext1	✓
Mat2a	✓
Ccl11	✓
Fdxr	✓
Atxn3	✓
Krt17	✓
Upf3b	✓
Jam2	✓
Pf4	✓
Prkag2	✓
Rhoc	✓
Erbb2	✓
Hspa4	✓
Tpt1	✓
Prc1		✓
Fermt2	✓
Lmtk2	✓
Mknk2	✓
Mtap	✓
Dbi	✓
Ercc2	✓
Fbp1	✓
Capn1	✓
Dct	✓
Tra2b	✓
Clu	✓
Prkra	✓
Mtfr1	✓
Smarca4	✓
C4b	✓
Cmip	✓
Ash1l	✓
Igf2bp3	✓
Tgfa	✓
Adam23	✓
Rbm38	✓
Serpinh1	✓
Hip1	✓
Ptpn13	✓
Il2ra	✓
Slc7a5	✓
Map2k1	✓
Ndn	✓
Slc19a2	✓
Zbtb14	✓
Thbs1	✓
Ddr2	✓
Got1		✓
Krt14	✓
Brk1	✓
Cd9	✓
Cyp27a1	✓
Crem	✓
Rarres1	✓
Nr1d1	✓
Max	✓
Gpld1	✓
Rxra	✓
Saa2	✓
Ppm1b	✓
Apbb1ip	✓
Mapk13	✓
Ggt5	✓
Adamts6	✓
Pitpnc1	✓
Peg10	✓
Ugdh	✓
Hmgcl	✓
Bace2	✓
Cxcl13	✓
Pabpc1	✓
Hif1a		✓
Actb	✓
P2rx7	✓
P2rx1	✓
Drg2	✓
Cpeb4	✓
Nrip1	✓
Smpd1	✓
Hdac2	✓
Ehmt2	✓
Snap91	✓
Oxr1	✓
Ankrd46	✓
Unc119	✓
Sema4d		✓
Angptl1	✓
Cdyl	✓
Fgf7	✓
Wnt3	✓
Mcc	✓
Pmaip1	✓
Zfhx3	✓
Mapk14	✓
Ccbe1	✓
C5ar1	✓
Pkp4	✓
Sytl4	✓
Nck1	✓
Arrb2	✓
Gpm6b	✓
Arhgef19	✓
Mcm3		✓
Pdk4	✓
Bdkrb1	✓
Ifitm1	✓
Cxcl2		✓
Hmgn2	✓
Jade1		✓
Cdkn1c	✓
Rgs2	✓
Ptprm	✓
Pdgfc	✓
Lrba	✓
Hpgds	✓
Ugt1a10	✓
Litaf	✓
Galk1	✓
Actl6a	✓
Ubb	✓
Map3k10	✓
Terf2ip	✓
Eif2ak2	✓
Snhg1	✓
Ikbkg		✓
Exo1		✓
Dyrk2	✓
Prkacb	✓
Aldh5a1	✓
Shc1	✓
Slc6a8	✓
Ets2	✓
Traf6	✓
Ap3m2	✓
Ect2	✓
Ace2	✓
Prkar2a	✓
Mir671	✓
Itgb8	✓
Lzts1	✓
Trpm1	✓
Psme3	✓
Xpo1		✓
Snd1	✓
Cacna1h	✓
Hinfp	✓
Card11	✓
Rbpms	✓
S100b	✓
Crlf1	✓
Pttg1ip	✓
Gsk3a	✓
Klf4	✓
Pcna		✓
Pkia	✓
S100a9	✓
Ppif	✓
Ifngr1	✓
Bhlhe40	✓
Lrrc4	✓
Vegfa	✓
Atg4b	✓
Vezt	✓
Mnt	✓
Daxx	✓
C1qtnf9	✓
Pttg1	✓
Pak4	✓
Cited2	✓
Tmem88	✓
Gpt	✓
Mapk1	✓
Socs3	✓
Arid4b	✓
Chmp1b	✓
Mcam	✓
Foxo3	✓
Cdk4	✓
Acan	✓
Pik3r2	✓
Cxadr	✓
Ppard	✓
Ncstn	✓
Npat	✓
Eno3	✓
Rplp0	✓
Hsd17b2	✓
Mki67		✓
Brca1		✓
Smad3	✓
Slc5a8	✓
Cald1		✓
Twf1		✓
Rock2	✓
Gucy1a1	✓
Hsp90ab1	✓
Antxr1	✓
Rev1	✓
Mapk6	✓
Dyrk1a	✓
Tsc2	✓
Taf5l	✓
Bach1	✓
Rnf11	✓
Por	✓
Cgn	✓
Sumo2	✓
Bag2	✓
Nomo1	✓
Gpx4	✓
Abca3	✓
Myf6	✓
Jup	✓
Rtn4	✓
Relb	✓
Pgm5	✓
Stk4		✓
Trim25		✓
Grhl1	✓
Rorc	✓
Ebf1	✓
Casp9	✓
Zeb2	✓
Mad1l1	✓
Klf12		✓
Atp6v1b2	✓
Ifit3		✓
Il12rb1		✓
Aatf	✓
Cry1	✓
Ncoa6	✓
Fut4	✓
Penk		✓
Tcn2	✓
Cpeb2	✓
Gnas	✓
Tbx18	✓
Trib3	✓
Fam129a	✓
Cdk16	✓
Vmp1		✓
Aspm		✓
Igf2r	✓
Cd74	✓
Ednra		✓
Usp7	✓
Tcf4	✓
Fpgs	✓
Adar	✓
Trib2		✓
Camkk2	✓
Neat1	✓
Cdk9	✓
Efna1	✓
Upf1	✓
Tgfb2	✓
Map2k3	✓
Nabp1	✓
[truncated: 72 more rows]
